# Supplementary material for: Analysis of Tumor Microenvironment Characteristics in Bladder Cancer: Implications for Immune Checkpoint Inhibitor Therapy
Source: Front Immunol. 2021 Apr 15;12:672158. doi: 10.3389/fimmu.2021.672158 (PMC8082152; doi:10.3389/fimmu.2021.672158)
Supplement: Supplementary Table 1 — TCGA database clinical information of bladder cancer. [file DataSheet_1.xlsx]

## Sheet: S1.TCGA-clinical
TCGA database clinical information of bladder cancer.
Case ID	Pathology reviewed	Whole exome sequencing	RNA Seq	RPPA	Methylation	miRNA	BCR patient uuid	Method initial path dx	Method initial path dx other	gender	race	ethnicity	History of neoadjuvant treatment	Noninvasive bladder history	Noninvasive bladder cancer therapy	Tobacco smoking history	Number pack years smoked	Histologic subtype	Age at diagnosis	AJCC Tumor category	Lymphovascular invasion	AJCC LN category	Number of LNs examined	AJCC metastasis category	AJCC pathologic tumor stage	Presence of prostate cancer	AJCC prostate cancer stage	Histologic grade	Tissue source site	Tumor category 12 vs 34	LN negative vs positive	Combined T and LN category	Extracapsular extension	Anatomic location	Tumor Status	Vital status	Days to last followup	Days until death	Combined days to last followup or death	Pathology classification	Pathology abbreviated	Inflammatory Infiltrate Response	Squamous pathology	Neuroendocrine pathology	Plasmacytoid pathology	NOS pathology	mRNA cluster	Hypermethylation cluster	Hypomethylation cluster
TCGA-2F-A9KO	Yes	Yes	Yes	Yes	Yes	Yes	DD3A6357-9087-44B2-9956-F981E0DE6F1C	Transurethral resection (TURBT)	[Not Applicable]	MALE	WHITE	Non-Hispanic	No	NO	none	Current smoker	69	Non-Papillary	63	T3	NO	N1	18	M0	IV	NO	ND	High Grade	2F	1	1	2	NO	Wall Posterior	WITH TUMOR	Dead	NA	734	734	NOS	NOS	Lymphocytes	no	no	no	yes	Luminal_infiltrated	2	3
TCGA-2F-A9KP	Yes	Yes	Yes	No	Yes	Yes	65D1EAEC-28DB-4A41-A4DB-1A710FCB24AD	Transurethral resection (TURBT)	[Not Applicable]	MALE	WHITE	Non-Hispanic	No	NO	none	Current reformed smoker for < or = 15 years	62	Non-Papillary	66	T3	ND	N2	21	MX	IV	NO	ND	High Grade	2F	1	1	2	YES	Wall Lateral	WITH TUMOR	Dead	NA	364	364	NOS	NOS	Absent	no	no	no	yes	Luminal_papillary	3	5
TCGA-2F-A9KQ	Yes	Yes	Yes	Yes	Yes	Yes	25EAF3F9-C364-423C-AAAE-925E7B393AFC	Transurethral resection (TURBT)	[Not Applicable]	MALE	WHITE	Non-Hispanic	No	NO	none	Lifelong Non-smoker	NA	Non-Papillary	69	T3	YES	N0	18	M0	III	NO	ND	High Grade	2F	1	0	1	ND	Bladder - NOS	TUMOR FREE	Alive	2886	NA	2886	NOS	NOS	Absent	no	no	no	yes	Luminal_papillary	2	5
TCGA-2F-A9KR	Yes	Yes	Yes	Yes	Yes	Yes	F6D916B0-8E4C-49CB-A0D4-883908F3284F	Transurethral resection (TURBT)	[Not Applicable]	FEMALE	ND	ND	No	NO	none	Current smoker	22.5	Non-Papillary	59	T3	YES	N0	4	M0	III	NO	ND	High Grade	2F	1	0	1	ND	Bladder - NOS	WITH TUMOR	Dead	NA	3183	3183	NOS	NOS	Lymphocytes,minimal	no	no	no	yes	Luminal_papillary	2	4
TCGA-2F-A9KT	Yes	Yes	Yes	Yes	Yes	Yes	BC6C516B-591E-4950-B6B0-DECAFA666F4E	Transurethral resection (TURBT)	[Not Applicable]	MALE	WHITE	Non-Hispanic	No	NO	none	Current smoker	ND	Non-Papillary	83	T2	NO	N0	20	M0	II	YES	pT2a	High Grade	2F	0	0	0	ND	Wall Posterior	TUMOR FREE	Alive	2352	NA	2352	NOS	NOS	Absent	no	no	no	yes	Luminal_papillary	4	5
TCGA-2F-A9KW	Yes	Yes	Yes	No	Yes	Yes	3B464065-B2E9-4FB2-A7DA-09E963FD43B3	Transurethral resection (TURBT)	[Not Applicable]	FEMALE	WHITE	Non-Hispanic	No	NO	none	Current reformed smoker for > 15 years	ND	Non-Papillary	67	T3	NO	N0	16	MX	III	NO	ND	High Grade	2F	1	0	1	ND	Bladder - NOS	WITH TUMOR	Dead	NA	254	254	NOS	NOS	Lymphocytes,minimal	no	no	no	yes	Luminal	4	5
TCGA-4Z-AA7M	Yes	Yes	Yes	Yes	Yes	Yes	1ECFDF16-F5E9-4A08-8834-37F4B474179D	Transurethral resection (TURBT)	[Not Applicable]	MALE	WHITE	ND	No	ND	ND	Current smoker	10	Non-Papillary	65	T3	NO	N0	28	M0	III	YES	pT1c	High Grade	4Z	1	0	1	ND	Bladder - NOS	TUMOR FREE	Alive	495	NA	495	NOS	NOS	Absent	no	no	no	yes	Luminal_papillary	2	5
TCGA-4Z-AA7N	Yes	Yes	Yes	No	Yes	Yes	7934BD8C-0822-44A3-88A4-A3135A448F2B	Transurethral resection (TURBT)	[Not Applicable]	MALE	WHITE	ND	No	ND	ND	Current smoker	ND	Non-Papillary	65	T3	YES	N0	23	M0	III	NO	ND	High Grade	4Z	1	0	1	ND	Bladder - NOS	ND	Dead	NA	1367	1367	NOS	NOS	Lymphocytes(clusters)	no	no	no	yes	Luminal_infiltrated	5	1
TCGA-4Z-AA7O	Yes	Yes	Yes	Yes	Yes	Yes	835084D6-9F1E-408B-A58C-9D60493BBC6A	Endoscopic Biopsy	[Not Applicable]	MALE	AA	ND	No	NO	none	Current smoker	ND	Papillary	64	T2	YES	N0	21	M0	II	NO	ND	High Grade	4Z	0	0	0	ND	Wall Lateral	TUMOR FREE	Alive	512	NA	512	NOS	NOS	Lymphocytes	no	no	no	yes	Luminal_papillary	3	4
TCGA-4Z-AA7Q	Yes	Yes	Yes	Yes	Yes	Yes	FFAFCBFD-0EB3-4E14-ACD0-4407B641A4A5	Other method, specify:	Cystoprostatectomy	MALE	WHITE	ND	No	NO	none	Current reformed smoker for < or = 15 years	ND	Non-Papillary	79	T3	NO	NX	ND	M0	III	YES	pT1a	High Grade	4Z	1	ND	ND	ND	Wall NOS	TUMOR FREE	Dead	NA	510	510	NOS	NOS	Lymphocytes,minimal	no	no	no	yes	Basal_squamous	5	2
TCGA-4Z-AA7R	Yes	Yes	Yes	Yes	Yes	Yes	72FE54B5-C1C8-468A-954A-09992429512A	Transurethral resection (TURBT)	[Not Applicable]	MALE	AA	ND	No	ND	ND	Current smoker	ND	Papillary	73	T4	YES	N0	14	M0	IV	NO	ND	High Grade	4Z	1	0	1	ND	Bladder - NOS	WITH TUMOR	Dead	NA	522	522	NOS	NOS	Lymphocytes,minimal	no	no	no	yes	Neuronal	4	5
TCGA-4Z-AA7S	Yes	Yes	Yes	Yes	Yes	Yes	F001CC02-8119-4726-B41C-14AC1E6A4216	Transurethral resection (TURBT)	[Not Applicable]	MALE	AA	ND	No	NO	none	Lifelong Non-smoker	NA	Non-Papillary	66	T4	NO	N0	22	M0	III	NO	ND	High Grade	4Z	1	0	1	NO	Bladder - NOS	TUMOR FREE	Dead	NA	1064	1064	NOS	NOS	Lymphocytes,minimal	no	no	no	yes	Luminal_papillary	1	1
TCGA-4Z-AA7W	Yes	Yes	Yes	Yes	Yes	Yes	821B99BC-7E14-45B9-898D-6E8E149BC8A7	Transurethral resection (TURBT)	[Not Applicable]	MALE	WHITE	ND	No	ND	ND	Lifelong Non-smoker	NA	Non-Papillary	55	T2	NO	N0	16	M0	II	NO	ND	High Grade	4Z	0	0	0	ND	Bladder - NOS	WITH TUMOR	Alive	840	NA	840	NOS	NOS	Lymphocytes,eosinophils	no	no	no	yes	Basal_squamous	5	2
TCGA-4Z-AA7Y	Yes	Yes	Yes	Yes	Yes	Yes	49EA6676-AE27-4CA0-A7B3-48423D606D48	Transurethral resection (TURBT)	[Not Applicable]	MALE	WHITE	ND	No	NO	none	Current smoker	ND	Papillary	60	T2	NO	N0	18	M0	II	NO	ND	High Grade	4Z	0	0	0	ND	Bladder - NOS	TUMOR FREE	Alive	1522	NA	1522	NOS	NOS	Absent	no	no	no	yes	Luminal_papillary	3	4
TCGA-4Z-AA80	Yes	Yes	Yes	Yes	Yes	Yes	5DF620FA-44D9-4361-91D0-F242E3E5E595	Transurethral resection (TURBT)	[Not Applicable]	MALE	WHITE	ND	No	NO	none	Current Reformed Smoker, Duration Not Specified	ND	Papillary	73	T2	NO	N0	12	M0	II	NO	ND	High Grade	4Z	0	0	0	NO	Bladder - NOS	TUMOR FREE	Dead	NA	19	19	NOS with squamous differentiation	NOS.SD	Lymphocytes,eosinophils	yes	no	no	no	Luminal_papillary	4	5
TCGA-4Z-AA81	Yes	Yes	Yes	Yes	Yes	Yes	35C7BB8A-7B5C-488D-9D3A-725B24D14478	Transurethral resection (TURBT)	[Not Applicable]	MALE	WHITE	ND	No	NO	none	Current reformed smoker for > 15 years	ND	Papillary	80	T2	NO	N0	6	M0	II	NO	ND	High Grade	4Z	0	0	0	ND	Bladder - NOS	TUMOR FREE	Dead	NA	1270	1270	NOS	NOS	Lymphocytes	no	no	no	yes	Basal_squamous	1	5
TCGA-4Z-AA82	Yes	Yes	Yes	Yes	Yes	Yes	32E79B35-A33A-4CA0-BFB7-7EA7E4E26568	Transurethral resection (TURBT)	[Not Applicable]	MALE	AA	ND	No	NO	none	Current smoker	ND	Non-Papillary	59	T2	NO	N1	19	M0	IV	NO	ND	High Grade	4Z	0	1	2	NO	Bladder - NOS	WITH TUMOR	Dead	NA	1556	1556	NOS with squamous differentiation	NOS.SD	Lymphocytes,minimal	yes	no	no	no	Basal_squamous	4	1
TCGA-4Z-AA83	Yes	Yes	Yes	Yes	Yes	Yes	7976DBB0-57B0-463E-A766-126E23825743	Transurethral resection (TURBT)	[Not Applicable]	MALE	WHITE	ND	No	NO	none	Current reformed smoker for < or = 15 years	ND	Papillary	52	T2	NO	N0	31	M0	II	NO	ND	High Grade	4Z	0	0	0	ND	Bladder - NOS	TUMOR FREE	Alive	2024	NA	2024	NOS	NOS	Lymphocytes,minimal	no	no	no	yes	Luminal_papillary	1	4
TCGA-4Z-AA84	Yes	Yes	Yes	Yes	Yes	Yes	8B091AC3-D03A-4DD2-BDDE-F7F5C6987155	Transurethral resection (TURBT)	[Not Applicable]	MALE	WHITE	ND	No	YES	Bacillus Calmette.Guerin (BCG)	Current smoker	ND	Papillary	61	T3	YES	N2	2	M1	IV	ND	ND	High Grade	4Z	1	1	2	NO	Bladder - NOS	WITH TUMOR	Alive	460	NA	460	NOS	NOS	Lymphocytes,minimal	no	no	no	yes	Basal_squamous	3	3
TCGA-4Z-AA86	Yes	Yes	Yes	Yes	Yes	Yes	939B73D8-39FD-410E-AEAE-53080EA99618	Transurethral resection (TURBT)	[Not Applicable]	MALE	AA	ND	No	NO	none	Current reformed smoker for > 15 years	ND	Non-Papillary	66	T3	YES	N1	15	M0	IV	NO	ND	High Grade	4Z	1	1	2	NO	Bladder - NOS	WITH TUMOR	Dead	NA	311	311	NOS	NOS	Absent	no	no	no	yes	Basal_squamous	5	1
TCGA-4Z-AA87	Yes	Yes	Yes	Yes	Yes	Yes	45B4B153-E4AA-4080-B0DC-EE81A966978A	Transurethral resection (TURBT)	[Not Applicable]	MALE	AA	ND	No	ND	ND	Lifelong Non-smoker	NA	Non-Papillary	72	T4	NO	N0	5	M0	III	NO	ND	High Grade	4Z	1	0	1	ND	Bladder - NOS	WITH TUMOR	Alive	1454	NA	1454	NOS	NOS	Lymphocytes,eosinophils	no	no	no	yes	Luminal_infiltrated	4	5
TCGA-4Z-AA89	Yes	Yes	Yes	Yes	Yes	Yes	604C0D60-6BA9-4D2F-98DB-E310C58BC8CA	Transurethral resection (TURBT)	[Not Applicable]	MALE	WHITE	ND	No	YES	Transurethral resection alone	Current reformed smoker for < or = 15 years	40	Papillary	60	T4	ND	N0	10	M0	IV	NO	ND	High Grade	4Z	1	0	1	ND	Bladder - NOS	WITH TUMOR	Alive	1029	NA	1029	NOS with squamous differentiation	NOS.SD	Absent	yes	no	no	no	Luminal_papillary	2	4
TCGA-5N-A9KI	Yes	Yes	Yes	Yes	Yes	Yes	4FECE3D0-649C-4771-B9C4-A3397CEA0FEB	Endoscopic Biopsy	[Not Applicable]	FEMALE	WHITE	Non-Hispanic	No	NO	none	Current smoker	60	Non-Papillary	76	T4	YES	NX	ND	MX	III	NO	ND	High Grade	5N	1	ND	ND	ND	Bladder - NOS	TUMOR FREE	Dead	NA	76	76	NOS	NOS	Absent	no	no	no	yes	Luminal_infiltrated	3	3
TCGA-5N-A9KM	Yes	Yes	Yes	No	Yes	Yes	9743E684-25DD-4DD9-9B84-6AE9518D1818	Transurethral resection (TURBT)	[Not Applicable]	FEMALE	WHITE	Non-Hispanic	No	NO	none	Current reformed smoker for < or = 15 years	30	Non-Papillary	73	T4	NO	N0	16	MX	III	NO	ND	High Grade	5N	1	0	1	ND	Bladder - NOS|Dome|Wall Lateral|Wall Posterior	WITH TUMOR	Dead	NA	530	530	NOS	NOS	Absent	no	no	no	yes	Luminal_infiltrated	1	3
TCGA-BL-A0C8	Yes	Yes	Yes	Yes	Yes	Yes	a6003b1c-56a9-430a-a5e2-b70af3f81bdb	Transurethral resection (TURBT)	[Not Applicable]	MALE	WHITE	Non-Hispanic	No	ND	ND	Current reformed smoker for > 15 years	10	Non-Papillary	73	T1	ND	NX	0	M0	I	NO	ND	High Grade	BL	0	ND	ND	ND	Dome	ND	Alive	1219	NA	1219	NOS	NOS	Absent	no	no	no	yes	Luminal	1	5
TCGA-BL-A13I	Yes	Yes	Yes	Yes	Yes	Yes	ebc094a6-cdc9-4c02-b8ec-a181b25a364d	Transurethral resection (TURBT)	[Not Applicable]	FEMALE	WHITE	Non-Hispanic	No	ND	ND	Current smoker	15	Non-Papillary	57	T3	ND	N0	12	M0	III	NO	ND	High Grade	BL	1	0	1	ND	Bladder - NOS	WITH TUMOR	Dead	NA	223	223	NOS	NOS	Lymphocytes	no	no	no	yes	Basal_squamous	5	2
TCGA-BL-A13J	Yes	Yes	Yes	Yes	Yes	Yes	556fcbc8-172a-4af1-8822-ae036e8d68e8	Transurethral resection (TURBT)	[Not Applicable]	MALE	WHITE	Non-Hispanic	No	ND	ND	Current smoker	24	Papillary	65	T4	YES	N2	11	M0	IV	NO	ND	High Grade	BL	1	1	2	YES	Wall Posterior	WITH TUMOR	Dead	NA	81	81	NOS	NOS	Lymphocytes	no	no	no	yes	Luminal_infiltrated	1	1
TCGA-BL-A3JM	Yes	Yes	Yes	Yes	Yes	Yes	0F4FB205-B13C-4A85-97B3-779429E6CCDD	Transurethral resection (TURBT)	[Not Applicable]	MALE	WHITE	Non-Hispanic	No	ND	ND	Current reformed smoker for < or = 15 years	49	ND	62	T3	YES	N0	8	M0	III	ND	ND	High Grade	BL	1	0	1	ND	Wall Lateral	WITH TUMOR	Dead	NA	205	205	NOS	NOS	Lymphocytes,minimal	no	no	no	yes	Neuronal	1	2
TCGA-BL-A5ZZ	Yes	Yes	Yes	No	Yes	No	C1AFC5EB-8C1D-4B6C-8453-48728FC023BA	Transurethral resection (TURBT)	[Not Applicable]	FEMALE	WHITE	Non-Hispanic	No	NO	none	Current reformed smoker for < or = 15 years	30	Papillary	80	T4	YES	N0	4	MX	III	ND	ND	High Grade	BL	1	0	1	ND	Wall Posterior	WITH TUMOR	Alive	377	NA	377	NOS	NOS	Absent	no	no	no	yes	Basal_squamous	4	2
TCGA-BT-A0S7	Yes	Yes	Yes	Yes	Yes	Yes	68bc786e-07c7-4964-bc88-5e2a8633626a	Transurethral resection (TURBT)	[Not Applicable]	MALE	WHITE	Non-Hispanic	No	ND	ND	Current reformed smoker for > 15 years	ND	Non-Papillary	75	T4	ND	N0	24	MX	III	ND	ND	High Grade	BT	1	0	1	ND	Bladder - NOS	WITH TUMOR	Dead	NA	200	200	NOS	NOS	Absent	no	no	no	yes	Neuronal	5	3
TCGA-BT-A0YX	Yes	Yes	Yes	Yes	Yes	Yes	22473ad4-df39-4716-b558-3c1409d5fa0e	Transurethral resection (TURBT)	[Not Applicable]	FEMALE	WHITE	Non-Hispanic	No	ND	ND	Lifelong Non-smoker	NA	Non-Papillary	70	T3	YES	N0	14	M0	III	ND	ND	High Grade	BT	1	0	1	YES	Bladder - NOS	WITH TUMOR	Dead	NA	400	400	NOS with squamous differentiation	NOS.SD	Lymphocytes	yes	no	no	no	Basal_squamous	5	2
TCGA-BT-A20J	Yes	Yes	Yes	Yes	Yes	Yes	74b1e72d-fdd0-4d84-8858-3bb32d58ff7e	Transurethral resection (TURBT)	[Not Applicable]	MALE	WHITE	Non-Hispanic	No	ND	ND	Current reformed smoker for > 15 years	20	Non-Papillary	75	T2	NO	N0	17	MX	II	ND	ND	High Grade	BT	0	0	0	ND	Wall Posterior	WITH TUMOR	Dead	NA	579	579	NOS	NOS	Absent	no	no	no	yes	Basal_squamous	3	2
TCGA-BT-A20N	Yes	Yes	Yes	Yes	Yes	Yes	ebedab7c-dd7c-448e-8324-78c86f13be8b	Transurethral resection (TURBT)	[Not Applicable]	MALE	ND	ND	No	ND	ND	Current smoker	50	Non-Papillary	72	T3	ND	N0	11	MX	III	YES	pT1a	High Grade	BT	1	0	1	ND	Trigone	WITH TUMOR	Dead	NA	795	795	NOS	NOS	Lymphocytes,eosinophils	no	no	no	yes	Luminal_papillary	3	1
TCGA-BT-A20O	Yes	Yes	Yes	Yes	Yes	Yes	c0e7fbe7-b9cb-4e65-941b-cd7d581c54ec	Transurethral resection (TURBT)	[Not Applicable]	MALE	WHITE	Non-Hispanic	No	ND	ND	ND	ND	Non-Papillary	75	T3	ND	N0	13	MX	III	ND	ND	High Grade	BT	1	0	1	ND	Wall Lateral	WITH TUMOR	Dead	NA	370	370	NOS	NOS	Lymphocytes	no	no	no	yes	Basal_squamous	5	1
TCGA-BT-A20P	Yes	Yes	Yes	Yes	Yes	Yes	f48937ed-e294-41f0-8872-7010391167a9	Transurethral resection (TURBT)	[Not Applicable]	FEMALE	WHITE	Non-Hispanic	No	ND	ND	Lifelong Non-smoker	NA	Non-Papillary	81	T3	ND	N0	4	M0	III	ND	ND	High Grade	BT	1	0	1	ND	ND	ND	Dead	NA	544	544	NOS	NOS	Absent	no	no	no	yes	Luminal_papillary	1	1
TCGA-BT-A20Q	Yes	Yes	Yes	Yes	Yes	Yes	419deaac-ea45-4bdd-9fa0-b5cd8429b44f	Transurethral resection (TURBT)	[Not Applicable]	MALE	WHITE	Non-Hispanic	No	ND	ND	Lifelong Non-smoker	NA	Non-Papillary	73	T3	ND	N2	23	M0	IV	ND	ND	High Grade	BT	1	1	2	ND	ND	WITH TUMOR	Dead	NA	593	593	NOS	NOS	Lymphocytes	no	no	no	yes	Luminal_infiltrated	3	1
TCGA-BT-A20R	Yes	Yes	Yes	Yes	Yes	Yes	f8780a4b-7f55-41d1-bf92-8513955d150e	Other method, specify:	cystourethroscopy	FEMALE	WHITE	Non-Hispanic	No	ND	ND	Lifelong Non-smoker	NA	Non-Papillary	79	T3	ND	N1	9	M0	IV	ND	ND	High Grade	BT	1	1	2	ND	Bladder - NOS	ND	Dead	NA	154	154	NOS	NOS	Absent	no	no	no	yes	Luminal_infiltrated	5	3
TCGA-BT-A20T	Yes	Yes	Yes	Yes	Yes	Yes	096b4f32-10c1-4737-a0dd-cae04c54ee33	Transurethral resection (TURBT)	[Not Applicable]	MALE	WHITE	Non-Hispanic	No	ND	ND	Current reformed smoker for > 15 years	ND	Non-Papillary	63	T3	ND	N1	6	M0	IV	YES	pT2a	High Grade	BT	1	1	2	ND	Wall Anterior	WITH TUMOR	Dead	NA	453	453	NOS	NOS	Absent	no	no	no	yes	Luminal_infiltrated	2	1
TCGA-BT-A20U	Yes	Yes	Yes	Yes	Yes	Yes	83b41d35-69b1-4218-be1a-8821d8a6899c	Other method, specify:	cystoscopy	FEMALE	WHITE	Non-Hispanic	No	ND	ND	Lifelong Non-smoker	NA	Non-Papillary	70	T3	ND	N0	8	M0	III	ND	ND	High Grade	BT	1	0	1	ND	Bladder - NOS	TUMOR FREE	Dead	NA	455	455	NOS with squamous differentiation	NOS.SD	Absent	yes	no	no	no	Basal_squamous	1	1
TCGA-BT-A20V	Yes	Yes	Yes	Yes	Yes	Yes	24f21425-b001-4986-aedf-5b4dd851c6ad	Other method, specify:	cystoscopy	FEMALE	AA	Non-Hispanic	No	ND	ND	ND	ND	Non-Papillary	59	T4	ND	N2	3	M0	IV	ND	ND	High Grade	BT	1	1	2	ND	Wall NOS	ND	Dead	NA	154	154	Likely squamous of non-bladder origin, HPV associated, per path report --> bladder tumor but also extensive involvement of ectocervix, endocervix, endometrium and myometrium. Seriously consider cervical primary	Likely squamous of non-bladder origin	Lymphocytes,eosinophils	no	no	no	no	Basal_squamous	3	2
TCGA-BT-A20W	Yes	Yes	Yes	Yes	Yes	Yes	4dc5cffe-ed8c-47ab-b5fc-f9615b5414f7	Other method, specify:	cystoscopy	MALE	WHITE	Non-Hispanic	No	ND	ND	ND	ND	Non-Papillary	71	T2	ND	N0	7	M0	II	YES	pT2a	High Grade	BT	0	0	0	ND	Wall NOS	TUMOR FREE	Dead	NA	254	254	NOS	NOS	Lymphocytes	no	no	no	yes	Luminal	3	1
TCGA-BT-A20X	Yes	Yes	Yes	Yes	Yes	Yes	be8b3f36-aaa1-4302-b28e-de1996faceaf	Endoscopic Biopsy	[Not Applicable]	MALE	WHITE	Non-Hispanic	No	ND	ND	ND	ND	Non-Papillary	56	T4	ND	N2	12	M0	IV	ND	ND	High Grade	BT	1	1	2	ND	Dome	WITH TUMOR	Dead	NA	251	251	Squamous cell carcinoma	SCC	Lymphocytes	yes	no	no	no	Basal_squamous	5	2
TCGA-BT-A2LA	Yes	Yes	Yes	Yes	Yes	Yes	797A71EE-372D-41E5-AEEE-5AB3C4661110	Other method, specify:	Radical Cystoprostatectomy	MALE	WHITE	Non-Hispanic	No	ND	ND	Current reformed smoker for > 15 years	40	Non-Papillary	54	T3	NO	N0	12	M0	III	NO	ND	High Grade	BT	1	0	1	NO	Wall Lateral	TUMOR FREE	Alive	522	NA	522	Small cell/neuroendocrine	SCNE	Absent	no	yes	no	no	Neuronal	3	2
TCGA-BT-A2LB	Yes	Yes	Yes	Yes	Yes	Yes	D17A5AB1-3789-4652-AFF5-D8F4F2291F9C	Transurethral resection (TURBT)	[Not Applicable]	FEMALE	WHITE	Non-Hispanic	No	ND	ND	Current reformed smoker for < or = 15 years	ND	Non-Papillary	73	T3	ND	N0	7	M0	III	NO	ND	High Grade	BT	1	0	1	ND	Dome	TUMOR FREE	Dead	NA	492	492	NOS	NOS	Lymphocytes	no	no	no	yes	Luminal_infiltrated	3	3
TCGA-BT-A2LD	Yes	Yes	Yes	Yes	Yes	Yes	9DD97821-7AFD-4982-8B1D-F14F845B79F7	Other method, specify:	Cystectomy	FEMALE	WHITE	Non-Hispanic	No	ND	ND	Lifelong Non-smoker	NA	Non-Papillary	78	T3	YES	N1	16	M0	IV	ND	ND	High Grade	BT	1	1	2	NO	Trigone	WITH TUMOR	Dead	NA	623	623	NOS with squamous differentiation	NOS.SD	Lymphocytes,minimal	yes	no	no	no	Basal_squamous	4	5
TCGA-BT-A3PH	Yes	Yes	Yes	Yes	Yes	Yes	932BCDD4-5145-49E8-9A95-8A546396F572	Endoscopic Biopsy	[Not Applicable]	MALE	WHITE	Non-Hispanic	No	NO	none	Lifelong Non-smoker	NA	Non-Papillary	76	T3	YES	N2	17	MX	IV	NO	ND	High Grade	BT	1	1	2	NO	Bladder - NOS|Trigone|Wall NOS|Wall Anterior|Wall Lateral|Wall Posterior	WITH TUMOR	Dead	NA	142	142	NOS	NOS	Absent	no	no	no	yes	Luminal	1	5
TCGA-BT-A3PJ	Yes	Yes	Yes	Yes	Yes	Yes	CB664EEF-BE6F-44EF-AA90-6F6DA0E6440A	Transurethral resection (TURBT)	[Not Applicable]	MALE	WHITE	Non-Hispanic	No	NO	none	Lifelong Non-smoker	NA	Papillary	76	T3	NO	N3	28	M0	III	YES	pT2a	High Grade	BT	1	1	2	NO	Wall Lateral	TUMOR FREE	Alive	789	NA	789	NOS	NOS	Lymphocytes,eosinophils	no	no	no	yes	Basal_squamous	1	5
TCGA-BT-A3PK	Yes	Yes	Yes	Yes	Yes	Yes	73041FCF-F3B6-4851-B34D-1D62A1FCF6FE	Transurethral resection (TURBT)	[Not Applicable]	MALE	WHITE	Non-Hispanic	No	NO	none	Lifelong Non-smoker	NA	Papillary	80	T2	NO	N0	3	MX	II	NO	ND	High Grade	BT	0	0	0	ND	Trigone|Wall Posterior	WITH TUMOR	Dead	NA	303	303	NOS	NOS	Lymphocytes	no	no	no	yes	Basal_squamous	5	1
TCGA-BT-A42B	Yes	Yes	No	Yes	Yes	Yes	DB84C62D-6904-4EA8-8E51-1262B8D6FF90	Transurethral resection (TURBT)	[Not Applicable]	MALE	WHITE	Non-Hispanic	No	NO	none	Current smoker	20	Papillary	59	T3	YES	N1	14	MX	IV	ND	ND	High Grade	BT	1	1	2	YES	Wall Lateral	WITH TUMOR	Dead	NA	534	534	NOS	NOS	Lymphocytes	no	no	no	yes	ND	1	1
TCGA-BT-A42C	Yes	Yes	Yes	Yes	Yes	Yes	B9808EF9-E917-45F9-9E0F-B86F7834B5FF	[Not Available]	[Not Applicable]	MALE	WHITE	Non-Hispanic	No	YES	Bacillus Calmette.Guerin (BCG)	Current smoker	132	Papillary	64	ND	NO	N0	23	M0	II	ND	ND	High Grade	BT	ND	0	ND	ND	Trigone|Wall Lateral	TUMOR FREE	Alive	873	NA	873	NOS	NOS	Absent	no	no	no	yes	Luminal_papillary	1	3
TCGA-BT-A42E	Yes	Yes	Yes	Yes	Yes	Yes	8D434CFB-2414-4D93-BF79-7B957BF040DB	[Not Available]	[Not Applicable]	MALE	WHITE	Non-Hispanic	No	NO	none	Current Reformed Smoker, Duration Not Specified	50	Non-Papillary	74	T3	YES	N0	5	M0	III	ND	ND	High Grade	BT	1	0	1	ND	Bladder - NOS	TUMOR FREE	Alive	1108	NA	1108	NOS with squamous differentiation	NOS.SD	Lymphocytes	yes	no	no	no	Basal_squamous	1	1
TCGA-BT-A42F	Yes	Yes	Yes	No	Yes	Yes	DA98BE9D-7ACF-43CE-AA24-38D1D2604506	Transurethral resection (TURBT)	[Not Applicable]	MALE	WHITE	Non-Hispanic	No	NO	none	Current reformed smoker for > 15 years	ND	Non-Papillary	64	T4	YES	N1	10	MX	IV	ND	ND	High Grade	BT	1	1	2	YES	Wall Posterior	TUMOR FREE	Alive	864	NA	864	NOS	NOS	Lymphocytes	no	no	no	yes	Basal_squamous	5	2
TCGA-C4-A0EZ	Yes	Yes	Yes	Yes	Yes	Yes	05935f1d-77c2-46ca-b87a-7a84bce38afd	Other method, specify:	surgical resection	FEMALE	ND	ND	No	ND	ND	Current smoker	34	Non-Papillary	69	T3	ND	N1	ND	M1	IV	ND	ND	High Grade	C4	1	1	2	ND	ND	WITH TUMOR	Dead	NA	273	273	Small cell/neuroendocrine	SCNE	Lymphocytes,eosinophils	no	yes	no	no	Neuronal	3	2
TCGA-C4-A0F0	Yes	Yes	Yes	Yes	Yes	Yes	40398c03-a9cc-476b-9ee9-aecf161be43f	Other method, specify:	Surgical resection	MALE	ND	ND	No	ND	ND	Current smoker	61	Non-Papillary	60	T2	ND	N0	ND	M0	II	ND	ND	High Grade	C4	0	0	0	ND	ND	TUMOR FREE	Alive	59	NA	59	NOS	NOS	Lymphocytes,minimal,rareeosinophils	no	no	no	yes	Basal_squamous	5	2
TCGA-C4-A0F1	Yes	Yes	Yes	Yes	Yes	Yes	ab20d2d5-ea10-4aba-b495-fbe7b18bb394	Other method, specify:	surgical resection	MALE	ND	ND	No	ND	ND	Current smoker	75	Non-Papillary	71	T3	ND	N0	ND	M0	III	ND	ND	High Grade	C4	1	0	1	ND	Bladder - NOS	TUMOR FREE	Alive	89	NA	89	NOS with squamous differentiation	NOS.SD	Lymphocytes,minimal	yes	no	no	no	Basal_squamous	5	5
TCGA-C4-A0F6	Yes	Yes	Yes	Yes	Yes	Yes	4ff9b4f2-6d04-4fed-8796-155902a8bf28	Other method, specify:	surgical resection	FEMALE	ND	ND	No	ND	ND	Current smoker	35	Non-Papillary	82	T3	ND	N0	ND	M0	III	ND	ND	High Grade	C4	1	0	1	ND	Wall Lateral	TUMOR FREE	Alive	700	NA	700	NOS	NOS	Absent	no	no	no	yes	Luminal	3	5
TCGA-C4-A0F7	Yes	Yes	Yes	Yes	Yes	Yes	ca554128-da9d-4f37-9560-ca083509e01d	Other method, specify:	surgical resection	MALE	ND	ND	No	ND	ND	Lifelong Non-smoker	NA	Non-Papillary	77	T4	ND	N2	ND	M0	IV	ND	ND	High Grade	C4	1	1	2	ND	Bladder - NOS	WITH TUMOR	Dead	NA	62	62	NOS with squamous differentiation	NOS.SD	Absent	yes	no	no	no	Neuronal	3	1
TCGA-CF-A1HR	Yes	Yes	Yes	Yes	Yes	Yes	39ea19e1-4959-4f1b-9934-54bdaf766842	Transurethral resection (TURBT)	[Not Applicable]	MALE	ASIAN	Non-Hispanic	No	ND	ND	Lifelong Non-smoker	NA	Non-Papillary	62	T3	ND	N0	ND	M0	III	NO	ND	High Grade	CF	1	0	1	ND	Bladder - NOS	WITH TUMOR	Alive	389	NA	389	NOS	NOS	Absent	no	no	no	yes	Luminal_papillary	3	1
TCGA-CF-A1HS	Yes	Yes	Yes	Yes	Yes	Yes	a73c0842-39c5-4c2c-aa6a-f31341a4f36e	Transurethral resection (TURBT)	[Not Applicable]	FEMALE	ASIAN	Non-Hispanic	No	ND	ND	Lifelong Non-smoker	NA	Non-Papillary	75	T3	ND	N0	ND	M0	III	NO	ND	High Grade	CF	1	0	1	ND	Bladder - NOS	WITH TUMOR	Alive	382	NA	382	NOS	NOS	Lymphocytes	no	no	no	yes	Basal_squamous	3	1
TCGA-CF-A27C	Yes	Yes	Yes	Yes	Yes	Yes	7fee9d6f-c0ea-43c2-89c2-66d965a077a8	Other method, specify:	resection of totaly urinary bladder	MALE	ASIAN	Non-Hispanic	No	ND	ND	Lifelong Non-smoker	NA	Papillary	52	T3	ND	N0	ND	M0	III	NO	ND	High Grade	CF	1	0	1	ND	Bladder - NOS	TUMOR FREE	Alive	425	NA	425	NOS	NOS	Absent	no	no	no	yes	Luminal_papillary	2	4
TCGA-CF-A3MF	Yes	Yes	Yes	Yes	Yes	Yes	1E308B12-0590-4DAE-94D0-A539FCF25DF7	Other method, specify:	Resection	MALE	ASIAN	Non-Hispanic	No	ND	ND	Lifelong Non-smoker	NA	Papillary	34	T3	ND	N0	ND	M0	III	NO	ND	Low Grade	CF	1	0	1	ND	Bladder - NOS	TUMOR FREE	Alive	383	NA	383	NOS	NOS	Absent	no	no	no	yes	Luminal_papillary	1	4
TCGA-CF-A3MG	Yes	Yes	Yes	Yes	Yes	Yes	39EFA06A-FFE5-40B3-8F8A-A2D7071BC9E3	Other method, specify:	Resection	MALE	ASIAN	Non-Hispanic	No	ND	ND	Lifelong Non-smoker	NA	Papillary	48	T2	ND	N0	ND	M0	II	NO	ND	Low Grade	CF	0	0	0	ND	Bladder - NOS	TUMOR FREE	Alive	369	NA	369	NOS	NOS	Absent	no	no	no	yes	Luminal_papillary	3	4
TCGA-CF-A3MH	Yes	Yes	Yes	Yes	Yes	Yes	B8A8D2FC-421B-4393-8D5A-946CF72CB496	Other method, specify:	Resection	MALE	ASIAN	Non-Hispanic	No	ND	ND	Current smoker	25	Papillary	75	T2	ND	N0	ND	M0	II	NO	ND	Low Grade	CF	0	0	0	ND	Bladder - NOS	TUMOR FREE	Alive	398	NA	398	NOS	NOS	Absent	no	no	no	yes	Luminal_papillary	3	4
TCGA-CF-A3MI	Yes	Yes	Yes	Yes	Yes	Yes	F1EBF96B-8DF9-4E59-ACEF-7AD433E40214	Other method, specify:	Resection	MALE	ASIAN	Non-Hispanic	No	ND	ND	Current smoker	40	Papillary	62	T2	ND	N0	ND	M0	II	NO	ND	Low Grade	CF	0	0	0	ND	Bladder - NOS	TUMOR FREE	Alive	370	NA	370	NOS	NOS	Lymphocytes,minimal	no	no	no	yes	Luminal_papillary	2	4
TCGA-CF-A47S	Yes	Yes	Yes	Yes	Yes	Yes	D2DF20D4-6704-41E6-B33D-616225BD737C	Other method, specify:	surgical resection	MALE	ASIAN	Non-Hispanic	No	NO	none	Lifelong Non-smoker	NA	Papillary	41	T2	ND	N0	ND	M0	II	NO	ND	Low Grade	CF	0	0	0	ND	Bladder - NOS	TUMOR FREE	Alive	333	NA	333	NOS	NOS	Absent	no	no	no	yes	Luminal_papillary	2	1
TCGA-CF-A47T	Yes	Yes	Yes	Yes	Yes	Yes	0DB0F02F-94F5-492F-8840-5254792F6879	Other method, specify:	surgical resection	FEMALE	ASIAN	Non-Hispanic	No	NO	none	Lifelong Non-smoker	NA	Papillary	58	T2	ND	N0	ND	M0	II	ND	ND	Low Grade	CF	0	0	0	ND	Bladder - NOS	WITH TUMOR	Dead	NA	385	385	NOS	NOS	Absent	no	no	no	yes	Luminal_papillary	2	4
TCGA-CF-A47V	Yes	Yes	Yes	Yes	Yes	Yes	E5086EAB-C920-4E3E-A965-90F3F495363A	Other method, specify:	surgical resection	MALE	ASIAN	Non-Hispanic	No	ND	ND	Lifelong Non-smoker	NA	Papillary	52	T2	ND	N0	ND	M0	II	ND	ND	High Grade	CF	0	0	0	ND	Bladder - NOS	TUMOR FREE	Alive	379	NA	379	NOS	NOS	Absent	no	no	no	yes	Luminal_papillary	1	1
TCGA-CF-A47W	Yes	Yes	Yes	Yes	Yes	Yes	122FC134-8915-47DB-96C9-AB1853C3CD18	Other method, specify:	surgical resection	MALE	ASIAN	Non-Hispanic	No	NO	none	Current smoker	10	Papillary	42	T2	ND	N0	ND	M0	II	ND	ND	Low Grade	CF	0	0	0	ND	Bladder - NOS	TUMOR FREE	Alive	368	NA	368	NOS	NOS	Absent	no	no	no	yes	Luminal_papillary	5	1
TCGA-CF-A47X	Yes	Yes	Yes	No	Yes	Yes	82D5F37F-5A1B-49D8-B990-AC222B4E1C1D	Other method, specify:	surgical resection	MALE	ASIAN	Non-Hispanic	No	NO	none	Current smoker	20	Papillary	60	T2	ND	N0	ND	M0	II	ND	ND	Low Grade	CF	0	0	0	ND	Bladder - NOS	TUMOR FREE	Alive	384	NA	384	NOS	NOS	Absent	no	no	no	yes	Luminal_papillary	3	4
TCGA-CF-A47Y	Yes	Yes	Yes	Yes	Yes	Yes	9BCFF619-F75A-4AA4-9E09-2E9AA7B59225	Other method, specify:	surgical resection	MALE	ASIAN	Non-Hispanic	No	NO	none	Lifelong Non-smoker	NA	Papillary	55	T2	ND	N0	ND	M0	II	ND	ND	Low Grade	CF	0	0	0	ND	Bladder - NOS	TUMOR FREE	Alive	373	NA	373	NOS	NOS	Absent	no	no	no	yes	Luminal_papillary	5	1
TCGA-CF-A5U8	Yes	Yes	Yes	Yes	Yes	Yes	4CC25ADB-6DB4-46AA-9FC9-C2C6339FB6D3	Other method, specify:	Cystectomy	MALE	ASIAN	Non-Hispanic	No	NO	none	Lifelong Non-smoker	NA	Papillary	59	T2	ND	N0	ND	M0	II	NO	ND	Low Grade	CF	0	0	0	ND	Bladder - NOS	TUMOR FREE	Alive	399	NA	399	NOS	NOS	Absent	no	no	no	yes	Luminal_papillary	5	1
TCGA-CF-A5UA	Yes	Yes	Yes	Yes	Yes	Yes	B52C870C-BFB8-4E68-86C0-64D57E5C9AE3	Other method, specify:	Cystectomy	MALE	ASIAN	Non-Hispanic	No	NO	none	Current reformed smoker for < or = 15 years	30	Papillary	67	T2	ND	N0	ND	M0	II	NO	ND	Low Grade	CF	0	0	0	ND	Bladder - NOS	TUMOR FREE	Alive	365	NA	365	NOS	NOS	Lymphocytes,minimal	no	no	no	yes	Luminal_papillary	3	1
TCGA-CF-A7I0	Yes	Yes	Yes	No	Yes	Yes	25AC9ACD-328B-4FAE-A448-4F3957B1B212	Other method, specify:	Cystectomy	MALE	ASIAN	Non-Hispanic	No	NO	none	Lifelong Non-smoker	NA	Papillary	54	T2	ND	N0	ND	M0	II	NO	ND	Low Grade	CF	0	0	0	ND	Wall Lateral	TUMOR FREE	Alive	368	NA	368	NOS	NOS	Lymphocytes	no	no	no	yes	Luminal_papillary	5	5
TCGA-CF-A8HX	Yes	Yes	Yes	Yes	Yes	Yes	43F9B602-683A-4FA1-B044-8FC5794B1453	Other method, specify:	Surgical Resection	FEMALE	ASIAN	Non-Hispanic	No	NO	none	Lifelong Non-smoker	NA	Papillary	55	T2	ND	N0	ND	M0	II	NO	ND	High Grade	CF	0	0	0	ND	Bladder - NOS	TUMOR FREE	Alive	345	NA	345	NOS	NOS	Absent	no	no	no	yes	Luminal_papillary	3	4
TCGA-CF-A8HY	Yes	Yes	Yes	Yes	Yes	Yes	6A3E87D7-E360-44C5-9764-4B630DF383E6	Other method, specify:	Surgical Resection	MALE	ASIAN	Non-Hispanic	No	NO	none	Lifelong Non-smoker	NA	Papillary	59	T2	YES	N0	ND	M0	II	NO	ND	High Grade	CF	0	0	0	ND	Bladder - NOS	TUMOR FREE	Alive	345	NA	345	NOS	NOS	Absent	no	no	no	yes	Luminal_papillary	2	4
TCGA-CF-A9FF	Yes	Yes	Yes	Yes	Yes	Yes	736E8CDF-E2D7-4141-86A9-45C34178A1C8	Other method, specify:	Surgical Resection	MALE	ASIAN	Non-Hispanic	No	NO	none	Lifelong Non-smoker	NA	Papillary	52	T2	YES	N0	ND	M0	II	NO	ND	High Grade	CF	0	0	0	ND	Wall Lateral	TUMOR FREE	Alive	361	NA	361	NOS	NOS	Lymphocytes	no	no	no	yes	Luminal_papillary	3	3
TCGA-CF-A9FH	Yes	Yes	Yes	Yes	Yes	Yes	83A369AE-003B-432B-A7B2-C630805B43C1	Other method, specify:	Surgical Resection	MALE	ASIAN	Non-Hispanic	No	NO	none	Current reformed smoker for > 15 years	80	Papillary	85	T2	YES	N0	ND	M0	II	NO	ND	Low Grade	CF	0	0	0	ND	Bladder - NOS	TUMOR FREE	Alive	-64	NA	-64	NOS	NOS	Absent	no	no	no	yes	Luminal_papillary	3	1
TCGA-CF-A9FL	Yes	Yes	Yes	Yes	Yes	Yes	96292F0E-5D09-4C44-8DFC-73EBDE6BF137	Endoscopic Biopsy	[Not Applicable]	MALE	ASIAN	Non-Hispanic	No	NO	none	Current smoker	ND	Papillary	85	T3	YES	N0	ND	M0	III	NO	ND	High Grade	CF	1	0	1	ND	Bladder - NOS	WITH TUMOR	Dead	NA	565	565	NOS	NOS	Absent	no	no	no	yes	Luminal_papillary	2	4
TCGA-CF-A9FM	Yes	Yes	Yes	Yes	Yes	Yes	AAD167AB-4772-4616-AFB3-265E00D4A3F0	Endoscopic Biopsy	[Not Applicable]	MALE	ASIAN	Non-Hispanic	No	NO	none	Current smoker	ND	Papillary	50	T2	YES	N0	ND	M0	II	NO	ND	High Grade	CF	0	1	1	ND	Bladder - NOS	TUMOR FREE	Alive	398	NA	398	NOS	NOS	Absent	no	no	no	yes	Luminal_papillary	5	1
TCGA-CU-A0YN	Yes	Yes	Yes	Yes	Yes	Yes	679a6869-2ce9-4472-8db1-8869e2c1a440	Transurethral resection (TURBT)	[Not Applicable]	MALE	WHITE	Non-Hispanic	No	ND	ND	Current smoker	40	Non-Papillary	60	T3	ND	N0	11	M0	III	YES	pT2c	High Grade	CU	1	0	1	ND	Bladder - NOS	[Not Available]	Dead	NA	393	393	NOS with squamous differentiation	NOS.SD	Lymphocytes	yes	no	no	no	Basal_squamous	1	2
TCGA-CU-A0YO	Yes	Yes	Yes	No	Yes	Yes	4a9ef220-922c-49cf-bbed-d173b214ed31	Other method, specify:	cystoprostatectomy	MALE	WHITE	Non-Hispanic	No	ND	ND	Current reformed smoker for > 15 years	ND	Non-Papillary	84	T3	YES	N2	13	MX	IV	YES	pT2b	High Grade	CU	1	1	2	NO	Bladder - NOS	WITH TUMOR	Dead	NA	149	149	NOS	NOS	Lymphocytes,rareeosinophils	no	no	no	yes	Luminal_infiltrated	5	1
TCGA-CU-A0YR	Yes	Yes	Yes	No	Yes	Yes	811b3950-36e7-485f-bc48-aca1eee2ddef	Transurethral resection (TURBT)	[Not Applicable]	MALE	WHITE	Non-Hispanic	No	ND	ND	Current reformed smoker for > 15 years	12	Non-Papillary	83	T2	YES	N2	11	M0	IV	YES	pT3b	High Grade	CU	0	1	2	NO	Wall Anterior	WITH TUMOR	Dead	NA	460	460	NOS	NOS	Lymphocytes,minimal	no	no	no	yes	Luminal_infiltrated	2	1
TCGA-CU-A3KJ	Yes	Yes	Yes	Yes	Yes	Yes	A75584BC-BEF7-48F6-B4B3-C1472A3AF768	Transurethral resection (TURBT)	[Not Applicable]	MALE	WHITE	Non-Hispanic	No	ND	ND	Current reformed smoker for > 15 years	60	Non-Papillary	75	T3	NO	N0	8	M0	III	YES	pT1a	High Grade	CU	1	0	1	ND	Wall Anterior	WITH TUMOR	Alive	562	NA	562	NOS	NOS	Lymphocytes	no	no	no	yes	Basal_squamous	3	2
TCGA-CU-A3QU	Yes	Yes	Yes	Yes	Yes	Yes	AE6D853B-A7F0-4465-B7BF-5A45006AB3B3	Transurethral resection (TURBT)	[Not Applicable]	MALE	WHITE	Non-Hispanic	No	NO	none	Current reformed smoker for < or = 15 years	15	Non-Papillary	58	T2	YES	N1	54	M0	IV	NO	ND	High Grade	CU	0	1	2	NO	Bladder - NOS	TUMOR FREE	Alive	158	NA	158	NOS	NOS	Absent	no	no	no	yes	Luminal_papillary	1	3
TCGA-CU-A3YL	Yes	Yes	Yes	Yes	Yes	Yes	087A7F70-2FA8-4A16-B130-4DF10A70C662	Transurethral resection (TURBT)	[Not Applicable]	MALE	WHITE	Non-Hispanic	No	NO	none	Current Reformed Smoker, Duration Not Specified	25	Papillary	67	T4	NO	N0	7	M0	III	NO	ND	High Grade	CU	1	0	1	ND	Bladder - NOS	TUMOR FREE	Alive	906	NA	906	NOS	NOS	Lymphocytes	no	no	no	yes	Luminal_papillary	1	1
TCGA-CU-A5W6	Yes	Yes	Yes	Yes	Yes	Yes	7A7FCDD3-CCE9-47CF-A26F-CC6FF34ECD9A	Other method, specify:	TURP	MALE	WHITE	Non-Hispanic	No	NO	none	Current smoker	37	Non-Papillary	70	T4	YES	N0	8	M0	III	NO	ND	High Grade	CU	1	0	1	ND	Bladder - NOS	TUMOR FREE	Dead	NA	56	56	NOS	NOS	Lymphocytes	no	no	no	yes	Luminal_papillary	4	1
TCGA-CU-A72E	Yes	Yes	Yes	Yes	Yes	Yes	AE080E88-82DA-480C-BD13-AE214DA0463C	Transurethral resection (TURBT)	[Not Applicable]	MALE	WHITE	Non-Hispanic	Yes	YES	Bacillus Calmette.Guerin (BCG)	Current reformed smoker for > 15 years	68	Non-Papillary	76	T3	YES	N2	41	M0	IV	YES	pT2a	High Grade	CU	1	1	2	YES	Trigone|Wall Lateral|Wall Posterior	WITH TUMOR	Dead	NA	413	413	NOS with squamous differentiation	NOS.SD	Absent	yes	no	no	no	Basal_squamous	5	5
TCGA-DK-A1A3	Yes	Yes	Yes	Yes	Yes	Yes	c5b20ccc-523d-491c-8536-008e05c57212	Transurethral resection (TURBT)	[Not Applicable]	MALE	WHITE	Non-Hispanic	No	ND	ND	Current reformed smoker for > 15 years	24	ND	60	T3	YES	N2	18	M0	IV	NO	ND	High Grade	DK	1	1	2	YES	Trigone	[Not Available]	Dead	NA	665	665	NOS	NOS	Lymphocytes	no	no	no	yes	Luminal_infiltrated	4	3
TCGA-DK-A1A5	Yes	Yes	Yes	Yes	Yes	Yes	904a8757-e0c5-41ef-b583-c8f170caaac1	Transurethral resection (TURBT)	[Not Applicable]	MALE	WHITE	Non-Hispanic	No	ND	ND	Current reformed smoker for > 15 years	20	Non-Papillary	79	T2	YES	N0	27	M0	II	NO	ND	High Grade	DK	0	0	0	ND	Wall Posterior	TUMOR FREE	Dead	NA	65	65	NOS	NOS	Lymphocytes,rareeosinophils	no	no	no	yes	Luminal_infiltrated	1	1
TCGA-DK-A1A6	Yes	Yes	Yes	Yes	Yes	Yes	9c274536-3ca1-4f0e-93a8-1688074d862f	Transurethral resection (TURBT)	[Not Applicable]	MALE	WHITE	ND	No	ND	ND	Current reformed smoker for < or = 15 years	60	Non-Papillary	53	T2	YES	N1	40	M0	IV	NO	ND	High Grade	DK	0	1	2	NO	Wall Anterior	TUMOR FREE	Alive	2020	NA	2020	NOS	NOS	Absent	no	no	no	yes	Luminal_infiltrated	1	3
TCGA-DK-A1A7	Yes	Yes	Yes	No	Yes	Yes	3ed614e7-f356-4d87-985b-d3bbbae3bb40	Transurethral resection (TURBT)	[Not Applicable]	FEMALE	WHITE	Non-Hispanic	No	ND	ND	Lifelong Non-smoker	NA	Non-Papillary	67	T3	YES	N2	24	M0	IV	NO	ND	High Grade	DK	1	1	2	NO	Trigone	WITH TUMOR	Alive	560	NA	560	NOS	NOS	Lymphocytes	no	no	no	yes	Luminal	3	3
TCGA-DK-A1AA	Yes	Yes	Yes	Yes	Yes	Yes	56d8a1b8-1268-4362-a7f1-77b76fbf1b59	Transurethral resection (TURBT)	[Not Applicable]	MALE	WHITE	Non-Hispanic	No	ND	ND	Current reformed smoker for < or = 15 years	20	Papillary	57	T3	ND	N0	13	M0	III	YES	pT2b	High Grade	DK	1	0	1	ND	Bladder - NOS	TUMOR FREE	Alive	578	NA	578	NOS	NOS	Absent	no	no	no	yes	Luminal_papillary	2	4
TCGA-DK-A1AB	Yes	Yes	Yes	Yes	Yes	Yes	f027d254-ec01-4882-a8a7-964ae90b7d49	Endoscopic Biopsy	[Not Applicable]	FEMALE	WHITE	Non-Hispanic	No	ND	ND	Current reformed smoker for > 15 years	ND	Non-Papillary	74	T4	YES	N2	14	M0	IV	NO	ND	High Grade	DK	1	1	2	YES	Wall Posterior	[Not Available]	Dead	NA	508	508	NOS	NOS	Lymphocytes	no	no	no	yes	Basal_squamous	5	1
TCGA-DK-A1AC	Yes	Yes	Yes	Yes	Yes	Yes	36c14e9d-1863-4c55-bbbb-f8c9dd418932	Endoscopic Biopsy	[Not Applicable]	MALE	WHITE	ND	No	ND	ND	Current reformed smoker for < or = 15 years	20	Non-Papillary	72	T3	ND	N0	22	M0	III	YES	pT2b	High Grade	DK	1	0	1	ND	Wall Lateral	TUMOR FREE	Alive	3981	NA	3981	NOS	NOS	Lymphocytes,minimal	no	no	no	yes	Luminal_infiltrated	4	3
TCGA-DK-A1AD	Yes	Yes	Yes	Yes	Yes	Yes	88a521ce-a5e9-4c6f-83d4-ec36a62fedb6	Transurethral resection (TURBT)	[Not Applicable]	MALE	WHITE	ND	No	ND	ND	ND	ND	Non-Papillary	69	T3	NO	N2	14	M0	IV	NO	ND	High Grade	DK	1	1	2	ND	Wall Lateral	TUMOR FREE	Alive	3420	NA	3420	NOS	NOS	Lymphocytes	no	no	no	yes	Luminal	4	5
TCGA-DK-A1AE	Yes	Yes	Yes	Yes	Yes	Yes	493a4ff2-37a5-4b79-928d-83dbfe534556	Endoscopic Biopsy	[Not Applicable]	MALE	WHITE	Non-Hispanic	No	ND	ND	Current reformed smoker for > 15 years	10	Non-Papillary	84	T3	YES	N0	11	M0	III	NO	ND	High Grade	DK	1	0	1	ND	Wall Posterior	WITH TUMOR	Alive	491	NA	491	NOS	NOS	Absent	no	no	no	yes	Basal_squamous	2	2
TCGA-DK-A1AF	Yes	Yes	Yes	Yes	Yes	Yes	f3104468-bf17-434b-8a7e-bc3b253121ea	Transurethral resection (TURBT)	[Not Applicable]	FEMALE	WHITE	Non-Hispanic	No	ND	ND	Lifelong Non-smoker	NA	Non-Papillary	84	T3	YES	N2	14	M0	IV	NO	ND	High Grade	DK	1	1	2	YES	Trigone	WITH TUMOR	Alive	536	NA	536	NOS	NOS	Lymphocytes	no	no	no	yes	Luminal_infiltrated	5	1
TCGA-DK-A1AG	Yes	Yes	Yes	Yes	Yes	Yes	f8c0a69c-df53-4a0a-a30e-4424c0ce3dd5	Transurethral resection (TURBT)	[Not Applicable]	MALE	WHITE	Non-Hispanic	No	ND	ND	Lifelong Non-smoker	NA	Papillary	65	T3	ND	N0	46	M0	III	NO	ND	High Grade	DK	1	0	1	ND	Trigone	TUMOR FREE	Alive	475	NA	475	NOS	NOS	Absent	no	no	no	yes	Luminal_papillary	2	4
TCGA-DK-A2HX	Yes	Yes	Yes	Yes	Yes	Yes	C728FAC9-5452-4759-A4ED-A366E0F757CB	Transurethral resection (TURBT)	[Not Applicable]	FEMALE	WHITE	Non-Hispanic	No	ND	ND	Current reformed smoker for > 15 years	20	Non-Papillary	80	T3	YES	N2	35	M0	IV	NO	ND	High Grade	DK	1	1	2	NO	Wall Posterior	[Not Available]	Dead	NA	1420	1420	NOS	NOS	Lymphocytes,minimal	no	no	no	yes	Luminal_infiltrated	1	1
TCGA-DK-A2I1	Yes	Yes	Yes	Yes	Yes	Yes	036B9681-AB58-4734-A8FD-E0D5D078BF5A	Transurethral resection (TURBT)	[Not Applicable]	FEMALE	WHITE	Non-Hispanic	No	ND	ND	Lifelong Non-smoker	NA	Papillary	73	T2	YES	N0	30	M0	II	NO	ND	High Grade	DK	0	0	0	ND	Wall Anterior	TUMOR FREE	Alive	546	NA	546	NOS	NOS	Lymphocytes	no	no	no	yes	Luminal_infiltrated	5	4
TCGA-DK-A2I2	Yes	Yes	Yes	Yes	Yes	Yes	234086DD-5A74-4FF1-94AB-BAD43EE69D5C	Endoscopic Biopsy	[Not Applicable]	FEMALE	WHITE	Non-Hispanic	No	ND	ND	Current reformed smoker for < or = 15 years	ND	Non-Papillary	63	T3	YES	N3	40	M0	IV	NO	ND	High Grade	DK	1	1	2	YES	Trigone	WITH TUMOR	Dead	NA	237	237	NOS with squamous differentiation	NOS.SD	Lymphocytes,neutrophils	yes	no	no	no	Basal_squamous	4	2
TCGA-DK-A2I4	Yes	Yes	Yes	Yes	Yes	Yes	5C4AEBEB-FB6F-4D66-B24A-89EF20DE971E	Transurethral resection (TURBT)	[Not Applicable]	MALE	WHITE	Non-Hispanic	No	ND	ND	Current reformed smoker for > 15 years	ND	Papillary	79	T3	ND	N0	14	M0	III	NO	ND	High Grade	DK	1	0	1	ND	Wall Anterior	TUMOR FREE	Alive	3835	NA	3835	NOS	NOS	Lymphocytes	no	no	no	yes	Basal_squamous	1	1
TCGA-DK-A2I6	Yes	Yes	Yes	No	Yes	Yes	DE810AF0-4C18-4E8F-9836-F8ABC425E3EB	Transurethral resection (TURBT)	[Not Applicable]	MALE	WHITE	Non-Hispanic	No	ND	ND	Current reformed smoker for > 15 years	16	Non-Papillary	81	T2	YES	N1	30	M0	IV	YES	pT2b	High Grade	DK	0	1	2	NO	Trigone	TUMOR FREE	Alive	2656	NA	2656	NOS	NOS	Lymphocytes,eosinophils	no	no	no	yes	Basal_squamous	4	3
TCGA-DK-A3IK	Yes	Yes	Yes	Yes	Yes	Yes	3F0A0748-9ACC-4D0B-BA18-7C08BD183F86	Endoscopic Biopsy	[Not Applicable]	MALE	WHITE	Non-Hispanic	No	ND	ND	Lifelong Non-smoker	NA	Papillary	87	T3	YES	N2	27	M0	IV	NO	ND	High Grade	DK	1	1	2	YES	Wall Lateral	[Not Available]	Dead	NA	146	146	NOS	NOS	Lymphocytes	no	no	no	yes	Luminal	4	3
TCGA-DK-A3IL	Yes	Yes	Yes	Yes	Yes	Yes	178B28CD-99C3-48DC-8D09-1EF71B4CEE80	Transurethral resection (TURBT)	[Not Applicable]	FEMALE	WHITE	Non-Hispanic	No	ND	ND	Current reformed smoker for > 15 years	108	Non-Papillary	79	T3	ND	N2	5	M0	IV	NO	ND	High Grade	DK	1	1	2	NO	Wall Posterior	ND	Dead	NA	413	413	NOS	NOS	Absent	no	no	no	yes	Luminal	1	1
TCGA-DK-A3IM	Yes	Yes	Yes	Yes	Yes	Yes	41B59716-116F-4942-8B63-409870A87E26	Endoscopic Biopsy	[Not Applicable]	MALE	WHITE	Non-Hispanic	No	ND	ND	Current reformed smoker for > 15 years	8	Papillary	76	T3	ND	N0	8	M0	III	NO	ND	High Grade	DK	1	0	1	ND	Bladder - NOS	[Not Available]	Dead	NA	248	248	NOS	NOS	Absent	no	no	no	yes	Basal_squamous	2	1
TCGA-DK-A3IN	Yes	Yes	Yes	Yes	Yes	Yes	FC0032DB-B6D8-4DA3-BD1B-BEEC4196ABF0	Transurethral resection (TURBT)	[Not Applicable]	MALE	WHITE	Non-Hispanic	No	ND	ND	Current reformed smoker for > 15 years	40	Papillary	72	T4	ND	N0	14	M0	III	YES	pT2a	High Grade	DK	1	0	1	ND	Wall Lateral	TUMOR FREE	Dead	NA	250	250	NOS	NOS	Lymphocytes,plasmacells	no	no	no	yes	Basal_squamous	4	5
TCGA-DK-A3IQ	Yes	Yes	Yes	Yes	Yes	Yes	E44F60EC-66C4-45A2-A003-0A1FAF1D6E03	Transurethral resection (TURBT)	[Not Applicable]	MALE	WHITE	Non-Hispanic	No	ND	ND	Current reformed smoker for > 15 years	40	Papillary	74	T3	ND	N0	14	M0	III	NO	ND	High Grade	DK	1	0	1	ND	Wall Posterior	WITH TUMOR	Dead	NA	539	539	NOS	NOS	Absent	no	no	no	yes	Luminal_infiltrated	5	1
TCGA-DK-A3IS	Yes	Yes	Yes	No	Yes	Yes	9F75CC89-CC3F-4AE9-973D-DA37C6417BFC	Transurethral resection (TURBT)	[Not Applicable]	MALE	WHITE	Non-Hispanic	No	ND	ND	Current reformed smoker for > 15 years	ND	Papillary	68	T2	ND	N0	6	M0	II	YES	pT2b	High Grade	DK	0	0	0	ND	Bladder - NOS	TUMOR FREE	Alive	1529	NA	1529	NOS	NOS	Absent	no	no	no	yes	Luminal_papillary	5	4
TCGA-DK-A3IT	Yes	Yes	Yes	Yes	Yes	Yes	58520C66-7688-435A-B09F-653B18768C41	Transurethral resection (TURBT)	[Not Applicable]	MALE	WHITE	Non-Hispanic	No	ND	ND	Current smoker	ND	Non-Papillary	62	T3	ND	N0	7	M0	III	YES	pT2a	High Grade	DK	1	0	1	ND	Wall Lateral	TUMOR FREE	Alive	648	NA	648	NOS	NOS	Lymphocytes	no	no	no	yes	Luminal_infiltrated	3	1
TCGA-DK-A3IU	Yes	Yes	Yes	Yes	Yes	Yes	F093F043-EFD4-4CBA-A87F-8CBB5C1ACD9E	Endoscopic Biopsy	[Not Applicable]	MALE	WHITE	Non-Hispanic	No	ND	ND	Current reformed smoker for < or = 15 years	60	ND	58	T2	ND	N0	14	M0	II	YES	pT2b	High Grade	DK	0	0	0	ND	Wall Posterior	WITH TUMOR	Dead	NA	706	706	NOS	NOS	Lymphocytes	no	no	no	yes	Basal_squamous	3	1
TCGA-DK-A3IV	Yes	Yes	Yes	Yes	Yes	Yes	F953DC5D-58BF-4936-B9FE-74B45E8C00E5	Transurethral resection (TURBT)	[Not Applicable]	MALE	WHITE	Non-Hispanic	No	ND	ND	Current reformed smoker for < or = 15 years	80	Non-Papillary	60	ND	ND	NX	ND	M0	II	NO	ND	High Grade	DK	ND	ND	ND	ND	Wall Lateral	WITH TUMOR	Dead	NA	294	294	NOS	NOS	Lymphocytes,eosinophils	no	no	no	yes	Luminal_papillary	3	1
TCGA-DK-A3WW	Yes	Yes	Yes	Yes	Yes	Yes	2AB0FB7B-AD2A-403D-9411-712974CCD878	Transurethral resection (TURBT)	[Not Applicable]	MALE	WHITE	Non-Hispanic	No	NO	none	Lifelong Non-smoker	NA	Papillary	57	T3	NO	N0	47	M0	III	NO	ND	High Grade	DK	1	0	1	ND	Wall Posterior	TUMOR FREE	Alive	633	NA	633	NOS	NOS	Lymphocytes,eosinophils	no	no	no	yes	Basal_squamous	3	2
TCGA-DK-A3WX	Yes	Yes	Yes	Yes	Yes	Yes	D63C186D-ADD6-492E-8250-E83F46D39D00	Transurethral resection (TURBT)	[Not Applicable]	FEMALE	WHITE	Non-Hispanic	No	NO	none	Current reformed smoker for > 15 years	30	Non-Papillary	67	T3	YES	N0	2	M0	III	NO	ND	High Grade	DK	1	0	1	ND	Wall Lateral	WITH TUMOR	Dead	NA	321	321	NOS	NOS	Lymphocytes,eosinophils	no	no	no	yes	Basal_squamous	5	2
TCGA-DK-A3WY	Yes	Yes	Yes	Yes	Yes	Yes	9BB5D187-033E-4E86-A76E-E1A6D20488F7	Transurethral resection (TURBT)	[Not Applicable]	FEMALE	WHITE	Non-Hispanic	No	NO	none	Lifelong Non-smoker	NA	Non-Papillary	67	T3	NO	N0	29	M0	III	NO	ND	High Grade	DK	1	0	1	ND	Dome	TUMOR FREE	Alive	4967	NA	4967	NOS	NOS	Lymphocytes	no	no	no	yes	Basal_squamous	5	1
TCGA-DK-A3X1	Yes	Yes	Yes	Yes	Yes	Yes	6BDDAFDE-7004-49B6-80CF-8081CD4B7D44	Endoscopic Biopsy	[Not Applicable]	FEMALE	WHITE	Non-Hispanic	No	YES	Bacillus Calmette.Guerin (BCG)	Current reformed smoker for > 15 years	20	Non-Papillary	78	T3	NO	N0	19	M0	III	NO	ND	High Grade	DK	1	0	1	ND	Dome	TUMOR FREE	Alive	2009	NA	2009	NOS	NOS	Lymphocytes	no	no	no	yes	Luminal_papillary	4	5
TCGA-DK-A3X2	Yes	Yes	Yes	Yes	Yes	Yes	40551D53-388B-4067-9341-76E94D023703	Transurethral resection (TURBT)	[Not Applicable]	MALE	WHITE	Non-Hispanic	No	YES	Bacillus Calmette.Guerin (BCG)	Current reformed smoker for > 15 years	40	Papillary	85	T3	YES	N2	18	M0	IV	NO	ND	High Grade	DK	1	1	2	YES	Wall Lateral	WITH TUMOR	Dead	NA	547	547	NOS	NOS	Absent	no	no	no	yes	Luminal_papillary	2	2
TCGA-DK-A6AV	Yes	Yes	Yes	No	Yes	Yes	B41DF0B0-572E-4DDB-9F1D-1B69DD1AD290	Transurethral resection (TURBT)	[Not Applicable]	FEMALE	ASIAN	Non-Hispanic	No	NO	none	Current reformed smoker for < or = 15 years	12	Papillary	82	T2	NO	N0	13	M0	II	NO	ND	High Grade	DK	0	0	0	ND	Dome	TUMOR FREE	Alive	1952	NA	1952	NOS	NOS	Lymphocytes	no	no	no	yes	Luminal_papillary	4	3
TCGA-DK-A6AW	Yes	Yes	Yes	Yes	Yes	Yes	01C815BA-7BDA-4F7E-865C-0C5776FEBF2C	Transurethral resection (TURBT)	[Not Applicable]	MALE	WHITE	Non-Hispanic	No	YES	Bacillus Calmette.Guerin (BCG)	Current reformed smoker for < or = 15 years	25	Non-Papillary	70	T2	NO	N0	27	M0	II	NO	ND	High Grade	DK	0	0	0	ND	Trigone	TUMOR FREE	Alive	1621	NA	1621	NOS	NOS	Absent	no	no	no	yes	Luminal_papillary	3	3
TCGA-DK-A6B0	Yes	Yes	Yes	Yes	Yes	Yes	73BC18A4-3600-409E-A2B5-E09E2B3F040D	Transurethral resection (TURBT)	[Not Applicable]	MALE	WHITE	Non-Hispanic	No	NO	none	Current reformed smoker for > 15 years	20	Papillary	61	T2	NO	N0	16	M0	II	YES	pT2a	High Grade	DK	0	0	0	ND	Wall Lateral	TUMOR FREE	Alive	2330	NA	2330	NOS	NOS	Absent	no	no	no	yes	Luminal_papillary	5	1
TCGA-DK-A6B1	Yes	Yes	Yes	Yes	Yes	Yes	0D2CD56C-09C6-467D-B3AA-1F7FE0CC60E1	Transurethral resection (TURBT)	[Not Applicable]	MALE	WHITE	Non-Hispanic	No	YES	Transurethral resection alone	Lifelong Non-smoker	NA	Papillary	67	T2	NO	N0	3	M0	II	NO	ND	High Grade	DK	0	0	0	ND	Wall Anterior	TUMOR FREE	Alive	2049	NA	2049	NOS	NOS	Absent	no	no	no	yes	Luminal_papillary	1	3
TCGA-DK-A6B2	Yes	Yes	Yes	Yes	Yes	Yes	10C825D7-4E21-43E7-AC95-DDA75FBDAF74	Transurethral resection (TURBT)	[Not Applicable]	MALE	WHITE	Non-Hispanic	No	NO	none	Current smoker	57	Non-Papillary	70	T3	YES	N1	2	M0	IV	NO	ND	High Grade	DK	1	1	2	YES	Wall Posterior	WITH TUMOR	Alive	477	NA	477	NOS	NOS	Absent	no	no	no	yes	Luminal_infiltrated	4	3
TCGA-DK-A6B5	Yes	Yes	Yes	Yes	Yes	Yes	D5E8D936-40AE-4FD3-B40E-CAC54763D71F	Transurethral resection (TURBT)	[Not Applicable]	MALE	WHITE	Non-Hispanic	No	YES	Bacillus Calmette.Guerin (BCG)	Lifelong Non-smoker	NA	Non-Papillary	45	T4	YES	N2	41	M0	IV	NO	ND	High Grade	DK	1	1	2	ND	Wall Anterior	TUMOR FREE	Alive	1542	NA	1542	NOS	NOS	Absent	no	no	no	yes	Basal_squamous	5	5
TCGA-DK-A6B6	Yes	Yes	Yes	Yes	Yes	Yes	AB6580E4-5DE9-4361-B06A-1D20E5571890	Endoscopic Biopsy	[Not Applicable]	MALE	WHITE	Non-Hispanic	No	NO	none	Current reformed smoker for > 15 years	7	Papillary	57	ND	ND	NX	ND	MX	II	YES	pT2b	High Grade	DK	ND	ND	ND	ND	Wall Posterior	TUMOR FREE	Alive	1115	NA	1115	NOS	NOS	Lymphocytes,minimal	no	no	no	yes	Luminal_papillary	3	1
TCGA-DK-AA6L	Yes	Yes	Yes	Yes	Yes	Yes	CBE6C328-F7E1-44B2-B4E5-B495F46A7FB7	Transurethral resection (TURBT)	[Not Applicable]	MALE	WHITE	Non-Hispanic	No	YES	Bacillus Calmette.Guerin (BCG)	Current smoker	730	Non-Papillary	48	T3	ND	N1	18	MX	IV	YES	pT2b	High Grade	DK	1	1	2	ND	Bladder - NOS	WITH TUMOR	Dead	NA	1163	1163	NOS	NOS	Lymphocytes,minimal	no	no	no	yes	Basal_squamous	3	5
TCGA-DK-AA6M	Yes	Yes	Yes	Yes	Yes	Yes	D8B07FDD-5580-4BCC-9619-B5E0C9F0AA3D	Other method, specify:	cystoscopy	FEMALE	WHITE	Non-Hispanic	No	YES	Bacillus Calmette.Guerin (BCG)	ND	ND	Non-Papillary	64	T2	ND	N0	ND	M0	II	NO	ND	High Grade	DK	0	0	0	ND	Wall Lateral	TUMOR FREE	Alive	1582	NA	1582	NOS	NOS	Lymphocytes,eosinophils	no	no	no	yes	Basal_squamous	1	1
TCGA-DK-AA6P	Yes	Yes	Yes	Yes	Yes	Yes	4E702CA1-C0E0-4B9C-B9C7-7D7946818561	Transurethral resection (TURBT)	[Not Applicable]	FEMALE	WHITE	Non-Hispanic	No	NO	none	Current reformed smoker for < or = 15 years	30	Papillary	72	ND	ND	N0	ND	M0	II	NO	ND	High Grade	DK	ND	0	ND	ND	Wall Lateral	TUMOR FREE	Alive	457	NA	457	NOS	NOS	Lymphocytes	no	no	no	yes	Luminal_papillary	2	3
TCGA-DK-AA6Q	Yes	Yes	Yes	Yes	Yes	Yes	60419F8C-92C2-4E8F-B2FA-A767D30C9D59	Transurethral resection (TURBT)	[Not Applicable]	FEMALE	WHITE	Non-Hispanic	No	NO	none	Lifelong Non-smoker	NA	Non-Papillary	61	T3	YES	N1	22	M0	IV	NO	ND	High Grade	DK	1	1	2	ND	Bladder - NOS	WITH TUMOR	Dead	NA	413	413	NOS	NOS	Lymphocytes	no	no	no	yes	Basal_squamous	1	1
TCGA-DK-AA6R	Yes	Yes	Yes	Yes	Yes	Yes	5DB4B168-A6BA-482C-B067-2274EBA96AAD	Transurethral resection (TURBT)	[Not Applicable]	MALE	WHITE	Non-Hispanic	No	YES	Bacillus Calmette.Guerin (BCG)	Current reformed smoker for < or = 15 years	55	Non-Papillary	68	T4	YES	N1	36	M0	IV	NO	ND	High Grade	DK	1	1	2	ND	Bladder - NOS	WITH TUMOR	Alive	5041	NA	5041	NOS	NOS	Absent	no	no	no	yes	Basal_squamous	4	2
TCGA-DK-AA6S	Yes	Yes	Yes	Yes	Yes	Yes	45EEA556-E97B-4912-8AA9-7E5C709EB52B	Other method, specify:	cystoscopy	MALE	WHITE	Non-Hispanic	No	NO	none	Lifelong Non-smoker	NA	Non-Papillary	60	T3	YES	N0	19	M0	III	NO	ND	High Grade	DK	1	0	1	ND	Bladder - NOS	TUMOR FREE	Alive	5050	NA	5050	NOS	NOS	Lymphocytes	no	no	no	yes	Basal_squamous	4	2
TCGA-DK-AA6T	Yes	Yes	Yes	No	Yes	Yes	F9B55748-605A-4313-BB19-DCF5476590C2	Transurethral resection (TURBT)	[Not Applicable]	MALE	WHITE	Non-Hispanic	No	NO	none	Current reformed smoker for > 15 years	30	Non-Papillary	63	ND	NO	N0	ND	M0	II	NO	ND	High Grade	DK	ND	0	ND	ND	Trigone	TUMOR FREE	Alive	572	NA	572	NOS	NOS	Lymphocytes,minimal	no	no	no	yes	Luminal_infiltrated	3	1
TCGA-DK-AA6U	Yes	Yes	Yes	No	Yes	Yes	104C8E20-1B29-4D77-9633-359A35BE48FB	Transurethral resection (TURBT)	[Not Applicable]	MALE	WHITE	Non-Hispanic	No	NO	none	Current reformed smoker for > 15 years	15	Papillary	64	ND	YES	N0	ND	M0	II	NO	ND	ND	DK	ND	0	ND	ND	Neck|Wall NOS	TUMOR FREE	Alive	578	NA	578	NOS	NOS	Lymphocytes,minimal	no	no	no	yes	Luminal_papillary	4	5
TCGA-DK-AA6W	Yes	Yes	Yes	No	Yes	Yes	63FA8434-4A6F-4C32-9C5D-89DCC913900B	Endoscopic Biopsy	[Not Applicable]	MALE	WHITE	Non-Hispanic	No	YES	Bacillus Calmette.Guerin (BCG)	Lifelong Non-smoker	NA	Non-Papillary	78	T2	NO	N0	ND	M0	II	NO	ND	High Grade	DK	0	0	0	ND	Wall NOS	WITH TUMOR	Dead	NA	415	415	NOS	NOS	Lymphocytes,plasmacells,eosinophils	no	no	no	yes	Neuronal	4	2
TCGA-DK-AA6X	Yes	Yes	Yes	No	Yes	Yes	071B350D-8745-4795-8194-A8C6491F0931	Endoscopic Biopsy	[Not Applicable]	MALE	WHITE	Non-Hispanic	No	NO	none	Current smoker	ND	Papillary	63	ND	NO	N0	ND	M0	II	NO	ND	High Grade	DK	ND	0	ND	ND	Wall NOS	TUMOR FREE	Alive	467	NA	467	NOS	NOS	Lymphocytes	no	no	no	yes	Luminal_infiltrated	2	1
TCGA-DK-AA71	Yes	Yes	Yes	No	Yes	Yes	22DBEA93-3E1B-4E1B-BA40-55F08B99E73B	Transurethral resection (TURBT)	[Not Applicable]	MALE	WHITE	Non-Hispanic	No	YES	ND	Lifelong Non-smoker	NA	Papillary	71	T2	YES	N0	24	M0	II	YES	pT2a	High Grade	DK	0	0	0	ND	Bladder - NOS	WITH TUMOR	Alive	415	NA	415	NOS	NOS	Lymphocytes	no	no	no	yes	Luminal_papillary	3	1
TCGA-DK-AA74	Yes	Yes	Yes	Yes	Yes	Yes	0198D8E5-A14B-44EE-B1C4-D248994845AD	Endoscopic Biopsy	[Not Applicable]	MALE	WHITE	Non-Hispanic	No	YES	ND	Current reformed smoker for > 15 years	34	Non-Papillary	75	T3	NO	N0	ND	M0	III	NO	ND	High Grade	DK	1	0	1	ND	Bladder - NOS	TUMOR FREE	Alive	1708	NA	1708	NOS	NOS	Lymphocytes,minimal	no	no	no	yes	Basal_squamous	5	1
TCGA-DK-AA75	Yes	Yes	Yes	Yes	Yes	Yes	CEA28EAC-4442-4436-B737-536E45B89989	Transurethral resection (TURBT)	[Not Applicable]	MALE	WHITE	Non-Hispanic	No	NO	none	Current reformed smoker for > 15 years	30	Non-Papillary	82	T3	YES	N0	ND	M0	III	YES	pT2a	High Grade	DK	1	0	1	ND	Wall Anterior	WITH TUMOR	Dead	NA	340	340	NOS	NOS	Absent	no	no	no	yes	Luminal_papillary	4	5
TCGA-DK-AA76	Yes	Yes	Yes	Yes	Yes	Yes	D37B0460-EFA4-4CF5-8082-F27FF2CF2F28	Transurethral resection (TURBT)	[Not Applicable]	FEMALE	WHITE	Non-Hispanic	No	NO	none	Current reformed smoker for < or = 15 years	40	Papillary	64	ND	NO	N0	ND	M0	II	NO	ND	High Grade	DK	ND	0	ND	ND	Bladder - NOS	WITH TUMOR	Alive	366	NA	366	NOS	NOS	Absent	no	no	no	yes	Luminal_papillary	4	4
TCGA-DK-AA77	Yes	Yes	Yes	Yes	Yes	Yes	EB4F8C76-08D9-4BA4-846E-969FDED63A87	[Not Available]	[Not Applicable]	MALE	WHITE	Non-Hispanic	No	NO	none	Lifelong Non-smoker	NA	Papillary	61	T2	NO	N0	41	M0	II	YES	pT2a	High Grade	DK	0	0	0	ND	Bladder - NOS	TUMOR FREE	Alive	618	NA	618	NOS	NOS	Lymphocytes,minimal	no	no	no	yes	Luminal_papillary	2	4
TCGA-E5-A2PC	Yes	Yes	Yes	Yes	Yes	Yes	4107AE6F-502C-4BDC-BF14-E4B3711CBA38	Transurethral resection (TURBT)	[Not Applicable]	FEMALE	WHITE	Non-Hispanic	No	ND	ND	Current reformed smoker for < or = 15 years	ND	Non-Papillary	61	T2	ND	N1	28	MX	IV	NO	ND	High Grade	E5	0	1	2	NO	Wall Lateral	TUMOR FREE	Alive	1326	NA	1326	NOS	NOS	Absent	no	no	no	yes	Basal_squamous	5	5
TCGA-E5-A4TZ	Yes	Yes	Yes	No	Yes	Yes	CA6403DD-3BD5-4023-8EA1-9957EC44DBA5	Transurethral resection (TURBT)	[Not Applicable]	MALE	WHITE	Non-Hispanic	Yes	YES	Bacillus Calmette.Guerin (BCG)	Current reformed smoker for < or = 15 years	85	Papillary	64	T4	YES	N2	18	MX	IV	NO	ND	High Grade	E5	1	1	2	ND	Wall NOS	WITH TUMOR	Dead	NA	467	467	NOS	NOS	Lymphocytes	no	no	no	yes	Luminal_papillary	3	5
TCGA-E5-A4U1	Yes	Yes	Yes	Yes	Yes	Yes	1C28F311-E0B0-4292-B29A-C6757665A4A4	Transurethral resection (TURBT)	[Not Applicable]	MALE	ND	Non-Hispanic	No	NO	none	Current reformed smoker for < or = 15 years	ND	Papillary	72	T2	NO	N0	27	M0	II	NO	ND	High Grade	E5	0	0	0	ND	Wall Lateral	WITH TUMOR	Alive	1181	NA	1181	NOS	NOS	Absent	no	no	no	yes	Luminal_papillary	3	3
TCGA-E7-A3X6	Yes	Yes	Yes	Yes	Yes	Yes	C871EA6B-FBD2-4E6F-AB29-F43F6E3DDCBB	Other method, specify:	Bladder resection	MALE	WHITE	Non-Hispanic	No	NO	none	Lifelong Non-smoker	NA	Papillary	70	T2	ND	NX	ND	M0	II	NO	ND	Low Grade	E7	0	ND	ND	ND	Wall Lateral	WITH TUMOR	Dead	NA	904	904	NOS	NOS	Absent	no	no	no	yes	Basal_squamous	2	4
TCGA-E7-A3Y1	Yes	Yes	Yes	Yes	Yes	Yes	F7C891EB-3B09-4E01-BB8A-53D570518CBE	Endoscopic Biopsy	[Not Applicable]	MALE	WHITE	Non-Hispanic	No	NO	none	Lifelong Non-smoker	NA	Papillary	57	ND	ND	N0	ND	M0	II	NO	ND	Low Grade	E7	ND	0	ND	ND	Bladder - NOS	TUMOR FREE	Alive	163	NA	163	NOS	NOS	Absent	no	no	no	yes	Luminal_papillary	2	4
TCGA-E7-A4IJ	Yes	Yes	Yes	No	Yes	Yes	FAF4C71C-C4F3-4513-8C44-9114A5D3729A	Endoscopic Biopsy	[Not Applicable]	MALE	ASIAN	Non-Hispanic	No	NO	none	Current smoker	ND	Papillary	56	T2	YES	NX	ND	M0	II	NO	ND	High Grade	E7	0	ND	ND	ND	Wall NOS	WITH TUMOR	Dead	NA	674	674	NOS	NOS	Lymphocytes,minimal	no	no	no	yes	Luminal_papillary	4	5
TCGA-E7-A4XJ	Yes	Yes	Yes	Yes	Yes	Yes	92495A89-9974-4F75-99E0-28BD11114460	Endoscopic Biopsy	[Not Applicable]	MALE	ASIAN	Non-Hispanic	No	NO	none	Current smoker	20	Non-Papillary	66	T2	NO	N0	ND	M0	II	NO	ND	High Grade	E7	0	0	0	YES	Wall NOS	TUMOR FREE	Dead	NA	68	68	NOS	NOS	Lymphocytes	no	no	no	yes	Luminal_papillary	1	1
TCGA-E7-A519	Yes	Yes	Yes	Yes	Yes	Yes	74216D58-9E34-4A2B-B4AF-886C4A3DC079	Other method, specify:	Surgical resection	MALE	WHITE	Non-Hispanic	No	NO	none	Current smoker	50	Papillary	72	T2	ND	NX	ND	M0	II	NO	ND	High Grade	E7	0	ND	ND	ND	Wall NOS	TUMOR FREE	Alive	508	NA	508	NOS	NOS	Lymphocytes	no	no	no	yes	Luminal_papillary	2	1
TCGA-E7-A541	Yes	Yes	Yes	Yes	Yes	Yes	D51ABC3A-A652-4B13-9A41-CE52BE87218B	[Not Available]	[Not Applicable]	MALE	WHITE	Non-Hispanic	No	NO	none	ND	ND	Papillary	66	T2	NO	N0	7	MX	II	YES	pT2a	High Grade	E7	0	0	0	NO	Wall Anterior	ND	Dead	NA	778	778	NOS	NOS	Lymphocytes,minimal	no	no	no	yes	Luminal_papillary	1	2
TCGA-E7-A5KE	Yes	Yes	Yes	Yes	Yes	Yes	514DCD02-0B33-40EF-8EF1-05272045FC39	Endoscopic Biopsy	[Not Applicable]	FEMALE	ASIAN	Non-Hispanic	No	NO	none	Lifelong Non-smoker	NA	Non-Papillary	78	T2	NO	N0	ND	M0	II	ND	ND	High Grade	E7	0	0	0	NO	Wall NOS	TUMOR FREE	Alive	17	NA	17	NOS	NOS	Absent	no	no	no	yes	Luminal_papillary	3	5
TCGA-E7-A5KF	Yes	Yes	Yes	Yes	Yes	Yes	5D06CC19-8B10-4ED1-B6D4-8E044F1F8A8C	Endoscopic Biopsy	[Not Applicable]	MALE	ASIAN	Non-Hispanic	No	NO	none	Current smoker	25	Non-Papillary	67	T2	NO	N0	ND	M0	II	NO	ND	Low Grade	E7	0	0	0	NO	Wall NOS	TUMOR FREE	Alive	20	NA	20	NOS	NOS	Absent	no	no	no	yes	Luminal_papillary	2	1
TCGA-E7-A677	Yes	Yes	Yes	Yes	Yes	Yes	D492383F-5449-4845-BFB3-B2CB4EB49C4E	Endoscopic Biopsy	[Not Applicable]	MALE	ASIAN	Non-Hispanic	No	NO	none	Lifelong Non-smoker	NA	Non-Papillary	81	T2	NO	N0	ND	M0	II	NO	ND	Low Grade	E7	0	0	0	NO	Wall NOS	TUMOR FREE	Alive	820	NA	820	NOS	NOS	Lymphocytes,minimal	no	no	no	yes	Luminal_papillary	1	1
TCGA-E7-A678	Yes	Yes	Yes	Yes	Yes	Yes	29C52372-D3A7-4188-B468-67C3451C4F20	Endoscopic Biopsy	[Not Applicable]	MALE	ASIAN	Non-Hispanic	No	NO	none	Current smoker	25	Non-Papillary	55	T3	NO	N0	ND	M0	III	NO	ND	Low Grade	E7	1	0	1	YES	Wall NOS	TUMOR FREE	Alive	798	NA	798	NOS	NOS	Lymphocytes,minimal	no	no	no	yes	Luminal_papillary	5	4
TCGA-E7-A6MD	Yes	Yes	Yes	Yes	Yes	Yes	92D27FEC-30C2-4496-965D-DF509D869EAA	Transurethral resection (TURBT)	[Not Applicable]	MALE	WHITE	Non-Hispanic	No	NO	none	ND	ND	Non-Papillary	66	T4	YES	N1	14	M0	IV	NO	ND	High Grade	E7	1	1	2	ND	Dome|Neck|Wall Anterior|Wall Lateral	ND	Alive	129	NA	129	NOS	NOS	Lymphocytes	no	no	no	yes	Luminal_infiltrated	3	3
TCGA-E7-A6ME	Yes	Yes	Yes	Yes	Yes	Yes	9F00847C-BD1F-4CD0-99F9-D51D638C0795	Endoscopic Biopsy	[Not Applicable]	MALE	ASIAN	Non-Hispanic	No	NO	none	Current smoker	15	Non-Papillary	75	T2	NO	NX	ND	M0	II	NO	ND	High Grade	E7	0	ND	ND	ND	Wall Anterior	TUMOR FREE	Alive	731	NA	731	NOS with small cell/neuroendocrine differentiation	NOS.SCNE	Lymphocytes,minimal	no	yes	no	no	Luminal_papillary	3	3
TCGA-E7-A6MF	Yes	Yes	Yes	Yes	Yes	Yes	FAF3C230-C661-4D6E-9B73-2B679BC6DEFF	Endoscopic Biopsy	[Not Applicable]	MALE	ASIAN	Non-Hispanic	No	NO	none	Current smoker	2.5	Papillary	37	T2	NO	NX	ND	M0	II	NO	ND	Low Grade	E7	0	ND	ND	NO	Wall NOS	TUMOR FREE	Alive	750	NA	750	NOS	NOS	Absent	no	no	no	yes	Luminal_papillary	5	1
TCGA-E7-A7DU	Yes	Yes	Yes	Yes	Yes	Yes	6F30B069-C8F5-424C-9FB5-F7DBA508CB8B	Transurethral resection (TURBT)	[Not Applicable]	MALE	WHITE	Non-Hispanic	No	YES	Transurethral resection alone	Current reformed smoker for > 15 years	ND	Papillary	73	T3	NO	N0	14	M0	III	ND	ND	Low Grade	E7	1	0	1	ND	Trigone|Wall Lateral|Wall Posterior	TUMOR FREE	Alive	28	NA	28	NOS	NOS	Absent	no	no	no	yes	Luminal_papillary	2	4
TCGA-E7-A7DV	Yes	Yes	Yes	Yes	Yes	Yes	3EFFD691-570C-478A-8903-3771A1B43F2E	Transurethral resection (TURBT)	[Not Applicable]	MALE	WHITE	Non-Hispanic	No	YES	Transurethral resection alone	ND	ND	Papillary	44	T4	YES	N3	4	MX	IV	ND	ND	High Grade	E7	1	1	2	YES	Trigone|Wall Posterior	WITH TUMOR	Alive	37	NA	37	NOS	NOS	Lymphocytes	no	no	no	yes	Basal_squamous	5	5
TCGA-E7-A7PW	Yes	Yes	Yes	Yes	Yes	Yes	045FE498-6A07-41FF-9956-DC0FB0483E7F	Endoscopic Biopsy	[Not Applicable]	MALE	ASIAN	Non-Hispanic	No	NO	none	Current reformed smoker for < or = 15 years	5	Non-Papillary	63	T3	NO	NX	ND	M0	III	NO	ND	High Grade	E7	1	ND	ND	YES	Bladder - NOS	TUMOR FREE	Alive	416	NA	416	NOS	NOS	Lymphocytes	no	no	no	yes	Luminal_papillary	3	1
TCGA-E7-A7XN	Yes	Yes	Yes	Yes	Yes	Yes	286CF147-B7F7-4A05-8E41-7FBD3717AD71	Endoscopic Biopsy	[Not Applicable]	MALE	ASIAN	Non-Hispanic	No	NO	none	Current smoker	10	Non-Papillary	66	T3	NO	N0	ND	M0	III	NO	ND	High Grade	E7	1	0	1	YES	Bladder - NOS	WITH TUMOR	Alive	428	NA	428	NOS with squamous differentiation	NOS.SD	Lymphocytes	yes	no	no	no	Basal_squamous	5	2
TCGA-E7-A85H	Yes	Yes	Yes	Yes	Yes	Yes	C8ADCE3D-4914-4851-9952-846B0C9C32DE	Endoscopic Biopsy	[Not Applicable]	MALE	ASIAN	Non-Hispanic	No	NO	none	Current smoker	5	Non-Papillary	64	T3	NO	N0	2	M0	III	NO	ND	High Grade	E7	1	0	1	YES	Bladder - NOS	TUMOR FREE	Alive	394	NA	394	NOS	NOS	Absent	no	no	no	yes	Luminal_infiltrated	4	1
TCGA-E7-A8O7	Yes	Yes	Yes	Yes	Yes	Yes	1E15CB17-CF22-4F06-A3D9-E528E77D1876	Endoscopic Biopsy	[Not Applicable]	MALE	ASIAN	Non-Hispanic	No	NO	none	Lifelong Non-smoker	NA	Papillary	52	T2	NO	N0	ND	M0	II	NO	ND	Low Grade	E7	0	0	0	NO	Wall NOS	TUMOR FREE	Alive	466	NA	466	NOS	NOS	Lymphocytes,neutrophils,plasmacells	no	no	no	yes	Luminal_papillary	2	1
TCGA-E7-A8O8	Yes	Yes	Yes	Yes	Yes	Yes	854E5236-F2D6-4681-BE62-0BEAD955C926	Endoscopic Biopsy	[Not Applicable]	MALE	ASIAN	Non-Hispanic	No	NO	none	Current reformed smoker for < or = 15 years	13	Non-Papillary	59	T2	YES	N0	ND	M0	II	NO	ND	High Grade	E7	0	0	0	NO	Bladder - NOS	TUMOR FREE	Alive	13	NA	13	NOS	NOS	Absent	no	no	no	yes	Luminal_papillary	3	5
TCGA-E7-A97P	Yes	Yes	Yes	Yes	Yes	Yes	18E6BDB0-B62D-4367-86E9-BEFBBF5E458C	Endoscopic Biopsy	[Not Applicable]	MALE	ASIAN	Non-Hispanic	No	NO	none	Lifelong Non-smoker	NA	Non-Papillary	73	T2	NO	NX	ND	M0	II	NO	ND	High Grade	E7	0	ND	ND	ND	Wall NOS	ND	Dead	NA	437	437	NOS with squamous differentiation	NOS.SD	Lymphocytes	yes	no	no	no	Basal_squamous	3	1
TCGA-E7-A97Q	Yes	Yes	Yes	No	Yes	Yes	ADA19F65-5256-4C79-B3B9-7B9DA69BE437	Transurethral resection (TURBT)	[Not Applicable]	FEMALE	WHITE	Non-Hispanic	No	NO	none	Current smoker	20	Non-Papillary	60	T4	YES	N3	48	MX	IV	NO	ND	High Grade	E7	1	1	2	YES	Bladder - NOS	WITH TUMOR	Dead	NA	246	246	NOS	NOS	Lymphocytes	no	no	no	yes	Luminal	5	5
TCGA-FD-A3B3	Yes	Yes	Yes	Yes	Yes	Yes	4B5D873B-BFDA-482E-92A0-BF84C0F9032A	Transurethral resection (TURBT)	[Not Applicable]	FEMALE	WHITE	Non-Hispanic	No	ND	ND	Current reformed smoker for > 15 years	32	Papillary	74	T3	NO	N0	8	MX	III	NO	ND	High Grade	FD	1	0	1	ND	Trigone	TUMOR FREE	Dead	NA	974	974	NOS	NOS	Lymphocytes,eosinophils	no	no	no	yes	Basal_squamous	5	2
TCGA-FD-A3B4	Yes	Yes	Yes	Yes	Yes	Yes	899F8D52-4C3A-4371-90EB-1F106001EDDC	Transurethral resection (TURBT)	[Not Applicable]	FEMALE	AA	Non-Hispanic	No	ND	ND	Current smoker	30	Non-Papillary	55	T4	NO	N0	27	MX	III	NO	ND	High Grade	FD	1	0	1	ND	Wall Lateral	WITH TUMOR	Dead	NA	510	510	Squamous cell carcinoma	SCC	Lymphocytes,eosinophils	yes	no	no	no	Basal_squamous	1	1
TCGA-FD-A3B5	Yes	Yes	Yes	Yes	Yes	Yes	462D5A6B-9F39-4AAE-A35B-D06A7811D053	Transurethral resection (TURBT)	[Not Applicable]	MALE	AA	Non-Hispanic	No	ND	ND	Current reformed smoker for > 15 years	25	Non-Papillary	86	T2	ND	N1	11	MX	IV	NO	ND	High Grade	FD	0	1	2	NO	Wall Posterior	WITH TUMOR	Dead	NA	272	272	NOS with squamous differentiation	NOS.SD	Absent	yes	no	no	no	Basal_squamous	2	5
TCGA-FD-A3B6	Yes	Yes	Yes	Yes	Yes	Yes	36054200-3FA4-4541-A25C-47282E4EF88D	Transurethral resection (TURBT)	[Not Applicable]	MALE	WHITE	Non-Hispanic	No	ND	ND	Current smoker	60	Papillary	75	T2	ND	N0	15	MX	II	YES	pT2c	High Grade	FD	0	0	0	ND	Wall Posterior	ND	Dead	NA	1005	1005	NOS	NOS	Lymphocytes	no	no	no	yes	Basal_squamous	1	5
TCGA-FD-A3B7	Yes	Yes	Yes	Yes	Yes	Yes	EF5DD4B3-B77A-444A-B5B0-C999A5A3D129	Transurethral resection (TURBT)	[Not Applicable]	MALE	AA	Non-Hispanic	No	ND	ND	Current reformed smoker for < or = 15 years	25	Non-Papillary	66	T3	ND	N0	16	MX	III	YES	pT2a	High Grade	FD	1	0	1	ND	Wall Lateral	WITH TUMOR	Dead	NA	122	122	NOS	NOS	Absent	no	no	no	yes	Basal_squamous	5	2
TCGA-FD-A3B8	Yes	Yes	Yes	Yes	Yes	Yes	537CA5D1-5B26-496F-B7B4-05FEA7B46353	Transurethral resection (TURBT)	[Not Applicable]	MALE	WHITE	Hispanic	No	ND	ND	Current reformed smoker for < or = 15 years	40	Non-Papillary	56	T2	ND	N0	25	MX	II	NO	ND	High Grade	FD	0	0	0	ND	Wall Lateral	ND	Alive	384	NA	384	NOS	NOS	Lymphocytes,rareeosinophils	no	no	no	yes	Basal_squamous	5	1
TCGA-FD-A3N5	Yes	Yes	Yes	Yes	Yes	Yes	A658BECF-3934-49F2-9E74-291DCA61D4BB	Transurethral resection (TURBT)	[Not Applicable]	MALE	AA	Non-Hispanic	No	ND	ND	Current reformed smoker for > 15 years	40	Non-Papillary	69	T2	NO	N0	16	MX	II	NO	ND	High Grade	FD	0	0	0	ND	Wall Posterior	WITH TUMOR	Dead	NA	685	685	NOS with squamous differentiation	NOS.SD	Absent	yes	no	no	no	Basal_squamous	1	2
TCGA-FD-A3N6	Yes	Yes	Yes	Yes	Yes	Yes	8C1DD7F7-B74A-4FA2-B6A7-86F0348D2567	Transurethral resection (TURBT)	[Not Applicable]	FEMALE	AA	Non-Hispanic	No	ND	ND	Current reformed smoker for < or = 15 years	8.25	Non-Papillary	43	T2	ND	N0	58	MX	II	ND	ND	High Grade	FD	0	0	0	ND	Wall Anterior	TUMOR FREE	Alive	851	NA	851	Squamous cell carcinoma	SCC	Absent	yes	no	no	no	Basal_squamous	3	5
TCGA-FD-A3NA	Yes	Yes	Yes	Yes	Yes	Yes	14917461-DAE4-44CB-909D-42AC45AEF450	Other method, specify:	CT and cystoscopy	MALE	WHITE	Non-Hispanic	No	ND	ND	Current reformed smoker for > 15 years	45	Non-Papillary	60	T2	ND	N0	85	MX	II	YES	pT2a	High Grade	FD	0	0	0	ND	Wall Posterior	TUMOR FREE	Alive	1845	NA	1845	NOS	NOS	Lymphocytes,rareeosinophils	no	no	no	yes	Basal_squamous	4	5
TCGA-FD-A3SJ	Yes	Yes	Yes	Yes	Yes	Yes	6D8D8169-0C1A-4CDB-BE6F-9761C981A369	Transurethral resection (TURBT)	[Not Applicable]	MALE	WHITE	Non-Hispanic	No	YES	Bacillus Calmette.Guerin (BCG)	Current smoker	40	Non-Papillary	59	T2	ND	N2	16	MX	IV	NO	ND	High Grade	FD	0	1	2	ND	Wall Lateral|Wall Posterior	WITH TUMOR	Dead	NA	739	739	NOS	NOS	Lymphocytes	no	no	no	yes	Luminal	5	5
TCGA-FD-A3SL	Yes	Yes	Yes	Yes	Yes	Yes	4570B6E2-D430-41CA-AAB1-CE4D14C36463	Transurethral resection (TURBT)	[Not Applicable]	MALE	WHITE	Non-Hispanic	No	YES	Bacillus Calmette.Guerin (BCG)	Lifelong Non-smoker	NA	Non-Papillary	60	T4	YES	N2	18	M1	IV	NO	ND	High Grade	FD	1	1	2	YES	Dome|Wall Anterior|Wall Posterior	WITH TUMOR	Dead	NA	712	712	NOS	NOS	Absent	no	no	no	yes	Luminal_infiltrated	3	1
TCGA-FD-A3SM	Yes	Yes	Yes	Yes	Yes	Yes	474582F2-8DEC-4FBC-803F-4FD9BA2E0957	Transurethral resection (TURBT)	[Not Applicable]	MALE	WHITE	Non-Hispanic	No	YES	Transurethral resection alone	Current reformed smoker for > 15 years	80	Papillary	70	T3	ND	N2	25	M1	IV	NO	ND	High Grade	FD	1	1	2	NO	Dome|Wall Anterior|Wall Lateral|Wall Posterior	WITH TUMOR	Dead	NA	547	547	NOS	NOS	Lymphocytes	no	no	no	yes	Luminal_infiltrated	5	5
TCGA-FD-A3SN	Yes	Yes	Yes	Yes	Yes	Yes	0FB043D3-D86B-4CD8-8C01-9E2B3E965BB0	Transurethral resection (TURBT)	[Not Applicable]	MALE	WHITE	Hispanic	No	NO	none	Current reformed smoker for > 15 years	5	Papillary	79	T3	ND	N0	28	MX	III	YES	pT2a	High Grade	FD	1	0	1	ND	Trigone|Wall Posterior	TUMOR FREE	Alive	887	NA	887	NOS	NOS	Absent	no	no	no	yes	Basal_squamous	1	1
TCGA-FD-A3SO	Yes	Yes	Yes	Yes	Yes	Yes	94809FBF-4895-42C0-A7C6-F39EE1A41F1A	Transurethral resection (TURBT)	[Not Applicable]	MALE	WHITE	Non-Hispanic	No	NO	none	Current reformed smoker for > 15 years	30	Non-Papillary	68	T3	ND	N1	17	MX	IV	NO	ND	High Grade	FD	1	1	2	YES	Wall Lateral	WITH TUMOR	Dead	NA	168	168	NOS	NOS	Lymphocytes,rareeosinophils	no	no	no	yes	Basal_squamous	1	1
TCGA-FD-A3SP	Yes	Yes	Yes	Yes	Yes	Yes	5F99DCFF-D809-4C87-8024-C9B30BD565E9	Transurethral resection (TURBT)	[Not Applicable]	MALE	WHITE	Non-Hispanic	No	NO	none	Current reformed smoker for < or = 15 years	12	Non-Papillary	60	T3	YES	N0	48	MX	III	NO	ND	High Grade	FD	1	0	1	ND	Dome|Wall Lateral|Wall Posterior	TUMOR FREE	Alive	783	NA	783	NOS	NOS	Lymphocytes,minimal	no	no	no	yes	Basal_squamous	5	2
TCGA-FD-A3SQ	Yes	Yes	Yes	Yes	Yes	Yes	3071CB51-DCF5-41F7-B047-AFC2DCBF0AAF	Transurethral resection (TURBT)	[Not Applicable]	MALE	WHITE	Non-Hispanic	No	NO	none	Current reformed smoker for < or = 15 years	60	Non-Papillary	62	T3	ND	N2	29	MX	IV	YES	pT2a	High Grade	FD	1	1	2	YES	Wall Lateral|Wall Posterior	WITH TUMOR	Dead	NA	1423	1423	NOS	NOS	Absent	no	no	no	yes	Luminal_infiltrated	3	1
TCGA-FD-A3SR	Yes	Yes	Yes	Yes	Yes	Yes	72D6E9AA-4A99-4FC9-A67B-4631E95FB043	Transurethral resection (TURBT)	[Not Applicable]	MALE	WHITE	Non-Hispanic	No	YES	Transurethral resection alone	Current reformed smoker for < or = 15 years	40	Non-Papillary	68	T4	YES	N2	16	MX	IV	YES	pT2a	High Grade	FD	1	1	2	NO	Dome|Wall Lateral|Wall Posterior	WITH TUMOR	Dead	NA	602	602	NOS	NOS	Lymphocytes	no	no	no	yes	Luminal_infiltrated	1	3
TCGA-FD-A3SS	Yes	Yes	Yes	Yes	Yes	Yes	7B98B829-FDC7-4719-BEE9-C83F6154019C	Transurethral resection (TURBT)	[Not Applicable]	MALE	WHITE	Non-Hispanic	No	NO	none	Current reformed smoker for < or = 15 years	30	Non-Papillary	66	T4	YES	N3	28	MX	IV	NO	ND	High Grade	FD	1	1	2	YES	Dome|Trigone|Wall Anterior|Wall Lateral|Wall Posterior	WITH TUMOR	Dead	NA	391	391	NOS	NOS	Lymphocytes	no	no	no	yes	Basal_squamous	1	1
TCGA-FD-A43N	Yes	Yes	Yes	Yes	Yes	Yes	3CCCFFEA-BD7D-4548-BB38-FE5EDA630DE6	Transurethral resection (TURBT)	[Not Applicable]	MALE	WHITE	Non-Hispanic	No	NO	none	Current smoker	112	Non-Papillary	76	T3	ND	N0	33	MX	III	NO	ND	High Grade	FD	1	0	1	ND	Wall Posterior	TUMOR FREE	Alive	699	NA	699	NOS	NOS	Absent	no	no	no	yes	Luminal	4	5
TCGA-FD-A43P	Yes	Yes	Yes	No	Yes	Yes	41E8C196-EF93-47C6-AD06-0031F23D4347	Endoscopic Biopsy	[Not Applicable]	MALE	AA	Non-Hispanic	No	YES	Transurethral resection alone	Current reformed smoker for < or = 15 years	44	Non-Papillary	74	T2	ND	N0	15	MX	II	YES	pT2a	High Grade	FD	0	0	0	ND	Dome	TUMOR FREE	Alive	832	NA	832	NOS	NOS	Lymphocytes	no	no	no	yes	Luminal_infiltrated	3	1
TCGA-FD-A43S	Yes	Yes	Yes	Yes	Yes	Yes	77236911-D9E0-4B85-829A-A98F1E4B92D2	Transurethral resection (TURBT)	[Not Applicable]	FEMALE	WHITE	Non-Hispanic	No	NO	none	Current smoker	150	Non-Papillary	71	T3	ND	N0	26	MX	III	ND	ND	High Grade	FD	1	0	1	ND	Wall Posterior	TUMOR FREE	Alive	455	NA	455	NOS	NOS	Lymphocytes	no	no	no	yes	Luminal_infiltrated	5	1
TCGA-FD-A43U	Yes	Yes	Yes	Yes	Yes	Yes	140B83DB-BADD-4B8D-B0F5-0F8C8060A228	Transurethral resection (TURBT)	[Not Applicable]	MALE	WHITE	Non-Hispanic	No	NO	none	Current reformed smoker for > 15 years	20	Non-Papillary	70	T4	ND	N2	34	MX	IV	NO	ND	High Grade	FD	1	1	2	YES	Wall Lateral	WITH TUMOR	Alive	636	NA	636	NOS	NOS	Lymphocytes	no	no	no	yes	Luminal_infiltrated	3	1
TCGA-FD-A43X	Yes	Yes	Yes	Yes	Yes	Yes	4FF4D9FE-EAB8-4AB3-9AE4-9F15B2581A8F	Transurethral resection (TURBT)	[Not Applicable]	MALE	WHITE	Non-Hispanic	No	YES	Transurethral resection alone	Current reformed smoker for > 15 years	60	Papillary	84	T2	ND	N0	28	MX	II	ND	ND	High Grade	FD	0	0	0	ND	Wall Posterior	TUMOR FREE	Alive	110	NA	110	NOS	NOS	Absent	no	no	no	yes	Luminal_papillary	3	4
TCGA-FD-A43Y	Yes	Yes	Yes	Yes	Yes	Yes	D349FAE0-DD40-4292-908C-AC86A9938240	Transurethral resection (TURBT)	[Not Applicable]	MALE	WHITE	Non-Hispanic	No	NO	none	Current smoker	50	Non-Papillary	65	T4	ND	N0	36	MX	III	YES	pT3a	High Grade	FD	1	0	1	ND	Wall Lateral	ND	Dead	NA	474	474	NOS with squamous differentiation	NOS.SD	Lymphocytes,eosinophils	yes	no	no	no	Basal_squamous	5	2
TCGA-FD-A5BR	Yes	Yes	Yes	Yes	Yes	Yes	DFDAEBD6-E0AB-49D1-9AE9-3A57B3C318B5	Transurethral resection (TURBT)	[Not Applicable]	MALE	WHITE	Non-Hispanic	No	NO	none	Lifelong Non-smoker	NA	Non-Papillary	57	T2	ND	N0	34	MX	II	YES	pT2a	High Grade	FD	0	0	0	ND	Wall Lateral	TUMOR FREE	Alive	813	NA	813	NOS	NOS	Lymphocytes	no	no	no	yes	Luminal_infiltrated	3	1
TCGA-FD-A5BS	Yes	Yes	Yes	Yes	Yes	Yes	B581E799-93D1-4F1C-BCB7-7E7AE86A869E	Transurethral resection (TURBT)	[Not Applicable]	MALE	WHITE	Non-Hispanic	No	YES	Bacillus Calmette.Guerin (BCG)	Lifelong Non-smoker	NA	Non-Papillary	68	T3	ND	N0	23	MX	III	YES	pT2a	High Grade	FD	1	0	1	ND	Wall Posterior	TUMOR FREE	Alive	1639	NA	1639	NOS	NOS	Lymphocytes	no	no	no	yes	Basal_squamous	5	1
TCGA-FD-A5BT	Yes	Yes	Yes	Yes	Yes	Yes	CC2350CA-9220-400D-8B76-CC36D26F68D6	Transurethral resection (TURBT)	[Not Applicable]	MALE	WHITE	Non-Hispanic	No	YES	Bacillus Calmette.Guerin (BCG)	Current reformed smoker for > 15 years	40	Non-Papillary	84	T3	ND	N0	40	MX	III	NO	ND	High Grade	FD	1	0	1	ND	Wall Lateral	TUMOR FREE	Dead	NA	328	328	NOS	NOS	Lymphocytes	no	no	no	yes	Basal_squamous	5	1
TCGA-FD-A5BU	Yes	Yes	Yes	No	Yes	Yes	980C7214-F708-4499-818D-F3DE87DC6DE7	Transurethral resection (TURBT)	[Not Applicable]	FEMALE	AA	Non-Hispanic	No	NO	none	Current smoker	67	Non-Papillary	76	T2	ND	N0	47	MX	II	ND	ND	High Grade	FD	0	0	0	ND	Wall Lateral	TUMOR FREE	Alive	588	NA	588	NOS with squamous differentiation	NOS.SD	Lymphocytes,eosinophils	yes	no	no	no	Basal_squamous	5	2
TCGA-FD-A5BV	Yes	Yes	Yes	Yes	Yes	Yes	4FA31971-15E2-4C9B-B49A-B3B7096262E4	Transurethral resection (TURBT)	[Not Applicable]	FEMALE	WHITE	Non-Hispanic	No	NO	none	Current smoker	28	Non-Papillary	47	T3	ND	N0	25	MX	III	ND	ND	High Grade	FD	1	0	1	ND	Trigone	WITH TUMOR	Dead	NA	163	163	NOS	NOS	Lymphocytes,minimal	no	no	no	yes	Luminal_papillary	3	5
TCGA-FD-A5BX	Yes	Yes	Yes	Yes	Yes	Yes	6BD85AE2-9D27-4285-A280-4469DD2A8B0A	Transurethral resection (TURBT)	[Not Applicable]	MALE	WHITE	Non-Hispanic	No	YES	Transurethral resection alone	Current reformed smoker for > 15 years	111	Non-Papillary	82	T3	YES	N1	8	MX	IV	YES	pT2a	High Grade	FD	1	1	2	ND	Wall Anterior	WITH TUMOR	Dead	NA	173	173	NOS	NOS	Lymphocytes,minimal	no	no	no	yes	Basal_squamous	2	2
TCGA-FD-A5BY	Yes	Yes	Yes	No	Yes	Yes	8DA76432-3004-47E5-A474-BD94BD4C0B33	Transurethral resection (TURBT)	[Not Applicable]	FEMALE	WHITE	Non-Hispanic	No	NO	none	Lifelong Non-smoker	NA	ND	63	T3	ND	N0	19	MX	III	ND	ND	High Grade	FD	1	0	1	ND	Wall Posterior	TUMOR FREE	Alive	251	NA	251	NOS with squamous differentiation	NOS.SD	Lymphocytes,minimal	yes	no	no	no	Basal_squamous	1	1
TCGA-FD-A5BZ	Yes	Yes	Yes	Yes	Yes	Yes	AC187CD1-A5EF-47DA-88B2-1D4DF27E0E76	Transurethral resection (TURBT)	[Not Applicable]	FEMALE	WHITE	Non-Hispanic	No	NO	none	Lifelong Non-smoker	NA	Non-Papillary	77	T3	ND	N1	30	MX	IV	ND	ND	High Grade	FD	1	1	2	ND	Wall Anterior	WITH TUMOR	Dead	NA	835	835	NOS	NOS	Lymphocytes,minimal	no	no	no	yes	Luminal_infiltrated	3	5
TCGA-FD-A5C0	Yes	Yes	Yes	Yes	Yes	Yes	0628E443-3D7F-4A38-9D2A-EBC7F4F7E11D	Transurethral resection (TURBT)	[Not Applicable]	MALE	WHITE	Non-Hispanic	No	NO	none	Current smoker	30	Non-Papillary	61	T3	ND	N2	24	MX	IV	YES	pT3a	High Grade	FD	1	1	2	YES	Wall Posterior	WITH TUMOR	Dead	NA	550	550	NOS	NOS	Lymphocytes,minimal	no	no	no	yes	Luminal_infiltrated	1	1
TCGA-FD-A5C1	Yes	Yes	Yes	Yes	Yes	Yes	070C66FA-EF48-46CB-AF4F-357D2C641118	Transurethral resection (TURBT)	[Not Applicable]	FEMALE	WHITE	Non-Hispanic	No	YES	Bacillus Calmette.Guerin (BCG)	Lifelong Non-smoker	NA	Non-Papillary	61	T3	ND	N0	30	MX	III	ND	ND	High Grade	FD	1	0	1	ND	Wall Posterior	TUMOR FREE	Alive	1792	NA	1792	NOS	NOS	Lymphocytes	no	no	no	yes	Basal_squamous	1	2
TCGA-FD-A62N	Yes	Yes	Yes	Yes	Yes	Yes	B7439EDC-B7AB-407E-810A-C60864A915BF	Transurethral resection (TURBT)	[Not Applicable]	MALE	ASIAN	Non-Hispanic	No	NO	none	Current reformed smoker for < or = 15 years	10	Non-Papillary	69	T3	ND	N0	27	MX	III	NO	ND	High Grade	FD	1	0	1	NO	Wall Lateral	TUMOR FREE	Alive	82	NA	82	NOS	NOS	Lymphocytes	no	no	no	yes	Basal_squamous	1	1
TCGA-FD-A62O	Yes	Yes	Yes	Yes	Yes	Yes	472502EB-AD99-4A1A-8445-1A11DC02A6D9	Transurethral resection (TURBT)	[Not Applicable]	MALE	WHITE	Non-Hispanic	No	NO	none	Current smoker	ND	Non-Papillary	74	T3	ND	N2	21	MX	IV	NO	ND	High Grade	FD	1	1	2	ND	Trigone	ND	Dead	NA	216	216	NOS	NOS	Absent	no	no	no	yes	Luminal_papillary	1	1
TCGA-FD-A62P	Yes	Yes	Yes	No	Yes	Yes	741311B6-CB15-498F-932D-CA282E1DB10D	Transurethral resection (TURBT)	[Not Applicable]	MALE	WHITE	Non-Hispanic	Yes	NO	none	Current reformed smoker for < or = 15 years	ND	Non-Papillary	76	T2	ND	N0	8	MX	II	YES	ND	High Grade	FD	0	0	0	ND	Wall Posterior	WITH TUMOR	Dead	NA	191	191	NOS	NOS	Lymphocytes,minimal	no	no	no	yes	Luminal_infiltrated	4	1
TCGA-FD-A62S	Yes	Yes	Yes	Yes	Yes	Yes	05A1402E-5A79-4D54-9430-065844ED1505	Transurethral resection (TURBT)	[Not Applicable]	FEMALE	AA	Non-Hispanic	No	NO	none	Lifelong Non-smoker	NA	Non-Papillary	60	T3	ND	N0	24	MX	III	NO	ND	High Grade	FD	1	0	1	ND	Wall Posterior	WITH TUMOR	Dead	NA	406	406	NOS	NOS	Absent	no	no	no	yes	Basal_squamous	5	2
TCGA-FD-A6TA	Yes	Yes	Yes	Yes	Yes	Yes	FCDA9873-3A93-40B2-913D-4DF1E6A27EFB	Other method, specify:	cystectomy	MALE	WHITE	Non-Hispanic	No	NO	none	Lifelong Non-smoker	NA	Papillary	58	T3	ND	N2	27	MX	IV	YES	pT2c	High Grade	FD	1	1	2	ND	Dome|Trigone|Wall Anterior|Wall Lateral|Wall Posterior	TUMOR FREE	Alive	1912	NA	1912	NOS	NOS	Absent	no	no	no	yes	Luminal_infiltrated	3	4
TCGA-FD-A6TB	Yes	Yes	Yes	Yes	Yes	Yes	389D1E21-5B97-4231-A3D7-71FECB918BEB	Transurethral resection (TURBT)	[Not Applicable]	MALE	WHITE	Non-Hispanic	Yes	YES	Bacillus Calmette.Guerin (BCG)	Current Reformed Smoker, Duration Not Specified	30	Non-Papillary	82	T3	NO	N0	26	MX	III	NO	ND	High Grade	FD	1	0	1	ND	Wall Lateral|Wall Posterior	TUMOR FREE	Alive	572	NA	572	NOS	NOS	Lymphocytes	no	no	no	yes	Luminal_infiltrated	4	2
TCGA-FD-A6TC	Yes	Yes	Yes	No	Yes	Yes	00D8E96F-F231-4475-9E9F-C1F8AEC28E4E	Transurethral resection (TURBT)	[Not Applicable]	FEMALE	WHITE	Non-Hispanic	No	NO	none	Current reformed smoker for > 15 years	10	Non-Papillary	79	T4	NO	N0	16	MX	III	NO	ND	High Grade	FD	1	0	1	ND	Wall Posterior	TUMOR FREE	Alive	187	NA	187	NOS	NOS	Absent	no	no	no	yes	Luminal_infiltrated	3	5
TCGA-FD-A6TD	Yes	Yes	Yes	Yes	Yes	Yes	C80E71B3-7C6C-4E16-8446-6DFDA780BC18	Transurethral resection (TURBT)	[Not Applicable]	MALE	WHITE	Non-Hispanic	No	YES	Transurethral resection alone	Current reformed smoker for > 15 years	ND	Non-Papillary	77	T3	NO	N0	34	MX	III	YES	pT3a	High Grade	FD	1	0	1	ND	Wall Anterior|Wall Lateral|Wall Posterior	TUMOR FREE	Dead	NA	386	386	NOS	NOS	Lymphocytes,minimal	no	no	no	yes	Basal_squamous	1	2
TCGA-FD-A6TE	Yes	Yes	Yes	Yes	Yes	Yes	5C771EE8-2AEA-498D-BA8C-CDBAEBFD57AC	Transurethral resection (TURBT)	[Not Applicable]	MALE	WHITE	Non-Hispanic	No	NO	none	Current smoker	20	Non-Papillary	54	T3	YES	N2	38	MX	IV	YES	pT2a	High Grade	FD	1	1	2	ND	Trigone|Wall Lateral	TUMOR FREE	Alive	376	NA	376	NOS	NOS	Lymphocytes,minimal	no	no	no	yes	Luminal_papillary	1	1
TCGA-FD-A6TF	Yes	Yes	Yes	Yes	Yes	Yes	6134F549-6876-4C07-8E58-49EC87EAF4C0	Transurethral resection (TURBT)	[Not Applicable]	FEMALE	WHITE	Non-Hispanic	No	NO	none	Current Reformed Smoker, Duration Not Specified	ND	Non-Papillary	80	T3	YES	N2	11	M1	IV	NO	ND	High Grade	FD	1	1	2	ND	Trigone|Wall Anterior|Wall Lateral|Wall Posterior	ND	Dead	NA	69	69	NOS	NOS	Absent	no	no	no	yes	Luminal_infiltrated	3	1
TCGA-FD-A6TG	Yes	Yes	Yes	Yes	Yes	Yes	0C890030-9BDB-4247-A3D5-A004F992F99C	Endoscopic Biopsy	[Not Applicable]	MALE	WHITE	Non-Hispanic	No	NO	none	Current reformed smoker for > 15 years	10	Non-Papillary	73	T3	YES	N2	14	MX	IV	YES	pT2c	High Grade	FD	1	1	2	ND	Dome|Wall Anterior|Wall Lateral|Wall Posterior	ND	Dead	NA	93	93	NOS	NOS	Lymphocytes,minimal	no	no	no	yes	Luminal_infiltrated	3	1
TCGA-FD-A6TH	Yes	Yes	Yes	Yes	Yes	Yes	08D13748-0946-49A1-8EB3-5AFD1DEEBC84	Transurethral resection (TURBT)	[Not Applicable]	MALE	WHITE	Non-Hispanic	Yes	YES	Bacillus Calmette.Guerin (BCG)	Current smoker	45	Non-Papillary	63	T3	YES	N2	14	MX	IV	ND	ND	High Grade	FD	1	1	2	ND	Dome|Trigone|Wall Lateral|Wall Posterior	WITH TUMOR	Dead	NA	131	131	NOS	NOS	Lymphocytes,minimal	no	no	no	yes	Basal_squamous	1	3
TCGA-FD-A6TI	Yes	Yes	Yes	Yes	Yes	Yes	0F956645-35AA-4A68-98D3-EA589459BE00	Transurethral resection (TURBT)	[Not Applicable]	MALE	WHITE	Non-Hispanic	No	NO	none	Current Reformed Smoker, Duration Not Specified	ND	Non-Papillary	73	T4	YES	N1	21	MX	IV	YES	pT2c	High Grade	FD	1	1	2	ND	Dome|Wall Anterior|Wall Lateral|Wall Posterior	ND	Dead	NA	294	294	NOS	NOS	Absent	no	no	no	yes	Luminal_papillary	1	3
TCGA-FD-A6TK	Yes	Yes	Yes	Yes	Yes	Yes	65295450-36CD-45A7-A4A6-2D52EE11378F	Transurethral resection (TURBT)	[Not Applicable]	MALE	WHITE	Non-Hispanic	No	NO	none	Current Reformed Smoker, Duration Not Specified	15	Non-Papillary	60	T3	NO	N0	25	MX	III	NO	ND	High Grade	FD	1	0	1	NO	Wall Anterior|Wall Lateral|Wall Posterior	TUMOR FREE	Alive	330	NA	330	NOS	NOS	Lymphocytes,minimal	no	no	no	yes	Basal_squamous	5	2
TCGA-FJ-A3Z7	Yes	Yes	Yes	Yes	Yes	Yes	6B2D63F2-F390-4601-9640-F769F6E91BF4	Other method, specify:	Radical Cystectomy w/Nodal Dissection	MALE	WHITE	Non-Hispanic	Yes	YES	Bacillus Calmette.Guerin (BCG)	Lifelong Non-smoker	NA	Non-Papillary	76	T4	YES	N2	47	MX	IV	NO	ND	High Grade	FJ	1	1	2	NO	Dome|Wall Anterior|Wall Lateral|Wall Posterior	TUMOR FREE	Alive	945	NA	945	NOS	NOS	Absent	no	no	no	yes	Neuronal	3	3
TCGA-FJ-A3Z9	Yes	Yes	Yes	Yes	Yes	Yes	72FF655F-BB08-40ED-B4C3-E9497D4DA108	Transurethral resection (TURBT)	[Not Applicable]	MALE	WHITE	Non-Hispanic	No	NO	none	Current reformed smoker for < or = 15 years	13	Papillary	72	TX	NO	N0	29	M0	ND	NO	ND	High Grade	FJ	ND	0	ND	NO	Trigone|Wall Lateral	TUMOR FREE	Dead	NA	385	385	NOS	NOS	Lymphocytes,minimal	no	no	no	yes	Luminal_papillary	3	4
TCGA-FJ-A3ZE	Yes	Yes	Yes	Yes	Yes	Yes	917961E2-78AD-4182-9CDB-5EFB09808111	Transurethral resection (TURBT)	[Not Applicable]	MALE	WHITE	Non-Hispanic	No	NO	none	Current reformed smoker for > 15 years	25	Non-Papillary	65	ND	YES	N3	ND	M1	IV	NO	ND	High Grade	FJ	ND	1	ND	ND	Wall Lateral|Wall Posterior	WITH TUMOR	Dead	NA	324	324	NOS	NOS	Absent	no	no	no	yes	Luminal_papillary	2	1
TCGA-FJ-A3ZF	Yes	Yes	Yes	Yes	Yes	Yes	FAE38579-5FE2-4D81-9729-39FDE866D18C	Transurethral resection (TURBT)	[Not Applicable]	MALE	WHITE	Non-Hispanic	Yes	YES	Bacillus Calmette.Guerin (BCG)	Current smoker	51	Papillary	73	ND	NO	N0	ND	M0	III	NO	ND	High Grade	FJ	ND	0	ND	ND	Dome|Wall Anterior	TUMOR FREE	Alive	524	NA	524	NOS	NOS	Lymphocytes	no	no	no	yes	Luminal_papillary	4	5
TCGA-FJ-A871	Yes	Yes	Yes	No	Yes	Yes	BB38805E-2CCC-4169-BA01-34B98ADF5BD0	Transurethral resection (TURBT)	[Not Applicable]	MALE	WHITE	Non-Hispanic	No	NO	none	Current reformed smoker for > 15 years	0.15	Non-Papillary	49	T3	ND	NX	ND	MX	III	NO	ND	High Grade	FJ	1	ND	ND	ND	Wall Lateral	WITH TUMOR	Dead	NA	272	272	NOS	NOS	Lymphocytes	no	no	no	yes	Neuronal	2	1
TCGA-FT-A3EE	Yes	Yes	Yes	No	Yes	Yes	CCE62116-3DCD-400D-ADA0-9839CA02466E	Transurethral resection (TURBT)	[Not Applicable]	FEMALE	WHITE	Non-Hispanic	No	ND	ND	Lifelong Non-smoker	NA	Papillary	80	T4	YES	N0	8	MX	III	ND	ND	High Grade	FT	1	0	1	ND	Neck	TUMOR FREE	Dead	NA	99	99	NOS	NOS	Absent	no	no	no	yes	Basal_squamous	3	3
TCGA-FT-A61P	Yes	Yes	Yes	Yes	Yes	Yes	7C698A35-7694-47F0-B681-F08840B95C02	Transurethral resection (TURBT)	[Not Applicable]	MALE	WHITE	Non-Hispanic	No	NO	none	Current reformed smoker for > 15 years	4	Papillary	76	T3	NO	N2	14	MX	IV	ND	ND	High Grade	FT	1	1	2	ND	Wall Lateral|Wall Posterior	TUMOR FREE	Alive	337	NA	337	NOS	NOS	Lymphocytes,minimal	no	no	no	yes	Basal_squamous	1	2
TCGA-G2-A2EC	Yes	Yes	Yes	No	Yes	Yes	28E25FFB-8B0C-4839-A735-ED7B78E3213A	Transurethral resection (TURBT)	[Not Applicable]	FEMALE	AA	Non-Hispanic	No	ND	ND	Current reformed smoker for < or = 15 years	ND	Non-Papillary	58	ND	ND	N0	ND	M0	II	NO	ND	High Grade	G2	ND	0	ND	ND	Bladder - NOS	WITH TUMOR	Dead	679	696	696	NOS	NOS	Absent	no	no	no	yes	Luminal_infiltrated	1	1
TCGA-G2-A2EF	Yes	Yes	Yes	Yes	Yes	Yes	2A142731-119C-495D-AD30-EB0B48BACB46	Transurethral resection (TURBT)	[Not Applicable]	MALE	WHITE	Non-Hispanic	No	ND	ND	Current smoker	35	Non-Papillary	50	ND	ND	N0	ND	M0	II	NO	ND	High Grade	G2	ND	0	ND	ND	Wall NOS	TUMOR FREE	Alive	1884	NA	1884	NOS	NOS	Absent	no	no	no	yes	Basal_squamous	1	2
TCGA-G2-A2EJ	Yes	Yes	Yes	Yes	Yes	Yes	C6227D39-D9E8-4E28-9E70-D7F720AB25E4	Transurethral resection (TURBT)	[Not Applicable]	FEMALE	WHITE	Non-Hispanic	No	ND	ND	Current smoker	20	Non-Papillary	56	ND	ND	N0	ND	M0	II	NO	ND	High Grade	G2	ND	0	ND	ND	Bladder - NOS	TUMOR FREE	Alive	1460	NA	1460	NOS	NOS	Absent	no	no	no	yes	Basal_squamous	3	2
TCGA-G2-A2EK	Yes	Yes	Yes	Yes	Yes	Yes	5DA1CB68-C438-4DDC-999F-90AED0C4BD7A	Endoscopic Biopsy	[Not Applicable]	MALE	WHITE	Non-Hispanic	No	ND	ND	Lifelong Non-smoker	NA	Non-Papillary	57	ND	ND	N0	ND	M0	II	NO	ND	High Grade	G2	ND	0	ND	ND	Bladder - NOS	WITH TUMOR	Alive	485	NA	485	NOS	NOS	Lymphocytes,minimal	no	no	no	yes	Luminal_papillary	2	3
TCGA-G2-A2EL	Yes	Yes	Yes	Yes	Yes	Yes	30C7445E-D0C4-4A0F-96A4-27E4259EE10B	Transurethral resection (TURBT)	[Not Applicable]	MALE	WHITE	Non-Hispanic	No	ND	ND	Current reformed smoker for > 15 years	40	Non-Papillary	77	ND	ND	N0	ND	M0	II	NO	ND	High Grade	G2	ND	0	ND	ND	Wall NOS	WITH TUMOR	Dead	NA	819	819	Small cell/neuroendocrine	SCNE	Absent	no	yes	no	no	Neuronal	5	2
TCGA-G2-A2EO	Yes	Yes	Yes	Yes	Yes	Yes	98B9AD62-76ED-43E3-91BC-B8F065D79673	Transurethral resection (TURBT)	[Not Applicable]	MALE	WHITE	Non-Hispanic	No	ND	ND	Lifelong Non-smoker	NA	Non-Papillary	69	T3	ND	N0	ND	M0	III	NO	ND	High Grade	G2	1	0	1	ND	Bladder - NOS	TUMOR FREE	Dead	NA	1804	1804	NOS	NOS	Lymphocytes,eosinophils	no	no	no	yes	Luminal_infiltrated	1	1
TCGA-G2-A2ES	Yes	Yes	Yes	Yes	Yes	Yes	72D8EAE8-9EFB-45B2-ACBD-82C6B5732E38	Transurethral resection (TURBT)	[Not Applicable]	MALE	WHITE	Non-Hispanic	No	ND	ND	Current reformed smoker for < or = 15 years	65	Non-Papillary	85	T3	ND	N0	ND	M0	II	NO	ND	High Grade	G2	1	0	1	ND	Bladder - NOS	WITH TUMOR	Dead	NA	1004	1004	NOS with squamous differentiation	NOS.SD	Lymphocytes,rareeosinophils	yes	no	no	no	Basal_squamous	1	1
TCGA-G2-A3IB	Yes	Yes	Yes	Yes	Yes	Yes	AF53D51E-0B5C-437F-A1C0-EC5F55C49364	Transurethral resection (TURBT)	[Not Applicable]	MALE	AA	Non-Hispanic	No	ND	ND	Current reformed smoker for > 15 years	ND	Non-Papillary	66	ND	ND	NX	ND	MX	II	NO	ND	High Grade	G2	ND	ND	ND	ND	Bladder - NOS	WITH TUMOR	Dead	NA	220	220	NOS with squamous differentiation	NOS.SD	Absent	yes	no	no	no	Basal_squamous	3	5
TCGA-G2-A3IE	Yes	Yes	Yes	Yes	Yes	Yes	C65BA2B8-E867-42E8-BBD0-C2CDF5130CFB	Transurethral resection (TURBT)	[Not Applicable]	MALE	WHITE	Non-Hispanic	No	ND	ND	Current smoker	1.5	Non-Papillary	51	ND	ND	NX	ND	MX	II	NO	ND	High Grade	G2	ND	ND	ND	ND	Bladder - NOS	WITH TUMOR	Dead	NA	612	612	NOS	NOS	Lymphocytes,minimal	no	no	no	yes	Luminal_papillary	5	3
TCGA-G2-A3VY	Yes	Yes	Yes	Yes	Yes	Yes	CD50C69F-0F45-4C57-B61A-8C6B41AB4F7E	Transurethral resection (TURBT)	[Not Applicable]	MALE	ASIAN	Non-Hispanic	No	YES	ND	Lifelong Non-smoker	NA	Non-Papillary	66	ND	NO	ND	ND	ND	II	ND	ND	High Grade	G2	ND	ND	ND	ND	Bladder - NOS	WITH TUMOR	Alive	536	NA	536	NOS	NOS	Absent	no	no	no	yes	Luminal_papillary	4	3
TCGA-G2-AA3B	Yes	Yes	Yes	Yes	Yes	Yes	22424A05-0546-44C2-8AB7-ABB8E49C3363	Transurethral resection (TURBT)	[Not Applicable]	FEMALE	WHITE	Non-Hispanic	No	NO	none	Current reformed smoker for > 15 years	26	Non-Papillary	75	T2	YES	N0	25	M0	II	NO	ND	High Grade	G2	0	0	0	NO	Bladder - NOS	TUMOR FREE	Alive	2008	NA	2008	NOS	NOS	Lymphocytes,minimal	no	no	no	yes	Luminal_papillary	1	5
TCGA-G2-AA3C	Yes	Yes	Yes	Yes	Yes	No	C04CC413-95B0-4B56-AF55-9596A5EAD4A6	Transurethral resection (TURBT)	[Not Applicable]	MALE	WHITE	Non-Hispanic	No	NO	none	Current reformed smoker for > 15 years	4	Non-Papillary	66	T3	YES	N1	45	M0	IV	NO	ND	High Grade	G2	1	1	2	NO	Bladder - NOS	WITH TUMOR	Dead	NA	211	211	NOS	NOS	Absent	no	no	no	yes	Basal_squamous	5	5
TCGA-G2-AA3D	Yes	Yes	Yes	No	Yes	Yes	E1540865-69C2-4B60-A78E-97D0CE2957DC	Transurethral resection (TURBT)	[Not Applicable]	MALE	WHITE	Non-Hispanic	No	NO	none	Current reformed smoker for > 15 years	25	Non-Papillary	60	T3	YES	N2	27	M0	IV	YES	pT1a	High Grade	G2	1	1	2	NO	Bladder - NOS	TUMOR FREE	Alive	2139	NA	2139	NOS	NOS	Lymphocytes,minimal	no	no	no	yes	Luminal_papillary	4	1
TCGA-G2-AA3F	Yes	Yes	Yes	No	Yes	Yes	9883C38F-87BF-4421-BFC0-1B1001F8159C	Transurethral resection (TURBT)	[Not Applicable]	MALE	WHITE	Non-Hispanic	No	NO	none	Current reformed smoker for > 15 years	108	Non-Papillary	77	T3	YES	N1	28	M0	IV	NO	ND	High Grade	G2	1	1	2	NO	Bladder - NOS	TUMOR FREE	Alive	893	NA	893	NOS	NOS	Absent	no	no	no	yes	Luminal_papillary	3	3
TCGA-GC-A3BM	Yes	Yes	Yes	Yes	Yes	Yes	7840AEA9-40C4-473E-BE33-8FA0B9F332C9	Transurethral resection (TURBT)	[Not Applicable]	MALE	WHITE	Non-Hispanic	No	NO	none	Current reformed smoker for < or = 15 years	30	Non-Papillary	70	T2	YES	N0	2	M0	II	YES	pT2c	High Grade	GC	0	0	0	NO	Dome	WITH TUMOR	Dead	NA	651	651	NOS	NOS	Lymphocytes,rareeosinophils	no	no	no	yes	Luminal_papillary	3	4
TCGA-GC-A3I6	Yes	Yes	Yes	Yes	Yes	Yes	74CBB078-9AAE-422A-A7AF-DD29EBCA949E	Endoscopic Biopsy	[Not Applicable]	MALE	WHITE	Non-Hispanic	No	ND	ND	Current smoker	ND	Non-Papillary	45	T3	NO	N0	11	M0	III	NO	ND	High Grade	GC	1	0	1	ND	Wall Posterior	WITH TUMOR	Dead	NA	630	630	NOS with squamous differentiation	NOS.SD	Lymphocytes,minimal	yes	no	no	no	Basal_squamous	1	1
TCGA-GC-A3OO	Yes	Yes	Yes	No	Yes	Yes	1FF60FD9-3CA3-43BE-92A8-8DBA2CD4D4DF	Transurethral resection (TURBT)	[Not Applicable]	MALE	WHITE	Non-Hispanic	No	NO	none	Current smoker	ND	Non-Papillary	79	T2	NO	N0	6	M0	II	NO	ND	High Grade	GC	0	0	0	ND	Wall Lateral	TUMOR FREE	Alive	481	NA	481	NOS	NOS	Lymphocytes,eosinophils	no	no	no	yes	Luminal_infiltrated	1	1
TCGA-GC-A3RB	Yes	Yes	Yes	No	Yes	Yes	A0BCF1B1-4DD4-4D7F-B63E-B49296671451	Transurethral resection (TURBT)	[Not Applicable]	MALE	WHITE	Non-Hispanic	No	NO	none	Current smoker	40	Non-Papillary	54	T3	ND	N0	9	M0	III	YES	pT2a	High Grade	GC	1	0	1	YES	Trigone	TUMOR FREE	Alive	582	NA	582	NOS	NOS	Absent	no	no	no	yes	Luminal_papillary	4	5
TCGA-GC-A3RC	Yes	Yes	Yes	No	Yes	Yes	BD7F2C90-863E-4380-AD31-8755BCB2F975	Transurethral resection (TURBT)	[Not Applicable]	MALE	WHITE	Non-Hispanic	No	NO	none	Current reformed smoker for < or = 15 years	ND	Non-Papillary	59	T2	YES	N0	9	M0	II	NO	ND	High Grade	GC	0	0	0	ND	Wall NOS	TUMOR FREE	Alive	484	NA	484	NOS	NOS	Lymphocytes,eosinophils	no	no	no	yes	Basal_squamous	1	2
TCGA-GC-A3RD	Yes	Yes	Yes	No	Yes	Yes	6A2155B3-915C-41B1-B730-32E55E0C1FBD	Transurethral resection (TURBT)	[Not Applicable]	FEMALE	WHITE	Non-Hispanic	No	NO	none	Lifelong Non-smoker	NA	Non-Papillary	83	T3	NO	N0	8	M0	III	NO	ND	High Grade	GC	1	0	1	ND	Bladder - NOS	TUMOR FREE	Alive	428	NA	428	NOS	NOS	Absent	no	no	no	yes	Luminal_papillary	2	3
TCGA-GC-A3WC	Yes	Yes	Yes	Yes	Yes	Yes	DB52C68A-ED44-4EC4-9381-D75F9BCBC29A	Endoscopic Biopsy	[Not Applicable]	FEMALE	WHITE	Non-Hispanic	No	NO	none	Current reformed smoker for > 15 years	14	Non-Papillary	80	T3	YES	N0	2	MX	III	NO	ND	High Grade	GC	1	0	1	ND	Bladder - NOS	TUMOR FREE	Alive	540	NA	540	NOS	NOS	Lymphocytes	no	no	no	yes	Basal_squamous	5	2
TCGA-GC-A3YS	Yes	Yes	Yes	Yes	Yes	Yes	4D323B18-CE5A-4516-862D-7ED1FDF1F008	Transurethral resection (TURBT)	[Not Applicable]	MALE	WHITE	Non-Hispanic	No	NO	none	Current reformed smoker for < or = 15 years	58	Non-Papillary	61	T3	YES	N1	2	MX	IV	YES	pT2c	High Grade	GC	1	1	2	YES	Bladder - NOS	TUMOR FREE	Alive	758	NA	758	NOS	NOS	Absent	no	no	no	yes	Basal_squamous	1	2
TCGA-GC-A4ZW	Yes	Yes	Yes	No	Yes	Yes	A9E17A7D-7FF4-44E3-B8C9-B0D2F46B6CD5	Transurethral resection (TURBT)	[Not Applicable]	MALE	WHITE	Non-Hispanic	No	NO	none	Current reformed smoker for > 15 years	ND	Non-Papillary	71	T3	NO	N0	5	M0	III	NO	ND	High Grade	GC	1	0	1	NO	Wall Anterior|Wall Posterior	TUMOR FREE	Alive	15	NA	15	NOS	NOS	Lymphocytes,minimal	no	no	no	yes	Luminal_papillary	1	1
TCGA-GC-A6I1	Yes	Yes	Yes	No	Yes	Yes	54C04BCC-EBD5-461E-BBD5-B4D791B00C95	Other method, specify:	Open bx @ time of removal of benign ovary	FEMALE	WHITE	Non-Hispanic	No	NO	none	Lifelong Non-smoker	NA	Non-Papillary	90	T2	NO	N0	8	MX	II	NO	ND	High Grade	GC	0	0	0	NO	Bladder - NOS	TUMOR FREE	Dead	NA	0	0	NOS	NOS	Lymphocytes	no	no	no	yes	Basal_squamous	3	2
TCGA-GC-A6I3	Yes	Yes	Yes	No	Yes	Yes	ACF6BDF3-6349-49DC-B99A-4EDA648EEAC5	Transurethral resection (TURBT)	[Not Applicable]	FEMALE	AA	Non-Hispanic	No	NO	none	Current reformed smoker for > 15 years	ND	Non-Papillary	90	T3	YES	N1	17	MX	IV	ND	ND	High Grade	GC	1	1	2	YES	Bladder - NOS	TUMOR FREE	Alive	0	NA	0	NOS	NOS	Lymphocytes	no	no	no	yes	Luminal_infiltrated	3	3
TCGA-GD-A2C5	Yes	Yes	Yes	Yes	Yes	Yes	5D54C742-5A8E-4C40-8D62-95E75E210AB8	Transurethral resection (TURBT)	[Not Applicable]	FEMALE	WHITE	Non-Hispanic	No	ND	ND	Current reformed smoker for < or = 15 years	31	Papillary	53	T3	YES	N2	17	MX	IV	NO	ND	High Grade	GD	1	1	2	NO	Bladder - NOS	ND	Alive	812	NA	812	NOS	NOS	Absent	no	no	no	yes	Luminal	1	5
TCGA-GD-A3OP	Yes	Yes	Yes	Yes	Yes	Yes	31DA07BB-6752-49A3-A7EA-5427C04A9458	Transurethral resection (TURBT)	[Not Applicable]	FEMALE	WHITE	Non-Hispanic	No	NO	none	ND	ND	Papillary	84	T4	YES	N2	5	MX	IV	NO	ND	High Grade	GD	1	1	2	ND	Wall Anterior	ND	Alive	64	NA	64	NOS	NOS	Absent	no	no	no	yes	Luminal_infiltrated	1	1
TCGA-GD-A3OQ	Yes	Yes	Yes	Yes	Yes	Yes	2E85C30C-C4C4-4096-9EEF-4EB2C7D991A3	Transurethral resection (TURBT)	[Not Applicable]	MALE	WHITE	Non-Hispanic	No	NO	none	Current smoker	31	Papillary	48	T4	YES	N1	15	MX	IV	NO	ND	High Grade	GD	1	1	2	ND	Bladder - NOS	ND	Alive	95	NA	95	NOS	NOS	Lymphocytes,eosinophils	no	no	no	yes	Basal_squamous	1	1
TCGA-GD-A3OS	Yes	Yes	Yes	Yes	Yes	Yes	2A41B7D4-132F-4FB6-87B5-487C445379C7	Endoscopic Biopsy	[Not Applicable]	FEMALE	WHITE	Non-Hispanic	No	NO	none	Current smoker	17.5	Non-Papillary	54	ND	ND	NX	ND	MX	II	NO	ND	High Grade	GD	ND	ND	ND	ND	Bladder - NOS	WITH TUMOR	Alive	638	NA	638	NOS with squamous differentiation	NOS.SD	Absent	yes	no	no	no	Neuronal	4	1
TCGA-GD-A6C6	Yes	Yes	Yes	Yes	Yes	Yes	AADCF26B-C398-489F-A86A-E8DB1B5DB456	Transurethral resection (TURBT)	[Not Applicable]	MALE	WHITE	Non-Hispanic	No	NO	none	Current smoker	45	Papillary	64	T3	YES	N0	28	MX	III	NO	ND	High Grade	GD	1	0	1	NO	Bladder - NOS	TUMOR FREE	Alive	67	NA	67	NOS	NOS	Absent	no	no	no	yes	Luminal_papillary	4	3
TCGA-GD-A76B	Yes	Yes	Yes	Yes	Yes	Yes	6C1FFAF7-FDAE-4AB0-8DD1-6738937357BA	Transurethral resection (TURBT)	[Not Applicable]	FEMALE	WHITE	Non-Hispanic	No	NO	none	Lifelong Non-smoker	NA	Papillary	86	T2	NO	N0	22	MX	II	ND	ND	High Grade	GD	0	0	0	ND	Wall Anterior	ND	Dead	NA	NA	[Not Available]	NOS	NOS	Absent	no	no	no	yes	Luminal_papillary	3	3
TCGA-GU-A42P	Yes	Yes	Yes	No	Yes	Yes	FF5B9238-38A7-42B4-9D44-3B8EC9913F6D	Other method, specify:	Cystectomy	MALE	WHITE	Non-Hispanic	No	NO	none	Current reformed smoker for > 15 years	38	Papillary	72	T3	YES	N1	14	M0	IV	YES	pT2a	High Grade	GU	1	1	2	NO	Wall NOS	TUMOR FREE	Dead	NA	332	332	NOS	NOS	Lymphocytes	no	no	no	yes	Luminal_papillary	4	5
TCGA-GU-A42Q	Yes	Yes	Yes	No	Yes	Yes	9C46846E-7F66-4936-AF97-50A7B8189D84	Transurethral resection (TURBT)	[Not Applicable]	MALE	WHITE	Non-Hispanic	No	NO	none	Current smoker	57	Non-Papillary	67	T3	NO	N0	68	M0	III	NO	ND	High Grade	GU	1	0	1	NO	Wall Lateral|Wall Posterior	TUMOR FREE	Dead	NA	344	344	NOS with squamous differentiation	NOS.SD	Lymphocytes,minimal	yes	no	no	no	Basal_squamous	5	2
TCGA-GU-A42R	Yes	Yes	Yes	Yes	Yes	Yes	0691B8C5-6244-407C-8601-FA1BDA01FF2A	Transurethral resection (TURBT)	[Not Applicable]	MALE	WHITE	Non-Hispanic	No	NO	none	Current reformed smoker for < or = 15 years	20	Papillary	68	T4	YES	N2	10	MX	IV	ND	ND	High Grade	GU	1	1	2	YES	Wall Lateral	WITH TUMOR	Dead	NA	577	577	NOS	NOS	Absent	no	no	no	yes	Luminal_papillary	2	1
TCGA-GU-A762	Yes	Yes	Yes	Yes	Yes	Yes	6A1EEE8D-CF62-47E9-9322-C18633CB3EE9	Transurethral resection (TURBT)	[Not Applicable]	MALE	WHITE	Non-Hispanic	No	NO	none	Lifelong Non-smoker	NA	Non-Papillary	87	T4	NO	N2	10	MX	IV	NO	ND	High Grade	GU	1	1	2	YES	Wall NOS	WITH TUMOR	Dead	NA	232	232	NOS	NOS	Lymphocytes,minimal	no	no	no	yes	Basal_squamous	1	1
TCGA-GU-A763	Yes	Yes	Yes	Yes	Yes	Yes	F632BC31-3AA0-4783-B10B-818ECB26D40B	Transurethral resection (TURBT)	[Not Applicable]	MALE	WHITE	Non-Hispanic	No	YES	Bacillus Calmette.Guerin (BCG)	Current reformed smoker for > 15 years	45	Papillary	72	T4	NO	N0	27	M0	III	YES	pT2a	High Grade	GU	1	0	1	YES	Wall Lateral	WITH TUMOR	Alive	997	NA	997	NOS	NOS	Lymphocytes,minimal	no	no	no	yes	Luminal_papillary	2	4
TCGA-GU-A764	Yes	Yes	Yes	Yes	Yes	Yes	20EBEFF1-E5A7-423A-BE93-E7EBB82438AC	Other method, specify:	GREEN LIGHT LASER	MALE	WHITE	Non-Hispanic	No	NO	none	Current reformed smoker for > 15 years	19	Non-Papillary	66	T2	NO	N0	19	MX	II	NO	ND	High Grade	GU	0	0	0	NO	Wall Anterior	TUMOR FREE	Alive	610	NA	610	NOS	NOS	Lymphocytes	no	no	no	yes	Basal_squamous	5	2
TCGA-GU-A766	Yes	Yes	Yes	Yes	Yes	Yes	E7680A8E-1C0E-426B-ABD8-D0D8E7D0E5AA	Transurethral resection (TURBT)	[Not Applicable]	MALE	WHITE	Non-Hispanic	No	NO	none	Lifelong Non-smoker	NA	Non-Papillary	62	T2	NO	N0	19	MX	II	NO	ND	High Grade	GU	0	0	0	NO	Neck|Wall NOS	WITH TUMOR	Alive	480	NA	480	NOS with squamous differentiation	NOS.SD	Lymphocytes,minimal	yes	no	no	no	Basal_squamous	5	1
TCGA-GU-A767	Yes	Yes	Yes	No	Yes	Yes	BFABA069-0914-46B4-927D-B5EA3A4A341F	Transurethral resection (TURBT)	[Not Applicable]	MALE	WHITE	Non-Hispanic	No	NO	none	Current reformed smoker for > 15 years	ND	Papillary	81	T3	YES	N2	6	MX	IV	NO	ND	High Grade	GU	1	1	2	YES	Wall NOS	WITH TUMOR	Dead	NA	144	144	NOS	NOS	Absent	no	no	no	yes	Luminal	2	1
TCGA-GU-AATO	Yes	Yes	Yes	Yes	Yes	Yes	CD20B968-B348-44EB-9CDB-F557AF8FB468	Transurethral resection (TURBT)	[Not Applicable]	MALE	WHITE	Non-Hispanic	No	NO	none	Current reformed smoker for < or = 15 years	20	Papillary	75	T4	YES	N2	4	MX	IV	NO	ND	High Grade	GU	1	1	2	YES	Bladder - NOS	WITH TUMOR	Dead	NA	324	324	NOS, with micropapillary features	NOS	Lymphocytes	no	no	no	no	Luminal_infiltrated	1	1
TCGA-GU-AATP	Yes	Yes	Yes	Yes	Yes	Yes	3B16881A-88C2-4048-B78F-E3E183503F70	Transurethral resection (TURBT)	[Not Applicable]	MALE	WHITE	Non-Hispanic	No	YES	Bacillus Calmette.Guerin (BCG)	Current reformed smoker for > 15 years	14	Papillary	74	T2	YES	N2	12	MX	IV	NO	ND	High Grade	GU	0	1	2	YES	Wall Lateral	WITH TUMOR	Alive	1003	NA	1003	NOS	NOS	Absent	no	no	no	yes	Luminal_infiltrated	2	3
TCGA-GU-AATQ	Yes	Yes	Yes	Yes	Yes	Yes	AFF1533B-486E-40B5-A35A-CFAAC5823706	Transurethral resection (TURBT)	[Not Applicable]	MALE	WHITE	Non-Hispanic	No	NO	none	Current reformed smoker for < or = 15 years	30	Non-Papillary	68	T3	YES	N0	21	MX	III	NO	ND	High Grade	GU	1	0	1	NO	Bladder - NOS|Wall Anterior|Wall Lateral	WITH TUMOR	Dead	NA	213	213	NOS	NOS	Lymphocytes,minimal	no	no	no	yes	Basal_squamous	5	5
TCGA-GV-A3JV	Yes	Yes	Yes	Yes	Yes	Yes	01EE41EF-1894-4408-9E96-A22A1F068190	Transurethral resection (TURBT)	[Not Applicable]	MALE	WHITE	Non-Hispanic	No	ND	ND	Current reformed smoker for < or = 15 years	90	Non-Papillary	66	T3	YES	N1	17	MX	IV	NO	ND	High Grade	GV	1	1	2	YES	Trigone	WITH TUMOR	Dead	NA	434	434	NOS	NOS	Absent	no	no	no	yes	Luminal	1	1
TCGA-GV-A3JW	Yes	Yes	Yes	Yes	Yes	Yes	3D644EAF-82FC-4BC7-93B7-3E600E8C6511	Transurethral resection (TURBT)	[Not Applicable]	MALE	WHITE	Non-Hispanic	No	ND	ND	Current reformed smoker for > 15 years	ND	Non-Papillary	74	T2	ND	NX	ND	MX	II	ND	ND	High Grade	GV	0	ND	ND	NO	Bladder - NOS	WITH TUMOR	Alive	649	NA	649	NOS	NOS	Absent	no	no	no	yes	Luminal_papillary	2	1
TCGA-GV-A3JX	Yes	Yes	Yes	No	Yes	Yes	D9DCBB57-F6C2-4465-8A60-AFE876E113CA	Other method, specify:	cystectomy	MALE	WHITE	Non-Hispanic	No	ND	ND	Current reformed smoker for < or = 15 years	80	Non-Papillary	59	T3	NO	N0	27	MX	III	NO	ND	High Grade	GV	1	0	1	YES	Wall Posterior	TUMOR FREE	Alive	581	NA	581	NOS	NOS	Absent	no	no	no	yes	Luminal_papillary	1	1
TCGA-GV-A3JZ	Yes	Yes	Yes	Yes	Yes	Yes	9CC92795-7A24-4875-87F0-3EFCCBFCC970	Endoscopic Biopsy	[Not Applicable]	MALE	WHITE	Non-Hispanic	No	ND	ND	Current reformed smoker for > 15 years	15	Non-Papillary	55	T4	YES	N3	38	MX	IV	NO	ND	High Grade	GV	1	1	2	YES	Bladder - NOS	WITH TUMOR	Alive	603	NA	603	NOS	NOS	Absent	no	no	no	yes	Neuronal	4	3
TCGA-GV-A3QF	Yes	Yes	Yes	Yes	Yes	Yes	47990D5E-A0E1-4752-86F5-4F5B84E219DF	Transurethral resection (TURBT)	[Not Applicable]	MALE	WHITE	Non-Hispanic	No	NO	none	Current reformed smoker for < or = 15 years	60	Papillary	79	T3	YES	N2	37	MX	IV	YES	pT2a	High Grade	GV	1	1	2	YES	Wall Anterior	TUMOR FREE	Dead	NA	617	617	NOS	NOS	Absent	no	no	no	yes	Luminal_papillary	1	5
TCGA-GV-A3QG	Yes	Yes	Yes	Yes	Yes	Yes	79F23A0E-5AAE-4618-8191-7DD7C0552408	Transurethral resection (TURBT)	[Not Applicable]	MALE	WHITE	Non-Hispanic	No	YES	ND	Current smoker	46	Papillary	65	T3	YES	N3	47	MX	IV	YES	pT2c	High Grade	GV	1	1	2	YES	Wall Posterior	WITH TUMOR	Dead	NA	[Discrepancy]	[Discrepancy]	NOS	NOS	Lymphocytes	no	no	no	yes	Basal_squamous	3	5
TCGA-GV-A3QH	Yes	Yes	Yes	Yes	Yes	Yes	33BC6A7C-9844-41E3-96B3-1E34BB3FEDD5	Transurethral resection (TURBT)	[Not Applicable]	MALE	WHITE	Non-Hispanic	No	NO	none	Current reformed smoker for < or = 15 years	10	Non-Papillary	67	ND	ND	NX	ND	MX	II	ND	ND	High Grade	GV	ND	ND	ND	ND	Trigone	TUMOR FREE	Dead	NA	258	258	NOS	NOS	Lymphocytes,minimal	no	no	no	yes	Luminal_papillary	2	3
TCGA-GV-A3QI	Yes	Yes	Yes	Yes	Yes	Yes	06F936E9-5A90-40D3-B91A-713F2B4E6E11	Transurethral resection (TURBT)	[Not Applicable]	MALE	WHITE	Non-Hispanic	No	NO	none	Current reformed smoker for < or = 15 years	35	Papillary	47	T3	NO	N0	28	MX	III	NO	ND	High Grade	GV	1	0	1	YES	Wall Posterior	WITH TUMOR	Alive	1110	NA	1110	NOS	NOS	Absent	no	no	no	yes	Luminal_papillary	1	1
TCGA-GV-A3QK	Yes	Yes	Yes	Yes	Yes	Yes	9EE8E704-C61D-413D-B69D-257EF829FDAE	Transurethral resection (TURBT)	[Not Applicable]	FEMALE	WHITE	Non-Hispanic	No	NO	none	Current reformed smoker for < or = 15 years	45	Non-Papillary	56	T4	YES	N2	37	M0	IV	NO	ND	High Grade	GV	1	1	2	YES	Wall Anterior	WITH TUMOR	Alive	832	NA	832	NOS	NOS	Lymphocytes	no	no	no	yes	Luminal_papillary	1	1
TCGA-GV-A40E	Yes	Yes	Yes	Yes	Yes	Yes	AA6142AF-BAD7-493C-98A0-FD070DE39073	Transurethral resection (TURBT)	[Not Applicable]	MALE	WHITE	Non-Hispanic	No	YES	Transurethral resection alone	Current reformed smoker for > 15 years	20	Non-Papillary	75	ND	ND	NX	ND	MX	II	ND	ND	High Grade	GV	ND	ND	ND	ND	Dome|Trigone|Wall Anterior|Wall Lateral	WITH TUMOR	Dead	NA	261	261	NOS	NOS	Lymphocytes,minimal	no	no	no	yes	Basal_squamous	3	5
TCGA-GV-A40G	Yes	Yes	Yes	Yes	Yes	Yes	10422FE9-8D70-40A9-9875-3FE9FAB68823	Transurethral resection (TURBT)	[Not Applicable]	MALE	WHITE	Non-Hispanic	No	YES	ND	Current reformed smoker for < or = 15 years	30	Non-Papillary	77	T2	NO	N0	19	MX	II	NO	ND	High Grade	GV	0	0	0	NO	Trigone|Wall Anterior|Wall Lateral|Wall Posterior	TUMOR FREE	Alive	580	NA	580	NOS	NOS	Absent	no	no	no	yes	Luminal_papillary	1	1
TCGA-GV-A6ZA	Yes	Yes	Yes	Yes	Yes	Yes	F5C187EF-DC08-4466-932A-43AA33285673	Transurethral resection (TURBT)	[Not Applicable]	MALE	WHITE	Non-Hispanic	No	NO	none	Current smoker	ND	Papillary	54	T2	ND	N0	12	MX	II	YES	pT2	High Grade	GV	0	0	0	ND	Bladder - NOS	TUMOR FREE	Alive	691	NA	691	NOS	NOS	Lymphocytes,plasmacells,eosinophils	no	no	no	yes	Luminal_papillary	3	5
TCGA-H4-A2HO	Yes	Yes	Yes	Yes	Yes	Yes	86D1E388-B30F-48FD-9647-3848EB6134F1	Other method, specify:	Radical Cystoprostatectomy	MALE	WHITE	Non-Hispanic	No	ND	ND	Current smoker	30	Papillary	53	T4	NO	N0	8	MX	III	NO	ND	High Grade	H4	1	0	1	NO	Bladder - NOS	TUMOR FREE	Alive	46	NA	46	NOS	NOS	Lymphocytes	no	no	no	yes	Luminal_papillary	4	5
TCGA-H4-A2HQ	Yes	Yes	Yes	Yes	Yes	Yes	CEDE5274-279D-4021-8ACA-5ECC4BF94D66	Transurethral resection (TURBT)	[Not Applicable]	FEMALE	AA	Non-Hispanic	No	ND	ND	Current reformed smoker for < or = 15 years	7	Non-Papillary	64	ND	ND	NX	ND	M1	IV	NO	ND	High Grade	H4	ND	ND	ND	ND	Wall Anterior	WITH TUMOR	Alive	590	NA	590	NOS	NOS	Absent	no	no	no	yes	Luminal_papillary	5	5
TCGA-HQ-A2OE	Yes	Yes	Yes	Yes	Yes	Yes	353C5FCC-9C6A-4AC6-99DC-FB4573B2AE6C	Other method, specify:	radical cystoprostatectomy	MALE	ND	ND	No	ND	ND	Current reformed smoker for < or = 15 years	ND	Papillary	69	T2	YES	N2	ND	MX	ND	NO	ND	ND	HQ	0	1	2	ND	Bladder - NOS	ND	Alive	1174	NA	1174	NOS	NOS	Lymphocytes	no	no	no	yes	Luminal_papillary	4	5
TCGA-HQ-A2OF	Yes	Yes	Yes	Yes	Yes	Yes	691ADAA9-196A-4B62-9437-640C4AE6E2B2	Other method, specify:	Partial Cystectomy, Lymphadenectomy	FEMALE	ND	ND	No	NO	none	Lifelong Non-smoker	NA	Papillary	52	T3	NO	N0	10	M0	III	ND	ND	High Grade	HQ	1	0	1	ND	Dome	TUMOR FREE	Alive	1947	NA	1947	Adenocarcinoma, enteric type	Adenocarcinoma	Absent	no	no	no	no	Luminal_papillary	1	1
TCGA-HQ-A5ND	Yes	Yes	Yes	Yes	Yes	Yes	001944E5-AF34-4061-9C09-BB9EA346F6FD	Transurethral resection (TURBT)	[Not Applicable]	MALE	ND	ND	No	NO	none	Current reformed smoker for > 15 years	40	ND	78	T3	YES	N1	9	M0	IV	YES	pT2c	High Grade	HQ	1	1	2	ND	Bladder - NOS	WITH TUMOR	Dead	NA	274	274	NOS	NOS	Lymphocytes,minimal	no	no	no	yes	Basal_squamous	2	5
TCGA-HQ-A5NE	Yes	Yes	Yes	Yes	Yes	Yes	E053A911-2202-4C1F-BC93-904E26564E79	Transurethral resection (TURBT)	[Not Applicable]	MALE	ND	ND	No	NO	none	Current smoker	80	Non-Papillary	57	T3	NO	N0	5	M0	III	NO	ND	High Grade	HQ	1	0	1	ND	Bladder - NOS	WITH TUMOR	Dead	NA	370	370	NOS	NOS	Lymphocytes	no	no	no	yes	Basal_squamous	5	5
TCGA-K4-A3WS	Yes	Yes	Yes	Yes	Yes	Yes	68ADACD1-A16E-4489-9E68-792A6BD8811C	Transurethral resection (TURBT)	[Not Applicable]	MALE	WHITE	Non-Hispanic	No	NO	none	Current reformed smoker for > 15 years	25	Non-Papillary	66	T3	YES	N0	6	MX	III	YES	pT2c	High Grade	K4	1	0	1	ND	Trigone|Wall Lateral|Wall Posterior	TUMOR FREE	Alive	761	NA	761	NOS	NOS	Lymphocytes	no	no	no	yes	Luminal_infiltrated	3	1
TCGA-K4-A3WU	Yes	Yes	Yes	Yes	Yes	Yes	9AA6522A-120A-4691-993E-3F8534F644B5	Transurethral resection (TURBT)	[Not Applicable]	MALE	WHITE	Non-Hispanic	No	NO	none	Lifelong Non-smoker	NA	Non-Papillary	87	T4	YES	N0	5	MX	III	YES	pT2a	High Grade	K4	1	0	1	YES	Bladder - NOS	ND	Alive	105	NA	105	NOS	NOS	Lymphocytes	no	no	no	yes	Luminal_infiltrated	3	1
TCGA-K4-A3WV	Yes	Yes	Yes	Yes	Yes	Yes	D53EADE8-A845-4252-AECE-92F3573486A7	Other method, specify:	ultrasound	FEMALE	WHITE	Hispanic	No	NO	none	Current reformed smoker for > 15 years	80	Non-Papillary	77	T2	NO	N0	7	MX	II	NO	ND	High Grade	K4	0	0	0	ND	Bladder - NOS	TUMOR FREE	Alive	646	NA	646	NOS	NOS	Absent	no	no	no	yes	Neuronal	4	2
TCGA-K4-A4AB	Yes	Yes	Yes	Yes	Yes	Yes	8B7556ED-2DAB-4180-AF5B-0E113E26B36E	Transurethral resection (TURBT)	[Not Applicable]	MALE	WHITE	Non-Hispanic	No	NO	none	Current smoker	ND	Non-Papillary	76	T4	YES	N0	2	MX	III	YES	pT2c	High Grade	K4	1	0	1	ND	Wall Posterior	ND	Alive	76	NA	76	NOS	NOS	Absent	no	no	no	yes	Luminal_infiltrated	5	5
TCGA-K4-A4AC	Yes	Yes	Yes	Yes	Yes	Yes	2088AC24-A8B4-49AF-A954-2B78B88A6F66	Transurethral resection (TURBT)	[Not Applicable]	MALE	WHITE	Non-Hispanic	No	NO	none	Current reformed smoker for < or = 15 years	ND	Non-Papillary	83	T2	NO	N0	5	MX	II	YES	pT3b	High Grade	K4	0	0	0	ND	Bladder - NOS	WITH TUMOR	Dead	NA	278	278	NOS with squamous differentiation	NOS.SD	Lymphocytes,minimal	yes	no	no	no	Basal_squamous	4	2
TCGA-K4-A54R	Yes	Yes	Yes	Yes	Yes	Yes	52FDDD92-FA5E-4FAC-8E44-E64C98C84F86	Transurethral resection (TURBT)	[Not Applicable]	MALE	WHITE	Non-Hispanic	No	NO	none	ND	ND	Papillary	59	T2	NO	N0	8	MX	II	YES	pT2c	High Grade	K4	0	0	0	ND	Dome	TUMOR FREE	Alive	842	NA	842	NOS	NOS	Lymphocytes,minimal	no	no	no	yes	Luminal_infiltrated	1	1
TCGA-K4-A5RH	Yes	Yes	Yes	Yes	Yes	Yes	EECA58FE-B5CB-4D13-A93F-A5A2CA00B6E2	Transurethral resection (TURBT)	[Not Applicable]	MALE	WHITE	Non-Hispanic	No	NO	none	Current reformed smoker for < or = 15 years	40	Non-Papillary	69	T3	YES	N0	9	MX	III	NO	ND	High Grade	K4	1	0	1	ND	Trigone	WITH TUMOR	Alive	276	NA	276	NOS	NOS	Lymphocytes	no	no	no	yes	Basal_squamous	1	1
TCGA-K4-A5RI	Yes	Yes	Yes	Yes	Yes	Yes	32EFE5E2-E037-4547-8EAD-619F61647639	Transurethral resection (TURBT)	[Not Applicable]	FEMALE	WHITE	Non-Hispanic	No	NO	none	Current smoker	40	Non-Papillary	67	T3	YES	N0	5	MX	III	ND	ND	High Grade	K4	1	0	1	ND	Wall Posterior	WITH TUMOR	Dead	NA	356	356	NOS	NOS	Absent	no	no	no	yes	Basal_squamous	3	2
TCGA-K4-A5RJ	Yes	Yes	Yes	Yes	Yes	Yes	5A25658C-2436-4A47-8902-8A2CF4A1C20D	Transurethral resection (TURBT)	[Not Applicable]	MALE	WHITE	Non-Hispanic	No	NO	none	Current reformed smoker for > 15 years	ND	Papillary	75	T2	YES	N0	12	MX	II	NO	ND	High Grade	K4	0	0	0	NO	Wall Posterior	ND	Alive	539	NA	539	NOS	NOS	Absent	no	no	no	yes	Basal_squamous	1	1
TCGA-K4-A6FZ	Yes	Yes	Yes	Yes	Yes	Yes	610811D5-E45E-4A4F-BDC1-8D700EFD6E43	Transurethral resection (TURBT)	[Not Applicable]	FEMALE	WHITE	Non-Hispanic	No	NO	none	Lifelong Non-smoker	NA	Non-Papillary	75	T3	YES	N0	12	MX	III	NO	ND	High Grade	K4	1	0	1	NO	Dome|Wall Posterior	ND	Alive	55	NA	55	NOS	NOS	Lymphocytes,minimal	no	no	no	yes	Basal_squamous	1	2
TCGA-K4-A6MB	Yes	Yes	Yes	Yes	Yes	Yes	661D7B4A-A2B2-4251-B464-292421665948	Transurethral resection (TURBT)	[Not Applicable]	MALE	WHITE	Non-Hispanic	No	NO	none	Current Reformed Smoker, Duration Not Specified	ND	Non-Papillary	64	T3	YES	N1	14	MX	IV	NO	ND	High Grade	K4	1	1	2	ND	Trigone	TUMOR FREE	Alive	469	NA	469	NOS	NOS	Absent	no	no	no	yes	Luminal	4	5
TCGA-K4-A83P	Yes	Yes	Yes	Yes	Yes	Yes	AA14FFB4-A715-4636-8251-73D019DDDD8C	[Not Available]	[Not Applicable]	MALE	WHITE	Non-Hispanic	No	NO	none	Current reformed smoker for > 15 years	140	Non-Papillary	77	T4	YES	N1	15	MX	IV	NO	ND	ND	K4	1	1	2	YES	Bladder - NOS	WITH TUMOR	Alive	495	NA	495	NOS	NOS	Lymphocytes,plasmacells,eosinophils	no	no	no	yes	Luminal_infiltrated	5	1
TCGA-K4-AAQO	Yes	Yes	Yes	Yes	Yes	Yes	383BF27A-9216-492E-B4BD-2B4EEF8278DE	[Not Available]	[Not Applicable]	MALE	WHITE	Non-Hispanic	Yes	NO	none	Current reformed smoker for < or = 15 years	43	Non-Papillary	56	T3	YES	N0	ND	MX	III	NO	ND	High Grade	K4	1	0	1	ND	Wall Anterior	ND	Alive	359	NA	359	NOS	NOS	Absent	no	no	no	yes	Luminal_infiltrated	4	3
TCGA-KQ-A41N	Yes	Yes	Yes	Yes	Yes	Yes	67cadffc-460b-4a2a-b182-3794421992b4	Transurethral resection (TURBT)	[Not Applicable]	MALE	AA	Non-Hispanic	No	NO	none	Current reformed smoker for < or = 15 years	50	Papillary	73	T3b	NO	N0	0	M0	III	YES	pT2c	High Grade	KQ	ND	ND	ND	ND	Trigone|Wall Lateral	TUMOR FREE	Alive	1604	NA	1604	NOS	NOS	Absent	no	no	no	yes	Luminal_papillary	5	5
TCGA-KQ-A41O	Yes	Yes	Yes	Yes	Yes	Yes	9dd41965-7a62-464d-8a23-5c3f9565dd91	[Discrepancy]	[Not Available]	MALE	ND	ND	No	YES	Bacillus Calmette-Guerin (BCG)	Current reformed smoker for > 15 years	ND	Papillary	84	T3	YES	N1	2	M0	IV	NO	[Not Available]	High Grade	KQ	ND	ND	ND	YES	Neck|Trigone|Wall Anterior|Wall Lateral|Wall Posterior	TUMOR FREE	Alive	1538	NA	1538	NOS	NOS	Absent	no	no	no	yes	Luminal_papillary	3	5
TCGA-KQ-A41P	Yes	Yes	Yes	Yes	Yes	Yes	d7af7e2c-f742-46ed-814b-1967d7e8c2d2	Transurethral resection (TURBT)	[Not Applicable]	MALE	WHITE	Non-Hispanic	No	NO	none	Lifelong Non-smoker	NA	Non-Papillary	76	T3b	YES	N3	34	M1	IV	YES	pT2a	High Grade	KQ	ND	ND	ND	YES	Neck|Trigone|Wall Anterior|Wall Lateral|Wall Posterior	WITH TUMOR	Alive	1094	NA	1094	Plasmacytoid carcinoma	PC	Lymphocytes	no	no	yes	no	Luminal_papillary	4	5
TCGA-KQ-A41Q	Yes	Yes	Yes	Yes	Yes	Yes	a21bdd7e-f3cf-4826-9967-7eaffc0d035a	Other method, specify:	[Unknown]	MALE	WHITE	Non-Hispanic	No	YES	Bacillus Calmette-Guerin (BCG)	Lifelong Non-smoker	NA	Non-Papillary	89	T3b	NO	N0	0	MX	III	YES	pT2a	High Grade	KQ	ND	ND	ND	ND	ND	ND	Alive	361	NA	361	NOS	NOS	Absent	no	no	no	yes	Luminal_papillary	1	5
TCGA-KQ-A41R	Yes	Yes	Yes	Yes	Yes	Yes	e492d5a9-7ec5-454b-ae89-077c90f67489	Endoscopic Biopsy	[Not Applicable]	FEMALE	WHITE	Non-Hispanic	No	NO	none	Current reformed smoker for > 15 years	20	Papillary	80	T2	ND	N0	0	MX	II	[Not Available]	[Not Available]	High Grade	KQ	ND	ND	ND	ND	Bladder - NOS	TUMOR FREE	Alive	1350	NA	1350	NOS	NOS	Absent	no	no	no	yes	Luminal_papillary	3	5
TCGA-KQ-A41S	Yes	Yes	Yes	Yes	Yes	Yes	cc8602bb-78e2-4732-9784-83c3388b999e	Transurethral resection (TURBT)	[Not Applicable]	FEMALE	WHITE	ND	No	NO	none	Lifelong Non-smoker	NA	Papillary	87	T4a	YES	NX	ND	MX	III	[Not Available]	[Not Available]	High Grade	KQ	ND	ND	ND	ND	ND	TUMOR FREE	Alive	35	NA	35	Plasmacytoid carcinoma	PC	Absent	no	no	yes	no	Luminal_infiltrated	1	1
TCGA-LC-A66R	Yes	Yes	Yes	Yes	Yes	Yes	39FDC742-8BDB-4E77-B20B-0F967A75E659	Transurethral resection (TURBT)	[Not Applicable]	MALE	WHITE	Non-Hispanic	No	NO	none	Current reformed smoker for > 15 years	ND	Papillary	78	T4	YES	N2	31	MX	IV	NO	ND	High Grade	LC	1	1	2	YES	Bladder - NOS	TUMOR FREE	Alive	466	NA	466	NOS	NOS	Lymphocytes,plasmacells,eosinopils	no	no	no	yes	Basal_squamous	3	2
TCGA-LT-A5Z6	Yes	Yes	Yes	Yes	Yes	Yes	EC7FC492-53CC-4B71-A66A-1CEF1ADEBA33	Transurethral resection (TURBT)	[Not Applicable]	MALE	WHITE	Non-Hispanic	No	NO	none	Lifelong Non-smoker	NA	Non-Papillary	56	ND	YES	NX	ND	MX	II	NO	ND	High Grade	LT	ND	ND	ND	ND	Bladder - NOS	TUMOR FREE	Alive	474	NA	474	NOS	NOS	Lymphocytes	no	no	no	yes	Luminal_papillary	1	1
TCGA-LT-A8JT	Yes	Yes	Yes	Yes	Yes	Yes	6AA72CA1-B378-4DB4-B4EF-B12386683D1F	Transurethral resection (TURBT)	[Not Applicable]	FEMALE	WHITE	Non-Hispanic	No	NO	none	Current reformed smoker for < or = 15 years	75	Papillary	69	T2	NO	N0	38	M0	II	NO	ND	High Grade	LT	0	0	0	NO	Bladder - NOS	TUMOR FREE	Alive	641	NA	641	NOS	NOS	Lymphocytes,minimal	no	no	no	yes	Luminal_papillary	1	4
TCGA-MV-A51V	Yes	Yes	Yes	Yes	Yes	Yes	D2F329B3-5B44-414B-BCCD-7B2D1345D21E	Transurethral resection (TURBT)	[Not Applicable]	MALE	WHITE	Non-Hispanic	No	NO	none	Lifelong Non-smoker	NA	Papillary	75	T3	NO	N0	46	M0	III	NO	ND	High Grade	MV	1	0	1	ND	Wall Anterior	TUMOR FREE	Alive	410	NA	410	NOS	NOS	Absent	no	no	no	yes	Luminal_papillary	4	3
TCGA-PQ-A6FI	Yes	Yes	Yes	Yes	Yes	Yes	04B9090A-E8EF-4F52-BC52-AF90CAA84168	Transurethral resection (TURBT)	[Not Applicable]	MALE	WHITE	Non-Hispanic	No	NO	none	Current reformed smoker for < or = 15 years	58	Non-Papillary	70	T2	NO	N0	28	MX	II	NO	ND	High Grade	PQ	0	0	0	NO	Neck|Trigone|Wall Lateral	TUMOR FREE	Alive	372	NA	372	NOS with squamous differentiation	NOS.SD	Lymphocytes,minimal	yes	no	no	no	Basal_squamous	5	5
TCGA-PQ-A6FN	Yes	Yes	Yes	No	Yes	Yes	A3C849F2-C006-4368-950D-998A26CD368B	Other method, specify:	Cystoscopy	FEMALE	WHITE	Non-Hispanic	No	NO	none	Current reformed smoker for > 15 years	28	Non-Papillary	78	T3	ND	N0	20	MX	III	NO	ND	High Grade	PQ	1	0	1	NO	Wall Lateral	ND	Alive	507	NA	507	NOS	NOS	Lymphocytes,minimal	no	no	no	yes	Basal_squamous	5	1
TCGA-R3-A69X	Yes	Yes	Yes	Yes	Yes	Yes	692A6CED-0246-4E5E-AD2F-20450073F335	Transurethral resection (TURBT)	[Not Applicable]	MALE	WHITE	Non-Hispanic	No	NO	none	Current smoker	48	Non-Papillary	70	T3	YES	N0	7	M0	III	YES	pT2c	High Grade	R3	1	0	1	ND	Wall Lateral|Wall Posterior	TUMOR FREE	Alive	433	NA	433	NOS	NOS	Lymphocytes,minimal	no	no	no	yes	Luminal_infiltrated	5	1
TCGA-S5-A6DX	Yes	Yes	Yes	Yes	Yes	Yes	76400A3D-45C4-47F8-BD81-0A345A949A1F	Transurethral resection (TURBT)	[Not Applicable]	MALE	WHITE	Non-Hispanic	No	NO	none	Current reformed smoker for < or = 15 years	70	Non-Papillary	83	T4	YES	N2	2	MX	IV	YES	pT2a	High Grade	S5	1	1	2	NO	Wall Posterior	WITH TUMOR	Dead	NA	56	56	NOS	NOS	Absent	no	no	no	yes	Luminal_infiltrated	3	1
TCGA-S5-AA26	Yes	Yes	Yes	Yes	Yes	Yes	A540FCEC-58A1-4E58-8E0A-8BF73B78E30D	Other method, specify:	cystectomy	MALE	AA	Non-Hispanic	No	NO	none	Lifelong Non-smoker	NA	Papillary	46	T3	NO	N0	21	MX	III	NO	ND	High Grade	S5	1	0	1	NO	Bladder - NOS	TUMOR FREE	Alive	503	NA	503	NOS	NOS	Lymphocytes,minimal	no	no	no	yes	Luminal_papillary	3	4
TCGA-SY-A9G0	Yes	Yes	Yes	No	Yes	Yes	423B7FC5-3970-4C96-990D-96AD0842F1EB	Transurethral resection (TURBT)	[Not Applicable]	MALE	WHITE	Non-Hispanic	No	NO	none	Current reformed smoker for > 15 years	9.75	Papillary	82	T4	YES	N1	7	M0	IV	NO	ND	High Grade	SY	1	1	2	ND	Wall Posterior	TUMOR FREE	Dead	NA	1008	1008	NOS	NOS	Absent	no	no	no	yes	Luminal_infiltrated	5	1
TCGA-SY-A9G5	Yes	Yes	Yes	No	Yes	Yes	7D198EE2-D80A-4759-804F-A7EF85971843	Transurethral resection (TURBT)	[Not Applicable]	MALE	WHITE	Non-Hispanic	No	NO	none	Lifelong Non-smoker	NA	Papillary	66	T4	NO	N0	14	M0	III	NO	ND	High Grade	SY	1	0	1	NO	Bladder - NOS	TUMOR FREE	Alive	1186	NA	1186	NOS	NOS	Lymphocytes,minimal	no	no	no	yes	Basal_squamous	1	3
TCGA-UY-A78K	Yes	Yes	Yes	Yes	Yes	Yes	5F587F1B-F835-4869-9E6D-8CB3B9E0610B	Transurethral resection (TURBT)	[Not Applicable]	MALE	WHITE	Non-Hispanic	No	NO	none	Current smoker	ND	Papillary	60	ND	ND	N2	30	MX	IV	ND	ND	High Grade	UY	ND	1	ND	ND	Bladder - NOS	ND	Dead	NA	536	536	NOS	NOS	Lymphocytes	no	no	no	yes	Luminal_infiltrated	1	3
TCGA-UY-A78L	Yes	Yes	Yes	Yes	Yes	Yes	D46F7976-6061-4CA9-8294-6C215703662B	Other method, specify:	Cystourethroscopy	MALE	WHITE	Non-Hispanic	No	NO	none	ND	ND	Papillary	62	ND	NO	N1	23	MX	IV	ND	ND	High Grade	UY	ND	1	ND	ND	Bladder - NOS	WITH TUMOR	Alive	1127	NA	1127	NOS	NOS	Lymphocytes	no	no	no	yes	Basal_squamous	1	5
TCGA-UY-A78M	Yes	Yes	Yes	Yes	Yes	Yes	069B6E47-012C-483E-BEE4-36A2A21A3486	Transurethral resection (TURBT)	[Not Applicable]	FEMALE	ASIAN	Non-Hispanic	No	NO	none	Lifelong Non-smoker	NA	Non-Papillary	81	T2	NO	N2	ND	MX	IV	ND	ND	High Grade	UY	0	1	2	ND	Bladder - NOS	WITH TUMOR	Dead	NA	690	690	NOS	NOS	Absent	no	no	no	yes	Luminal	4	5
TCGA-UY-A78N	Yes	Yes	Yes	Yes	Yes	Yes	573E124F-98CB-4014-B9D2-0499F7FBDB7A	Transurethral resection (TURBT)	[Not Applicable]	MALE	WHITE	Non-Hispanic	No	NO	none	Current reformed smoker for > 15 years	25	Non-Papillary	80	T2	NO	N1	15	MX	IV	YES	ND	High Grade	UY	0	1	2	ND	Bladder - NOS	WITH TUMOR	Dead	NA	2641	2641	NOS	NOS	Absent	no	no	no	yes	Luminal	1	1
TCGA-UY-A78O	Yes	Yes	Yes	Yes	Yes	Yes	4319AA02-6D8B-4CB8-B4E4-C4EED1CB2AC7	Transurethral resection (TURBT)	[Not Applicable]	FEMALE	WHITE	Non-Hispanic	No	NO	none	Lifelong Non-smoker	NA	Non-Papillary	75	T2	NO	N0	24	MX	II	ND	ND	High Grade	UY	0	0	0	ND	Bladder - NOS	TUMOR FREE	Alive	2312	NA	2312	NOS	NOS	Absent	no	no	no	yes	Luminal_papillary	1	3
TCGA-UY-A78P	Yes	Yes	Yes	No	Yes	Yes	B8F3D552-2D4B-4DD8-B0E8-6A38E1BAA2F3	Transurethral resection (TURBT)	[Not Applicable]	FEMALE	WHITE	Non-Hispanic	No	NO	none	Current reformed smoker for > 15 years	15	Non-Papillary	78	T2	NO	N0	ND	MX	II	ND	ND	High Grade	UY	0	0	0	ND	Bladder - NOS	TUMOR FREE	Alive	2380	NA	2380	NOS	NOS	Lymphocytes,eosinophils	no	no	no	yes	Basal_squamous	5	2
TCGA-UY-A8OB	Yes	Yes	Yes	Yes	Yes	Yes	FE33E5E0-A54D-481A-897C-E32B4708DA69	Transurethral resection (TURBT)	[Not Applicable]	MALE	WHITE	Hispanic	No	ND	ND	Current reformed smoker for < or = 15 years	25	Non-Papillary	63	T3	ND	N1	ND	MX	IV	ND	ND	High Grade	UY	1	1	2	ND	Bladder - NOS	TUMOR FREE	Alive	2109	NA	2109	NOS	NOS	Absent	no	no	no	yes	Basal_squamous	1	5
TCGA-UY-A8OC	Yes	Yes	Yes	Yes	Yes	Yes	5A0E4DC3-4EC6-4D27-BB7E-1D2221D06D33	Transurethral resection (TURBT)	[Not Applicable]	MALE	WHITE	Non-Hispanic	No	NO	none	Lifelong Non-smoker	NA	Non-Papillary	90	T4	NO	N1	ND	MX	IV	ND	ND	High Grade	UY	1	1	2	ND	Bladder - NOS	WITH TUMOR	Dead	NA	0	0	NOS	NOS	Lymphocytes,minimal	no	no	no	yes	Basal_squamous	1	1
TCGA-UY-A8OD	Yes	Yes	Yes	Yes	Yes	Yes	FA2410B1-4F69-446D-99EE-A10A00034C42	Endoscopic Biopsy	[Not Applicable]	FEMALE	AA	Non-Hispanic	No	ND	ND	ND	ND	Non-Papillary	68	T2	ND	N0	ND	MX	II	ND	ND	High Grade	UY	0	0	0	ND	Bladder - NOS	TUMOR FREE	Alive	3432	NA	3432	NOS	NOS	Absent	no	no	no	yes	Luminal_infiltrated	3	3
TCGA-UY-A9PA	Yes	Yes	Yes	No	Yes	Yes	45F5AF14-060A-49A3-B51D-25AB8A88FEB7	Transurethral resection (TURBT)	[Not Applicable]	MALE	WHITE	Non-Hispanic	No	ND	ND	Current smoker	ND	Non-Papillary	48	T3	NO	N0	ND	MX	III	ND	ND	High Grade	UY	1	0	1	ND	Bladder - NOS	TUMOR FREE	Alive	119	NA	119	NOS	NOS	Lymphocytes	no	no	no	yes	Basal_squamous	5	1
TCGA-UY-A9PB	Yes	Yes	Yes	No	Yes	Yes	F90CFF19-1C16-4514-8BC1-169539D01FCA	Transurethral resection (TURBT)	[Not Applicable]	MALE	WHITE	Non-Hispanic	No	ND	ND	Current reformed smoker for < or = 15 years	25	Non-Papillary	49	T3	NO	N0	ND	MX	III	ND	ND	High Grade	UY	1	0	1	ND	Bladder - NOS	TUMOR FREE	Alive	899	NA	899	NOS	NOS	Lymphocytes	no	no	no	yes	Basal_squamous	3	2
TCGA-UY-A9PD	Yes	Yes	Yes	Yes	Yes	Yes	9EF9E328-AC74-4C8A-9990-347B87CF7764	Transurethral resection (TURBT)	[Not Applicable]	MALE	WHITE	Non-Hispanic	No	ND	ND	Current smoker	ND	Non-Papillary	80	T3	ND	N0	ND	MX	III	ND	ND	High Grade	UY	1	0	1	ND	Bladder - NOS	TUMOR FREE	Alive	542	NA	542	NOS	NOS	Lymphocytes	no	no	no	yes	Luminal	3	5
TCGA-UY-A9PE	Yes	Yes	Yes	No	Yes	Yes	FED69898-A229-4B81-BBD9-CDCB164DAE7B	Transurethral resection (TURBT)	[Not Applicable]	MALE	WHITE	Non-Hispanic	No	ND	ND	Current reformed smoker for > 15 years	45	Non-Papillary	86	T2	ND	N2	ND	MX	IV	ND	ND	High Grade	UY	0	1	2	ND	Bladder - NOS	WITH TUMOR	Alive	189	NA	189	NOS	NOS	Absent	no	no	no	yes	Luminal	3	3
TCGA-UY-A9PF	Yes	Yes	Yes	No	Yes	Yes	3BD918A8-3B92-4042-B4A1-F9DFCD6FE405	Transurethral resection (TURBT)	[Not Applicable]	MALE	WHITE	Non-Hispanic	No	ND	ND	Current reformed smoker for > 15 years	5	Papillary	77	T3	ND	N2	ND	MX	IV	ND	ND	High Grade	UY	1	1	2	ND	Bladder - NOS	TUMOR FREE	Alive	117	NA	117	NOS	NOS	Lymphocytes	no	no	no	yes	Luminal_papillary	5	5
TCGA-UY-A9PH	Yes	Yes	Yes	No	Yes	Yes	CD10DC46-356A-420B-B3F5-9E4ED4E7ECAB	Transurethral resection (TURBT)	[Not Applicable]	MALE	WHITE	Non-Hispanic	Yes	YES	Bacillus Calmette.Guerin (BCG)	Lifelong Non-smoker	NA	Non-Papillary	73	T2	ND	N0	ND	MX	II	ND	ND	High Grade	UY	0	0	0	ND	Bladder - NOS	TUMOR FREE	Alive	1561	NA	1561	NOS	NOS	Lymphocytes,eosinophils	no	no	no	yes	Luminal_infiltrated	5	4
TCGA-XF-A8HB	Yes	Yes	Yes	Yes	Yes	Yes	90BF49B7-6710-4665-82DF-30ECC22C59A3	Transurethral resection (TURBT)	[Not Applicable]	FEMALE	ND	Hispanic	No	NO	none	Current reformed smoker for > 15 years	20	Papillary	50	T2	NO	N0	45	MX	II	NO	ND	High Grade	XF	0	0	0	YES	Bladder - NOS	TUMOR FREE	Alive	1370	NA	1370	NOS	NOS	Absent	no	no	no	yes	Luminal_papillary	1	1
TCGA-XF-A8HC	Yes	Yes	Yes	Yes	Yes	Yes	17EE3278-DC2A-4021-A903-E4ED11E3218B	Transurethral resection (TURBT)	[Not Applicable]	MALE	ASIAN	Non-Hispanic	No	NO	none	Lifelong Non-smoker	NA	Papillary	79	T3	YES	N2	140	MX	IV	NO	ND	High Grade	XF	1	1	2	NO	Bladder - NOS	ND	Dead	NA	200	200	NOS	NOS	Absent	no	no	no	yes	Luminal_papillary	1	1
TCGA-XF-A8HD	Yes	Yes	Yes	Yes	Yes	Yes	DFC67E7B-3986-4129-AE02-4D8F57E776E3	Transurethral resection (TURBT)	[Not Applicable]	MALE	WHITE	Non-Hispanic	No	NO	none	Current reformed smoker for > 15 years	12	Non-Papillary	77	T3	NO	N0	71	MX	III	YES	pT2a	High Grade	XF	1	0	1	YES	Bladder - NOS	TUMOR FREE	Alive	2964	NA	2964	NOS	NOS	Absent	no	no	no	yes	Basal_squamous	1	1
TCGA-XF-A8HE	Yes	Yes	Yes	Yes	Yes	Yes	841B4582-A268-4A55-A9A2-47C7E5C3B69F	Transurethral resection (TURBT)	[Not Applicable]	MALE	WHITE	Non-Hispanic	No	NO	none	Lifelong Non-smoker	NA	Non-Papillary	47	T3	NO	N0	77	MX	III	YES	pT2a	High Grade	XF	1	0	1	NO	Bladder - NOS	TUMOR FREE	Alive	3817	NA	3817	NOS with squamous differentiation	NOS.SD	Lymphocytes,neutrophils	yes	no	no	no	Basal_squamous	5	2
TCGA-XF-A8HF	Yes	Yes	Yes	Yes	Yes	Yes	8573E114-AC20-4113-A942-01F2D1562A7B	Transurethral resection (TURBT)	[Not Applicable]	MALE	WHITE	Non-Hispanic	No	NO	none	Current reformed smoker for > 15 years	1	Non-Papillary	80	T3	NO	N0	20	M0	III	YES	pT2c	High Grade	XF	1	0	1	YES	Bladder - NOS	TUMOR FREE	Dead	NA	2954	2954	NOS	NOS	Absent	no	no	no	yes	Luminal_infiltrated	3	5
TCGA-XF-A8HG	Yes	Yes	Yes	Yes	Yes	Yes	B9B61CF9-8711-4C3A-8511-659070CFE36B	Transurethral resection (TURBT)	[Not Applicable]	MALE	WHITE	Non-Hispanic	No	NO	none	Current reformed smoker for > 15 years	8	Non-Papillary	69	T3	YES	N0	64	MX	III	YES	pT1a	High Grade	XF	1	0	1	YES	Bladder - NOS	WITH TUMOR	Dead	NA	467	467	NOS	NOS	Absent	no	no	no	yes	Luminal_papillary	1	5
TCGA-XF-A8HH	Yes	Yes	Yes	Yes	Yes	Yes	02964D82-CC94-4286-A66F-03567101950C	Transurethral resection (TURBT)	[Not Applicable]	FEMALE	WHITE	Non-Hispanic	No	NO	none	Lifelong Non-smoker	NA	Non-Papillary	61	T3	YES	N2	73	M0	IV	NO	ND	High Grade	XF	1	1	2	YES	Bladder - NOS	WITH TUMOR	Dead	NA	57	57	NOS with squamous differentiation	NOS.SD	Lymphocytes,minimal	yes	no	no	no	Luminal	3	3
TCGA-XF-A8HI	Yes	Yes	Yes	Yes	Yes	Yes	EED3908F-F1BD-4254-BCA8-BC1A7427E95C	Transurethral resection (TURBT)	[Not Applicable]	FEMALE	WHITE	Non-Hispanic	No	NO	none	Lifelong Non-smoker	NA	Papillary	57	T2	YES	N2	61	MX	IV	NO	ND	High Grade	XF	0	1	2	YES	Bladder - NOS	WITH TUMOR	Dead	NA	544	544	NOS	NOS	Lymphocytes,minimal	no	no	no	yes	Luminal_papillary	2	4
TCGA-XF-A9SG	Yes	Yes	No	Yes	Yes	Yes	80FD5A84-4D82-49AB-BA78-9636F1989FCA	Transurethral resection (TURBT)	[Not Applicable]	MALE	ND	Hispanic	No	NO	none	Lifelong Non-smoker	NA	Non-Papillary	81	T2	NO	N0	111	MX	II	NO	ND	High Grade	XF	0	0	0	NO	Bladder - NOS	TUMOR FREE	Alive	1479	NA	1479	NOS	NOS	Lymphocytes,eosinophils	no	no	no	yes	ND	3	2
TCGA-XF-A9SH	Yes	Yes	Yes	Yes	Yes	Yes	B838A4DB-EF0A-4D88-A220-BF57E31E0B3C	Other method, specify:	Cystoscopy with Biopsies	FEMALE	ASIAN	Non-Hispanic	No	NO	none	Lifelong Non-smoker	NA	Non-Papillary	65	T2	YES	N0	62	M0	II	NO	ND	High Grade	XF	0	0	0	NO	Bladder - NOS	WITH TUMOR	Dead	NA	1971	1971	NOS	NOS	Lymphocytes,minimal	no	no	no	yes	Luminal_papillary	2	1
TCGA-XF-A9SI	Yes	Yes	Yes	Yes	Yes	Yes	6B0C8E8D-8ABA-413D-85ED-631653F00CA9	Transurethral resection (TURBT)	[Not Applicable]	FEMALE	ASIAN	Non-Hispanic	No	NO	none	Lifelong Non-smoker	NA	Papillary	73	T2	YES	N0	75	MX	II	NO	ND	High Grade	XF	0	0	0	YES	Bladder - NOS	TUMOR FREE	Alive	2423	NA	2423	NOS	NOS	Lymphocytes,minimal	no	no	no	yes	Basal_squamous	5	1
TCGA-XF-A9SJ	Yes	Yes	Yes	Yes	Yes	Yes	B319798A-3F35-4902-8ECF-5BE529D99312	Transurethral resection (TURBT)	[Not Applicable]	MALE	WHITE	Non-Hispanic	No	YES	Transurethral resection alone	Current reformed smoker for > 15 years	55	Non-Papillary	83	T3	NO	N2	64	MX	IV	YES	pT2a	High Grade	XF	1	1	2	NO	Bladder - NOS	WITH TUMOR	Dead	NA	98	98	NOS with squamous differentiation	NOS.SD	Lymphocytes	yes	no	no	no	Basal_squamous	1	1
TCGA-XF-A9SK	Yes	Yes	Yes	Yes	Yes	Yes	03F588D6-832E-47D8-A9C4-AF6640A1A635	Transurethral resection (TURBT)	[Not Applicable]	MALE	WHITE	Non-Hispanic	No	YES	Bacillus Calmette.Guerin (BCG)	Current reformed smoker for > 15 years	30	Non-Papillary	65	T3	YES	N1	108	MX	IV	NO	ND	High Grade	XF	1	1	2	YES	Bladder - NOS	WITH TUMOR	Dead	NA	486	486	NOS	NOS	Lymphocytes,minimal	no	no	no	yes	Luminal_infiltrated	1	3
TCGA-XF-A9SL	Yes	Yes	Yes	Yes	Yes	Yes	51FDB034-5D05-427B-B6B8-B6EECD65D976	Transurethral resection (TURBT)	[Not Applicable]	MALE	WHITE	Non-Hispanic	No	NO	none	Current reformed smoker for < or = 15 years	55	Non-Papillary	69	T3	YES	N2	60	MX	IV	NO	ND	High Grade	XF	1	1	2	YES	Bladder - NOS	TUMOR FREE	Dead	NA	2020	2020	Plasmacytoid carcinoma	PC	Lymphocytes	no	no	yes	no	Luminal_infiltrated	5	1
TCGA-XF-A9SM	Yes	Yes	Yes	Yes	Yes	Yes	B027F4E2-F260-4D60-A1F4-444BC49C4A0B	Transurethral resection (TURBT)	[Not Applicable]	MALE	WHITE	Non-Hispanic	No	YES	Bacillus Calmette.Guerin (BCG)	Current reformed smoker for > 15 years	12	Non-Papillary	76	T3	NO	N0	104	MX	III	YES	pT2c	High Grade	XF	1	0	1	NO	Bladder - NOS	TUMOR FREE	Alive	1048	NA	1048	NOS	NOS	Lymphocytes,rareeosinophils	no	no	no	yes	Basal_squamous	5	2
TCGA-XF-A9SP	Yes	Yes	Yes	Yes	Yes	Yes	76388364-EB01-4B16-A2B9-0B6C05B4B386	Endoscopic Biopsy	[Not Applicable]	MALE	WHITE	Non-Hispanic	No	NO	none	Current smoker	66	Non-Papillary	59	T3	YES	N0	41	MX	III	YES	pT2a	High Grade	XF	1	0	1	YES	Bladder - NOS	WITH TUMOR	Dead	NA	454	454	NOS	NOS	Lymphocytes	no	no	no	yes	Luminal_infiltrated	4	5
TCGA-XF-A9ST	Yes	Yes	Yes	Yes	Yes	No	33708951-0A0D-4AD0-B472-23151C9F76F6	Transurethral resection (TURBT)	[Not Applicable]	MALE	WHITE	Non-Hispanic	No	YES	Transurethral resection alone	Current reformed smoker for > 15 years	60	Papillary	68	T3	YES	N0	13	MX	III	NO	ND	High Grade	XF	1	0	1	NO	Bladder - NOS	ND	Dead	NA	128	128	NOS	NOS	Absent	no	no	no	yes	Neuronal	1	1
TCGA-XF-A9SU	Yes	Yes	Yes	No	Yes	Yes	42BCF1A7-2F3A-4ED8-A41D-CDD67E65B928	Transurethral resection (TURBT)	[Not Applicable]	FEMALE	WHITE	Non-Hispanic	No	NO	none	Current reformed smoker for < or = 15 years	30	Papillary	74	T3	YES	N1	87	MX	IV	NO	ND	High Grade	XF	1	1	2	YES	Bladder - NOS	WITH TUMOR	Dead	NA	182	182	NOS	NOS	Lymphocytes	no	no	no	yes	Luminal_infiltrated	5	1
TCGA-XF-A9SV	Yes	Yes	Yes	Yes	Yes	Yes	CDFD86DB-15E2-4D38-A717-2207E8DE2D8F	Transurethral resection (TURBT)	[Not Applicable]	MALE	WHITE	Non-Hispanic	No	YES	Bacillus Calmette.Guerin (BCG)	Current reformed smoker for > 15 years	20	Papillary	82	T4	YES	N2	93	M1	IV	NO	ND	High Grade	XF	1	1	2	NO	Bladder - NOS	WITH TUMOR	Dead	NA	388	388	NOS	NOS	Absent	no	no	no	yes	Luminal	1	1
TCGA-XF-A9SW	Yes	Yes	Yes	Yes	Yes	Yes	F5E03536-26E1-480D-A7BB-010EB8210CD6	Transurethral resection (TURBT)	[Not Applicable]	MALE	WHITE	Non-Hispanic	No	YES	Transurethral resection alone	Current reformed smoker for > 15 years	ND	Non-Papillary	85	T3	YES	N2	19	MX	IV	YES	pT3a	High Grade	XF	1	1	2	NO	Bladder - NOS	WITH TUMOR	Dead	NA	362	362	NOS	NOS	Absent	no	no	no	yes	Luminal_infiltrated	1	1
TCGA-XF-A9SX	Yes	Yes	Yes	Yes	Yes	Yes	A648D9BF-CF37-41FC-9515-E8F5AC85FCD4	Endoscopic Biopsy	[Not Applicable]	FEMALE	WHITE	Non-Hispanic	No	NO	none	Current reformed smoker for < or = 15 years	40	Non-Papillary	63	T3	YES	N2	71	MX	IV	NO	ND	High Grade	XF	1	1	2	YES	Bladder - NOS	WITH TUMOR	Dead	NA	719	719	NOS	NOS	Lymphocytes	no	no	no	yes	Basal_squamous	1	1
TCGA-XF-A9SY	Yes	Yes	Yes	Yes	Yes	Yes	8A83F744-8469-41EF-A4CD-E983F849383F	Transurethral resection (TURBT)	[Not Applicable]	FEMALE	WHITE	Non-Hispanic	No	NO	none	Current smoker	40	Non-Papillary	60	T3	YES	N2	86	MX	IV	NO	ND	High Grade	XF	1	1	2	YES	Bladder - NOS	WITH TUMOR	Alive	640	NA	640	NOS	NOS	Lymphocytes,minimal	no	no	no	yes	Basal_squamous	5	1
TCGA-XF-A9SZ	Yes	Yes	Yes	Yes	Yes	Yes	DC321B92-7275-48C9-ADEB-7670DB3195EF	Transurethral resection (TURBT)	[Not Applicable]	MALE	WHITE	Non-Hispanic	No	NO	none	Current reformed smoker for > 15 years	30	Non-Papillary	79	T3	YES	N2	107	MX	IV	NO	ND	High Grade	XF	1	1	2	YES	Bladder - NOS	WITH TUMOR	Dead	NA	859	859	NOS	NOS	Absent	no	no	no	yes	Luminal_infiltrated	5	1
TCGA-XF-A9T0	Yes	Yes	Yes	Yes	Yes	Yes	5F5C1775-A908-483D-8A77-B902C5B7570E	Transurethral resection (TURBT)	[Not Applicable]	MALE	WHITE	Non-Hispanic	No	NO	none	Current Reformed Smoker, Duration Not Specified	ND	Non-Papillary	68	T3	NO	N0	79	MX	III	YES	pT2a	High Grade	XF	1	0	1	NO	Bladder - NOS	TUMOR FREE	Alive	799	NA	799	NOS	NOS	Lymphocytes	no	no	no	yes	Luminal_infiltrated	5	5
TCGA-XF-A9T2	Yes	Yes	Yes	Yes	Yes	Yes	AA6B44AB-14B1-4B5D-8679-BA958B546AFA	Transurethral resection (TURBT)	[Not Applicable]	MALE	WHITE	Non-Hispanic	No	YES	Transurethral resection alone	Lifelong Non-smoker	NA	Non-Papillary	54	T3	YES	N0	141	MX	III	YES	ND	High Grade	XF	1	0	1	NO	Bladder - NOS	ND	Dead	NA	575	575	NOS	NOS	Lymphocytes	no	no	no	yes	Neuronal	2	5
TCGA-XF-A9T3	Yes	Yes	Yes	Yes	Yes	Yes	5F7C3B2D-9A5B-470F-BD12-9C7787A543F0	Transurethral resection (TURBT)	[Not Applicable]	FEMALE	WHITE	Non-Hispanic	No	YES	Transurethral resection alone	Current smoker	52	Non-Papillary	69	T3	YES	N2	52	MX	IV	NO	ND	High Grade	XF	1	1	2	YES	Bladder - NOS	TUMOR FREE	Alive	68	NA	68	NOS	NOS	Lymphocytes	no	no	no	yes	Basal_squamous	5	5
TCGA-XF-A9T4	Yes	Yes	Yes	Yes	Yes	Yes	F9A03EAA-A228-429C-99C5-8E877379DB0F	Transurethral resection (TURBT)	[Not Applicable]	MALE	WHITE	Non-Hispanic	No	NO	none	Lifelong Non-smoker	NA	Non-Papillary	48	T2	NO	N1	61	MX	IV	NO	ND	High Grade	XF	0	1	2	NO	Bladder - NOS	WITH TUMOR	Dead	NA	495	495	NOS with squamous differentiation	NOS.SD	Lymphocytes	yes	no	no	no	Basal_squamous	1	1
TCGA-XF-A9T5	Yes	Yes	Yes	Yes	Yes	Yes	F9A7AB94-70DF-4194-8102-66021D01DADD	Transurethral resection (TURBT)	[Not Applicable]	FEMALE	WHITE	Non-Hispanic	No	YES	Transurethral resection alone	Lifelong Non-smoker	NA	Non-Papillary	78	T3	NO	N1	112	MX	IV	NO	ND	High Grade	XF	1	1	2	NO	Bladder - NOS	TUMOR FREE	Alive	2027	NA	2027	NOS	NOS	Lymphocytes,rareeosinophils	no	no	no	yes	Basal_squamous	3	1
TCGA-XF-A9T6	Yes	Yes	Yes	Yes	Yes	Yes	6EE18B9A-3F45-491F-9535-502820CFCF46	Transurethral resection (TURBT)	[Not Applicable]	FEMALE	WHITE	Non-Hispanic	No	YES	Transurethral resection alone	Lifelong Non-smoker	NA	Papillary	88	T3	YES	N0	48	MX	III	NO	ND	High Grade	XF	1	0	1	YES	Bladder - NOS	ND	Alive	64	NA	64	NOS	NOS	Absent	no	no	no	yes	Basal_squamous	1	3
TCGA-XF-A9T8	Yes	Yes	Yes	Yes	Yes	Yes	317E1DB6-DF93-4793-A4DF-2FA234D8A81A	Transurethral resection (TURBT)	[Not Applicable]	MALE	WHITE	Non-Hispanic	No	NO	none	Current reformed smoker for > 15 years	15	Non-Papillary	64	T3	YES	N0	17	MX	III	YES	pT2b	High Grade	XF	1	0	1	YES	Bladder - NOS	ND	Dead	NA	418	418	NOS with squamous differentiation	NOS.SD	Lymphocytes	yes	no	no	no	Basal_squamous	1	2
TCGA-XF-AAME	Yes	Yes	Yes	Yes	Yes	Yes	C8388AC0-975D-4F1E-8324-8CABDC75738D	Transurethral resection (TURBT)	[Not Applicable]	FEMALE	WHITE	Non-Hispanic	No	NO	none	Lifelong Non-smoker	NA	Non-Papillary	64	T2	NO	N0	76	MX	II	NO	ND	High Grade	XF	0	0	0	NO	Bladder - NOS	WITH TUMOR	Dead	NA	2828	2828	NOS with squamous differentiation	NOS.SD	Absent(separateclustersofLymphocytes,notinfiltratingtumor)	yes	no	no	no	Basal_squamous	5	1
TCGA-XF-AAMF	Yes	Yes	No	Yes	Yes	Yes	93FBE302-A2E0-4CF4-A638-312786F547C2	Transurethral resection (TURBT)	[Not Applicable]	MALE	WHITE	Non-Hispanic	No	NO	none	Current reformed smoker for > 15 years	32	Non-Papillary	68	T4	YES	N2	83	MX	IV	YES	pT2a	High Grade	XF	1	1	2	NO	Bladder - NOS	WITH TUMOR	Dead	NA	329	329	NOS	NOS	Absent(separateclustersofLymphocytes,notinfiltratingtumor)	no	no	no	yes	ND	1	3
TCGA-XF-AAMG	Yes	Yes	Yes	Yes	Yes	Yes	390A29FE-2CFD-43C4-A247-69E692763E17	Endoscopic Biopsy	[Not Applicable]	MALE	WHITE	Hispanic	No	NO	none	Current Reformed Smoker, Duration Not Specified	ND	Non-Papillary	49	T4	NO	N0	51	MX	III	NO	ND	High Grade	XF	1	0	1	NO	Bladder - NOS	TUMOR FREE	Alive	3364	NA	3364	NOS	NOS	Absent	no	no	no	yes	Neuronal	4	5
TCGA-XF-AAMH	Yes	Yes	Yes	Yes	Yes	Yes	0EC37C2C-8D90-48C1-9CBC-69FE6473C980	Transurethral resection (TURBT)	[Not Applicable]	MALE	WHITE	Non-Hispanic	No	YES	Transurethral resection alone	Current smoker	20	Non-Papillary	80	T3	YES	N1	43	MX	IV	NO	ND	High Grade	XF	1	1	2	YES	Bladder - NOS	WITH TUMOR	Dead	NA	344	344	NOS with squamous differentiation	NOS.SD	Absent	yes	no	no	no	Neuronal	4	2
TCGA-XF-AAMJ	Yes	Yes	Yes	Yes	Yes	Yes	8F10E006-531A-49AC-B51B-DF3FDCB20929	Transurethral resection (TURBT)	[Not Applicable]	MALE	ASIAN	Non-Hispanic	No	NO	none	Lifelong Non-smoker	NA	Non-Papillary	70	T3	YES	N0	44	M0	III	NO	ND	High Grade	XF	1	0	1	YES	Bladder - NOS	TUMOR FREE	Dead	NA	1670	1670	NOS	NOS	Absent	no	no	no	yes	Luminal_infiltrated	1	1
TCGA-XF-AAML	Yes	Yes	Yes	Yes	Yes	Yes	329D372C-C44E-4595-B8AC-474C5A1321A5	Transurethral resection (TURBT)	[Not Applicable]	MALE	WHITE	Non-Hispanic	No	YES	Transurethral resection alone	Current reformed smoker for > 15 years	ND	Papillary	75	T2	NO	N0	58	MX	II	NO	ND	High Grade	XF	0	0	0	NO	Bladder - NOS	TUMOR FREE	Dead	NA	232	232	NOS	NOS	Lymphocytes,eosinophils	no	no	no	yes	Luminal_papillary	1	3
TCGA-XF-AAMQ	Yes	Yes	Yes	Yes	Yes	Yes	82F4C181-E022-4799-9F7F-01ABCDC3803E	Transurethral resection (TURBT)	[Not Applicable]	FEMALE	WHITE	Non-Hispanic	No	YES	Transurethral resection alone	Current reformed smoker for > 15 years	12	Papillary	59	T2	NO	N0	67	MX	II	NO	ND	High Grade	XF	0	0	0	NO	Bladder - NOS	TUMOR FREE	Alive	2177	NA	2177	NOS	NOS	Lymphocytes,minimal	no	no	no	yes	Luminal_papillary	1	1
TCGA-XF-AAMR	Yes	Yes	Yes	No	Yes	Yes	818F5A45-4DEB-49E4-9A73-55EF4269DE4C	Transurethral resection (TURBT)	[Not Applicable]	MALE	WHITE	Non-Hispanic	No	NO	none	Lifelong Non-smoker	NA	Non-Papillary	48	T3	NO	N0	77	MX	III	YES	pT1a	High Grade	XF	1	0	1	NO	Bladder - NOS	TUMOR FREE	Alive	2790	NA	2790	NOS	NOS	Absent	no	no	no	yes	Luminal_infiltrated	4	1
TCGA-XF-AAMT	Yes	Yes	Yes	Yes	Yes	Yes	ADA95115-275F-4229-AA00-F298A5FF931C	Transurethral resection (TURBT)	[Not Applicable]	FEMALE	WHITE	Non-Hispanic	No	NO	none	Current reformed smoker for > 15 years	10	Non-Papillary	75	T3	YES	N2	74	MX	IV	NO	ND	High Grade	XF	1	1	2	YES	Bladder - NOS	WITH TUMOR	Dead	NA	90	90	NOS with squamous differentiation	NOS.SD	Absent	yes	no	no	no	Basal_squamous	5	2
TCGA-XF-AAMW	Yes	Yes	Yes	Yes	Yes	Yes	19DA59A8-B67A-438D-900A-92A71E03BEF3	Transurethral resection (TURBT)	[Not Applicable]	FEMALE	WHITE	Non-Hispanic	No	NO	none	Lifelong Non-smoker	NA	Non-Papillary	79	T2	NO	N0	70	MX	IV	NO	ND	High Grade	XF	0	0	0	NO	Bladder - NOS	WITH TUMOR	Dead	NA	253	253	NOS	NOS	Lymphocytes,eosinophils	no	no	no	yes	Basal_squamous	2	1
TCGA-XF-AAMX	Yes	Yes	Yes	Yes	Yes	Yes	EDC290BF-9731-4F03-BC37-64542E78E8BB	Transurethral resection (TURBT)	[Not Applicable]	FEMALE	AA	Non-Hispanic	No	NO	none	Lifelong Non-smoker	NA	Non-Papillary	87	T3	YES	N0	26	MX	III	NO	ND	High Grade	XF	1	0	1	NO	Bladder - NOS	TUMOR FREE	Dead	NA	206	206	NOS	NOS	Absent	no	no	no	yes	Luminal	1	5
TCGA-XF-AAMY	Yes	Yes	Yes	Yes	Yes	Yes	9D2B19EB-BD61-490E-982B-FADF2C4AADF7	Transurethral resection (TURBT)	[Not Applicable]	MALE	WHITE	Non-Hispanic	No	NO	none	Lifelong Non-smoker	NA	Papillary	78	T3	NO	N0	13	MX	III	NO	ND	High Grade	XF	1	0	1	NO	Bladder - NOS	TUMOR FREE	Alive	3011	NA	3011	NOS	NOS	Absent	no	no	no	yes	Luminal	4	3
TCGA-XF-AAMZ	Yes	Yes	Yes	Yes	Yes	Yes	ED36D054-53C4-465C-BD84-6EC5227097BF	Transurethral resection (TURBT)	[Not Applicable]	FEMALE	WHITE	Non-Hispanic	No	YES	Bacillus Calmette.Guerin (BCG)	Lifelong Non-smoker	NA	Papillary	81	T3	YES	N2	69	MX	IV	NO	ND	High Grade	XF	1	1	2	YES	Bladder - NOS	WITH TUMOR	Dead	NA	1348	1348	NOS	NOS	Lymphocytes,minimal,rareeosinophils	no	no	no	yes	Luminal_papillary	1	1
TCGA-XF-AAN0	Yes	Yes	Yes	Yes	Yes	Yes	E7E95597-EF88-4442-8C01-8D633822E7B5	Transurethral resection (TURBT)	[Not Applicable]	MALE	WHITE	Non-Hispanic	No	NO	none	Current reformed smoker for > 15 years	56	Non-Papillary	68	T4	YES	N2	53	M0	IV	NO	ND	High Grade	XF	1	1	2	YES	Bladder - NOS	WITH TUMOR	Dead	NA	1718	1718	Plasmacytoid carcinoma	PC	Lymphocytes,minimal	no	no	yes	no	Luminal_infiltrated	1	1
TCGA-XF-AAN1	Yes	Yes	Yes	No	Yes	Yes	5378F375-AA04-4ECA-BC35-190B3EFB52BC	Transurethral resection (TURBT)	[Not Applicable]	FEMALE	ND	Non-Hispanic	No	YES	Bacillus Calmette.Guerin (BCG)	Current reformed smoker for > 15 years	47	Papillary	75	T4	NO	N0	53	M0	III	NO	ND	High Grade	XF	1	0	1	NO	Bladder - NOS	WITH TUMOR	Dead	NA	941	941	NOS	NOS	Absent	no	no	no	yes	Luminal_papillary	1	1
TCGA-XF-AAN2	Yes	Yes	Yes	Yes	Yes	Yes	987E8157-FBEA-40F3-AA01-0092D6CCEB97	Transurethral resection (TURBT)	[Not Applicable]	MALE	WHITE	Non-Hispanic	No	NO	none	Current reformed smoker for > 15 years	20	Non-Papillary	73	T2	NO	N0	73	MX	II	YES	pT2b	High Grade	XF	0	0	0	NO	Bladder - NOS	TUMOR FREE	Dead	NA	1869	1869	NOS with squamous differentiation	NOS.SD	Absent	yes	no	no	no	Basal_squamous	1	1
TCGA-XF-AAN3	Yes	Yes	Yes	Yes	Yes	Yes	24AD2168-B25A-4DE8-A021-DFE1C74FCC6E	Transurethral resection (TURBT)	[Not Applicable]	MALE	WHITE	Non-Hispanic	No	ND	ND	Lifelong Non-smoker	NA	Non-Papillary	76	T3	YES	N2	36	MX	IV	YES	pT2a	High Grade	XF	1	1	2	NO	Bladder - NOS	TUMOR FREE	Alive	2625	NA	2625	NOS	NOS	Absent	no	no	no	yes	Basal_squamous	1	1
TCGA-XF-AAN4	Yes	Yes	Yes	Yes	Yes	Yes	B6C36037-56B1-4957-8DF8-FDA72B0D3C39	Transurethral resection (TURBT)	[Not Applicable]	FEMALE	WHITE	Non-Hispanic	No	NO	none	Current smoker	25	Non-Papillary	77	T3	NO	N0	65	MX	III	NO	ND	High Grade	XF	1	0	1	NO	Bladder - NOS	TUMOR FREE	Dead	NA	823	823	NOS	NOS	Lymphocytes,eosinophils	no	no	no	yes	Basal_squamous	5	1
TCGA-XF-AAN5	Yes	Yes	Yes	Yes	Yes	Yes	C1591625-E794-4155-8AE4-B74D6264659F	Transurethral resection (TURBT)	[Not Applicable]	FEMALE	WHITE	Non-Hispanic	No	NO	none	Current reformed smoker for < or = 15 years	30	Non-Papillary	61	T3	YES	N0	66	MX	III	NO	ND	High Grade	XF	1	0	1	YES	Bladder - NOS	TUMOR FREE	Alive	2293	NA	2293	NOS with squamous differentiation	NOS.SD	Lymphocytes,eosinophils	yes	no	no	no	Basal_squamous	1	1
TCGA-XF-AAN7	Yes	Yes	Yes	Yes	Yes	Yes	9D7FBDEB-EA3D-4E07-8527-23C5997D77CF	Transurethral resection (TURBT)	[Not Applicable]	MALE	WHITE	Non-Hispanic	No	YES	Transurethral resection alone	Current smoker	40	Non-Papillary	60	T3	YES	N1	170	MX	IV	YES	pT2a	High Grade	XF	1	1	2	YES	Bladder - NOS	WITH TUMOR	Dead	NA	565	565	NOS	NOS	Absent	no	no	no	yes	Neuronal	1	5
TCGA-XF-AAN8	Yes	Yes	Yes	Yes	Yes	Yes	AA14E232-C6C6-4075-9D15-E1857373D233	Transurethral resection (TURBT)	[Not Applicable]	FEMALE	WHITE	Non-Hispanic	No	YES	Bacillus Calmette.Guerin (BCG)	Current smoker	60	Non-Papillary	74	T3	NO	N0	54	MX	III	NO	ND	High Grade	XF	1	0	1	NO	Bladder - NOS	ND	Dead	NA	118	118	NOS	NOS	Absent(separateclustersofLymphocytes,notinfiltratingtumor)	no	no	no	yes	Basal_squamous	5	1
TCGA-YC-A89H	Yes	Yes	Yes	Yes	Yes	Yes	95520295-90D3-4B4E-86B6-4BD856723315	Transurethral resection (TURBT)	[Not Applicable]	FEMALE	WHITE	Non-Hispanic	No	NO	none	Current smoker	31.5	Non-Papillary	78	ND	NO	ND	ND	MX	II	NO	ND	High Grade	YC	ND	ND	ND	ND	Neck	TUMOR FREE	Alive	573	NA	573	NOS with squamous differentiation	NOS.SD	Lymphocytes,minimal	yes	no	no	no	Luminal_papillary	3	3
TCGA-YC-A8S6	Yes	Yes	Yes	Yes	Yes	Yes	97D6568C-0A89-4327-8988-71E81EE8DAE6	Other method, specify:	urine cytology	MALE	WHITE	Non-Hispanic	No	YES	Transurethral resection alone	Current Reformed Smoker, Duration Not Specified	ND	Papillary	71	T2	NO	N0	16	MX	II	YES	pT3	High Grade	YC	0	0	0	ND	Trigone|Wall Anterior|Wall Lateral|Wall Posterior	TUMOR FREE	Alive	293	NA	293	NOS	NOS	Lymphocytes	no	no	no	yes	Luminal_infiltrated	5	1
TCGA-YC-A9TC	Yes	Yes	Yes	Yes	Yes	Yes	6EE03F14-14AC-4CB9-BD23-B69704176301	Transurethral resection (TURBT)	[Not Applicable]	MALE	WHITE	Non-Hispanic	No	NO	none	Lifelong Non-smoker	NA	Papillary	71	ND	YES	ND	ND	M1	IV	NO	ND	High Grade	YC	ND	ND	ND	NO	Bladder - NOS	WITH TUMOR	Dead	NA	20	20	NOS	NOS	Lymphocytes,minimal	no	no	no	yes	Neuronal	3	2
TCGA-YF-AA3L	Yes	Yes	Yes	No	Yes	Yes	661967E5-94B3-4F98-9402-6AB137893C16	Transurethral resection (TURBT)	[Not Applicable]	FEMALE	ND	Hispanic	No	NO	none	Current smoker	60	Non-Papillary	47	T2	YES	N0	8	MX	II	ND	ND	High Grade	YF	0	0	0	ND	Wall Lateral	TUMOR FREE	Alive	364	NA	364	NOS	NOS	Absent	no	no	no	yes	Luminal_papillary	1	3
TCGA-YF-AA3M	Yes	Yes	Yes	Yes	Yes	Yes	30AD8081-DAA7-4E2B-96F8-07F5AD12E774	Transurethral resection (TURBT)	[Not Applicable]	MALE	ND	Hispanic	Yes	YES	Bacillus Calmette.Guerin (BCG)	Current smoker	58	Non-Papillary	57	T2	NO	NX	ND	MX	II	YES	pT2c	High Grade	YF	0	ND	ND	ND	Wall Posterior	WITH TUMOR	Alive	415	NA	415	NOS	NOS	Lymphocytes,eosinophils	no	no	no	yes	Luminal_papillary	1	3
TCGA-ZF-A9R0	Yes	Yes	Yes	Yes	Yes	Yes	5B39A0DC-8AB2-46C6-95C7-65DF919EBC76	Transurethral resection (TURBT)	[Not Applicable]	MALE	WHITE	Non-Hispanic	No	NO	none	Current reformed smoker for > 15 years	5	Non-Papillary	82	T3	ND	NX	ND	M0	III	NO	ND	High Grade	ZF	1	ND	ND	ND	Bladder - NOS|Dome|Trigone|Wall Anterior|Wall Lateral|Wall Posterior	WITH TUMOR	Dead	NA	680	680	NOS	NOS	Lymphocytes,minimal	no	no	no	yes	Luminal	1	3
TCGA-ZF-A9R1	Yes	Yes	Yes	Yes	Yes	Yes	F1BD8305-5C3F-4C82-9E68-BA9CF4ECDF7B	Transurethral resection (TURBT)	[Not Applicable]	MALE	WHITE	Non-Hispanic	No	NO	none	Lifelong Non-smoker	NA	Non-Papillary	81	T3	YES	N1	13	M0	IV	NO	ND	High Grade	ZF	1	1	2	YES	Bladder - NOS|Wall NOS	WITH TUMOR	Alive	773	NA	773	NOS	NOS	Lymphocytes	no	no	no	yes	Luminal_papillary	3	3
TCGA-ZF-A9R2	Yes	Yes	Yes	Yes	Yes	Yes	AEB08986-A802-43DD-A5B4-17F4EC018790	Transurethral resection (TURBT)	[Not Applicable]	MALE	WHITE	Non-Hispanic	No	YES	Transurethral resection alone	Current reformed smoker for > 15 years	58	Papillary	75	T2	YES	N0	8	M0	II	NO	ND	High Grade	ZF	0	0	0	ND	Bladder - NOS|Wall Anterior	TUMOR FREE	Alive	642	NA	642	NOS	NOS	Absent	no	no	no	yes	Luminal_papillary	3	4
TCGA-ZF-A9R3	Yes	Yes	Yes	No	Yes	Yes	AB77B411-4DF2-4E3A-BFAD-946E8BB1FA70	Transurethral resection (TURBT)	[Not Applicable]	FEMALE	WHITE	Non-Hispanic	No	NO	none	Current smoker	29	Papillary	53	T2	ND	NX	ND	M0	II	NO	ND	High Grade	ZF	0	ND	ND	ND	Bladder - NOS	WITH TUMOR	Dead	NA	949	949	NOS	NOS	Lymphocytes	no	no	no	yes	Luminal_papillary	3	1
TCGA-ZF-A9R4	Yes	Yes	Yes	No	Yes	Yes	371B5D70-9797-4DAE-B523-247F5EAEB4AB	Transurethral resection (TURBT)	[Not Applicable]	MALE	WHITE	Non-Hispanic	No	NO	none	Lifelong Non-smoker	NA	Non-Papillary	83	T2	YES	NX	ND	M0	II	NO	ND	High Grade	ZF	0	ND	ND	ND	Bladder - NOS	TUMOR FREE	Alive	921	NA	921	NOS	NOS	Lymphocytes,minimal	no	no	no	yes	Luminal_papillary	1	3
TCGA-ZF-A9R5	Yes	Yes	Yes	No	Yes	Yes	AAA55DE1-8F53-4B56-BA0A-67CFF909CF81	Transurethral resection (TURBT)	[Not Applicable]	MALE	WHITE	Non-Hispanic	No	NO	none	Current smoker	69	Papillary	59	T3	ND	N0	11	M0	III	NO	ND	High Grade	ZF	1	0	1	ND	Bladder - NOS	TUMOR FREE	Alive	1090	NA	1090	NOS	NOS	Absent	no	no	no	yes	Luminal_papillary	2	1
TCGA-ZF-A9R7	Yes	Yes	Yes	No	Yes	Yes	CE4E4549-BEFC-447F-9B79-ED46E302E6D7	Transurethral resection (TURBT)	[Not Applicable]	FEMALE	WHITE	Non-Hispanic	No	NO	none	Current reformed smoker for > 15 years	ND	Non-Papillary	76	ND	NO	NX	ND	M0	II	NO	ND	High Grade	ZF	ND	ND	ND	ND	Bladder - NOS	TUMOR FREE	Alive	665	NA	665	NOS	NOS	Lymphocytes,eosinophils	no	no	no	yes	Luminal_papillary	1	3
TCGA-ZF-A9R9	Yes	Yes	Yes	Yes	Yes	Yes	EBAD8BC9-F196-4F53-BFEA-DE38488EB4E1	Transurethral resection (TURBT)	[Not Applicable]	MALE	WHITE	Non-Hispanic	No	NO	none	Current reformed smoker for > 15 years	3	Non-Papillary	58	T3	YES	N2	1	MX	IV	NO	ND	High Grade	ZF	1	1	2	NO	Bladder - NOS	WITH TUMOR	Dead	NA	864	864	NOS	NOS	Absent	no	no	no	yes	Luminal_infiltrated	1	1
TCGA-ZF-A9RC	Yes	Yes	Yes	No	Yes	Yes	4ED34DB5-DDB5-4EFD-A49B-84BF26789AEE	Transurethral resection (TURBT)	[Not Applicable]	MALE	WHITE	Non-Hispanic	No	NO	none	Current reformed smoker for < or = 15 years	ND	Non-Papillary	77	T3	NO	N0	18	MX	III	YES	pT2c	High Grade	ZF	1	0	1	ND	Bladder - NOS	TUMOR FREE	Alive	2868	NA	2868	NOS	NOS	Lymphocytes,minimal	no	no	no	yes	Luminal	4	3
TCGA-ZF-A9RD	Yes	Yes	Yes	Yes	Yes	Yes	F57122DD-A6F1-484D-B08A-CB1194DE2F9D	Transurethral resection (TURBT)	[Not Applicable]	FEMALE	WHITE	Non-Hispanic	No	NO	none	Current reformed smoker for > 15 years	10	Non-Papillary	75	T3	NO	N2	ND	MX	IV	NO	ND	High Grade	ZF	1	1	2	ND	Bladder - NOS	ND	Dead	NA	408	408	NOS with squamous differentiation	NOS.SD	Lymphocytes,rareeosinophils	yes	no	no	no	Basal_squamous	1	1
TCGA-ZF-A9RE	Yes	Yes	Yes	No	Yes	Yes	284E175C-3229-4FEE-A627-A49EAC538E3A	Transurethral resection (TURBT)	[Not Applicable]	FEMALE	WHITE	Non-Hispanic	No	NO	none	Lifelong Non-smoker	NA	Papillary	78	ND	NO	ND	ND	MX	II	NO	ND	High Grade	ZF	ND	ND	ND	ND	Bladder - NOS	WITH TUMOR	Dead	NA	106	106	NOS with squamous differentiation	NOS.SD	Lymphocytes,eosinophils	yes	no	no	no	Luminal_papillary	2	5
TCGA-ZF-A9RF	Yes	Yes	Yes	No	Yes	Yes	FA05F7F6-50E9-4878-A834-F655C0877394	Transurethral resection (TURBT)	[Not Applicable]	MALE	WHITE	Non-Hispanic	No	NO	none	Current smoker	52	Non-Papillary	74	T2	NO	NX	ND	M0	II	NO	ND	High Grade	ZF	0	ND	ND	ND	Bladder - NOS|Wall Lateral	TUMOR FREE	Alive	1949	NA	1949	NOS	NOS	Lymphocytes,minimal	no	no	no	yes	Basal_squamous	3	5
TCGA-ZF-A9RG	Yes	Yes	No	Yes	Yes	Yes	1EB0ADBF-DBE8-4736-97F6-2DC4EE30E943	Transurethral resection (TURBT)	[Not Applicable]	FEMALE	WHITE	Non-Hispanic	No	NO	none	Lifelong Non-smoker	NA	Non-Papillary	70	T3	NO	N0	15	MX	III	NO	ND	High Grade	ZF	1	0	1	ND	Bladder - NOS	WITH TUMOR	Alive	1786	NA	1786	NOS with squamous differentiation	NOS.SD	Lymphocytes,minimal	yes	no	no	no	ND	5	1
TCGA-ZF-A9RL	Yes	Yes	Yes	No	Yes	Yes	386F51E4-D03A-4606-BF2E-6168F2122C5F	Transurethral resection (TURBT)	[Not Applicable]	MALE	WHITE	Non-Hispanic	No	YES	Bacillus Calmette.Guerin (BCG)	Current reformed smoker for < or = 15 years	38	Papillary	61	ND	ND	ND	ND	MX	II	ND	ND	High Grade	ZF	ND	ND	ND	ND	Bladder - NOS	TUMOR FREE	Alive	2703	NA	2703	NOS	NOS	Absent	no	no	no	yes	Luminal_papillary	3	3
TCGA-ZF-A9RM	Yes	Yes	Yes	Yes	Yes	Yes	7D71945A-B81A-405C-BB17-CEC9B1D7592C	Transurethral resection (TURBT)	[Not Applicable]	MALE	WHITE	Non-Hispanic	No	NO	none	Current smoker	8	Papillary	70	T2	NO	N0	14	MX	II	NO	ND	High Grade	ZF	0	0	0	ND	Bladder - NOS	TUMOR FREE	Alive	1455	NA	1455	NOS	NOS	Absent	no	no	no	yes	Luminal_papillary	2	1
TCGA-ZF-A9RN	Yes	Yes	Yes	Yes	Yes	Yes	73DB40CE-2BA7-4A56-AEF2-B78D2C744BE1	Transurethral resection (TURBT)	[Not Applicable]	FEMALE	WHITE	Non-Hispanic	No	ND	ND	Lifelong Non-smoker	NA	Non-Papillary	67	T3	YES	NX	ND	M0	III	NO	ND	High Grade	ZF	1	ND	ND	ND	Bladder - NOS	WITH TUMOR	Dead	NA	615	615	NOS	NOS	Absent	no	no	no	yes	Basal_squamous	3	2
TCGA-ZF-AA4N	Yes	Yes	Yes	Yes	Yes	Yes	C692E696-37FE-4FC1-90EB-8E34A91A98FC	[Not Available]	[Not Applicable]	MALE	WHITE	Non-Hispanic	No	NO	none	Current Reformed Smoker, Duration Not Specified	ND	Non-Papillary	74	ND	ND	ND	ND	ND	II	ND	ND	High Grade	ZF	ND	ND	ND	ND	Bladder - NOS	WITH TUMOR	Dead	NA	88	88	NOS	NOS	Lymphocytes	no	no	no	yes	Basal_squamous	3	2
TCGA-ZF-AA4R	Yes	Yes	Yes	No	Yes	Yes	B36E3B5F-8904-4722-ADAE-B00812EFEC65	Transurethral resection (TURBT)	[Not Applicable]	MALE	WHITE	Non-Hispanic	No	YES	Bacillus Calmette.Guerin (BCG)	Lifelong Non-smoker	NA	Non-Papillary	67	T3	ND	N1	6	MX	IV	NO	ND	High Grade	ZF	1	1	2	ND	Bladder - NOS	WITH TUMOR	Dead	NA	1036	1036	NOS	NOS	Lymphocytes,minimal	no	no	no	yes	Neuronal	3	1
TCGA-ZF-AA4T	Yes	Yes	Yes	Yes	Yes	Yes	1859A4C5-78BC-4B1A-A26E-3D2B4CB221C2	Transurethral resection (TURBT)	[Not Applicable]	MALE	WHITE	Non-Hispanic	No	YES	Bacillus Calmette.Guerin (BCG)	Lifelong Non-smoker	NA	Non-Papillary	65	T4	NO	N2	6	MX	IV	NO	ND	High Grade	ZF	1	1	2	ND	Bladder - NOS	WITH TUMOR	Dead	NA	599	599	NOS	NOS	Lymphocytes,eosinophils	no	no	no	yes	Luminal_papillary	4	5
TCGA-ZF-AA4U	Yes	Yes	Yes	No	Yes	Yes	585DFB25-5013-4AE1-A26B-5FED08E6CDB3	Transurethral resection (TURBT)	[Not Applicable]	MALE	WHITE	Non-Hispanic	No	NO	none	Current reformed smoker for > 15 years	25	Non-Papillary	70	T4	YES	NX	ND	MX	III	NO	ND	High Grade	ZF	1	ND	ND	ND	Bladder - NOS	WITH TUMOR	Dead	NA	262	262	NOS	NOS	Absent	no	no	no	yes	Luminal_papillary	2	4
TCGA-ZF-AA4V	Yes	Yes	Yes	Yes	Yes	Yes	CCD65BC8-82EF-453E-B4BC-A005CC2262D5	Transurethral resection (TURBT)	[Not Applicable]	MALE	WHITE	Non-Hispanic	No	NO	none	Current smoker	28	Non-Papillary	66	T3	ND	N0	20	M0	III	NO	ND	High Grade	ZF	1	0	1	NO	Bladder - NOS	TUMOR FREE	Alive	1806	NA	1806	NOS	NOS	Lymphocytes	no	no	no	yes	Basal_squamous	1	3
TCGA-ZF-AA4W	Yes	Yes	Yes	Yes	Yes	Yes	63443198-4FCF-40BD-BEFB-4A6920D29CA4	Transurethral resection (TURBT)	[Not Applicable]	MALE	WHITE	Non-Hispanic	No	NO	none	Lifelong Non-smoker	NA	Non-Papillary	56	T3	YES	N0	15	MX	III	NO	ND	High Grade	ZF	1	0	1	ND	Bladder - NOS	ND	Alive	1830	NA	1830	NOS with squamous differentiation	NOS.SD	Lymphocytes	yes	no	no	no	Basal_squamous	5	1
TCGA-ZF-AA4X	Yes	Yes	Yes	No	Yes	Yes	E6F7BF6C-92B1-4795-94FC-B189D0C7877F	Transurethral resection (TURBT)	[Not Applicable]	MALE	WHITE	Non-Hispanic	No	NO	none	Lifelong Non-smoker	NA	Non-Papillary	56	T2	NO	NX	ND	M0	II	ND	ND	High Grade	ZF	0	ND	ND	ND	Bladder - NOS	WITH TUMOR	Alive	2044	NA	2044	NOS	NOS	Lymphocytes,plasmacells,eosinophils	no	no	no	yes	Luminal_papillary	1	1
TCGA-ZF-AA51	Yes	Yes	Yes	Yes	Yes	Yes	1029514B-A32C-4C43-A440-A5BA2709F717	Transurethral resection (TURBT)	[Not Applicable]	FEMALE	WHITE	Non-Hispanic	No	NO	none	Current reformed smoker for < or = 15 years	38	Papillary	69	T2	ND	NX	ND	M0	II	NO	ND	High Grade	ZF	0	ND	ND	ND	Bladder - NOS	TUMOR FREE	Alive	1714	NA	1714	NOS	NOS	Lymphocytes,eosinophils	no	no	no	yes	Luminal_infiltrated	1	3
TCGA-ZF-AA52	Yes	Yes	Yes	Yes	Yes	Yes	6C5F09F0-2019-4440-8554-E8912BCE5E98	Transurethral resection (TURBT)	[Not Applicable]	MALE	WHITE	Non-Hispanic	No	NO	none	Current reformed smoker for > 15 years	2	Papillary	70	T3	ND	NX	ND	MX	III	NO	ND	High Grade	ZF	1	ND	ND	ND	Bladder - NOS|Wall Anterior|Wall Posterior	ND	Dead	NA	1077	1077	NOS, with micropapillary features	NOS	Lymphocytes	no	no	no	no	Luminal_infiltrated	1	1
TCGA-ZF-AA53	Yes	Yes	Yes	Yes	Yes	Yes	92C6856A-B26F-4512-BBB1-8A8AFF4636AB	Transurethral resection (TURBT)	[Not Applicable]	MALE	WHITE	Non-Hispanic	No	YES	Bacillus Calmette.Guerin (BCG)	Lifelong Non-smoker	NA	Non-Papillary	60	T2	ND	NX	ND	M0	II	YES	pT2	High Grade	ZF	0	ND	ND	ND	Bladder - NOS|Wall NOS	TUMOR FREE	Alive	1761	NA	1761	NOS with squamous differentiation	NOS.SD	Lymphocytes,eosinophils	yes	no	no	no	Basal_squamous	5	2
TCGA-ZF-AA54	Yes	Yes	Yes	Yes	Yes	Yes	BCA645AE-A0C9-4005-B672-85D8920B6AFB	Transurethral resection (TURBT)	[Not Applicable]	MALE	WHITE	Non-Hispanic	No	NO	none	Current reformed smoker for < or = 15 years	ND	Non-Papillary	71	T3	NO	NX	ND	MX	III	NO	ND	High Grade	ZF	1	ND	ND	ND	Bladder - NOS	ND	Dead	NA	590	590	NOS	NOS	Lymphocytes,minimal	no	no	no	yes	Basal_squamous	2	2
TCGA-ZF-AA56	Yes	Yes	Yes	Yes	Yes	Yes	EB30AE33-2076-475D-AAC9-804A8F1119A0	Transurethral resection (TURBT)	[Not Applicable]	FEMALE	WHITE	Non-Hispanic	No	NO	none	Lifelong Non-smoker	NA	Non-Papillary	79	T4	YES	N0	2	MX	III	NO	ND	High Grade	ZF	1	0	1	ND	Bladder - NOS	WITH TUMOR	Dead	NA	259	259	NOS	NOS	Lymphocytes,eosinophils	no	no	no	yes	Basal_squamous	5	2
TCGA-ZF-AA58	Yes	Yes	Yes	Yes	Yes	Yes	0DA6502C-058D-47F5-9996-8AA1D511D7E4	Transurethral resection (TURBT)	[Not Applicable]	FEMALE	WHITE	Non-Hispanic	No	NO	none	Current reformed smoker for < or = 15 years	39	Non-Papillary	61	T3	NO	N2	11	MX	IV	NO	ND	High Grade	ZF	1	1	2	ND	Bladder - NOS	TUMOR FREE	Alive	1649	NA	1649	NOS	NOS	Lymphocytes,minimal	no	no	no	yes	Basal_squamous	5	1
TCGA-ZF-AA5H	Yes	Yes	Yes	No	Yes	Yes	04477379-6C51-45D9-B9B9-D05D53B53945	Transurethral resection (TURBT)	[Not Applicable]	FEMALE	WHITE	Non-Hispanic	No	NO	none	Current reformed smoker for > 15 years	8	Non-Papillary	60	T3	YES	N2	11	M0	IV	NO	ND	High Grade	ZF	1	1	2	YES	Bladder - NOS	WITH TUMOR	Alive	897	NA	897	NOS	NOS	Lymphocytes	no	no	no	yes	Basal_squamous	3	5
TCGA-ZF-AA5N	Yes	Yes	Yes	No	Yes	Yes	F78CB4FA-5548-40F8-B71B-663DDE47F539	Transurethral resection (TURBT)	[Not Applicable]	FEMALE	WHITE	Non-Hispanic	No	NO	none	Current reformed smoker for > 15 years	10	Non-Papillary	62	T2	NO	NX	ND	M1	IV	NO	ND	High Grade	ZF	0	ND	ND	ND	Bladder - NOS|Wall NOS	WITH TUMOR	Dead	NA	168	168	NOS	NOS	Lymphocytes	no	no	no	yes	Basal_squamous	1	3
TCGA-ZF-AA5P	Yes	Yes	Yes	Yes	Yes	Yes	24D56331-4BCA-4AB8-9FB7-A95A30B4C8FE	Transurethral resection (TURBT)	[Not Applicable]	MALE	WHITE	Non-Hispanic	No	NO	none	Current reformed smoker for > 15 years	62	Non-Papillary	65	T2	ND	N2	13	M0	IV	YES	pT2	High Grade	ZF	0	1	2	NO	Bladder - NOS	TUMOR FREE	Alive	372	NA	372	NOS	NOS	Lymphocytes	no	no	no	yes	Luminal_infiltrated	5	1
[truncated: 115 more columns]

## Sheet: S2.IMvigor210 clinical
IMvigor210 cohort clinical information.
	Best Confirmed Overall Response	binaryResponse	Enrollment IC	IC Level	TC Level	Immune phenotype	FMOne mutation burden per MB	Sex	Race	Intravesical BCG administered	Baseline ECOG Score	Tobacco Use History	Met Disease Status	Sample age	Tissue	Received platinum	Sample collected pre-platinum	Neoantigen burden per MB	sizeFactor	ANONPT_ID	Lund	Lund2	TCGA Subtype
SAMf2ce197162ce	NE	NA	IC1	IC1	TC1	NA	3	M	WHITE	N	0	NEVER	Liver	1-2 years	ureter	Y	Y	0.568627	1.36176	10255	MS2a2	Genomically unstable	IV
SAM698d8d76b934	NE	NA	IC1	IC1	TC0	excluded	6	F	WHITE	N	1	NEVER	Visceral	(less than) 1 year	bladder	Y	Y	1.01961	1.23441	10101	MS2b2.2	Basal/SCC-like	IV
SAMc1b27bc16435	PR	CR/PR	IC2	IC2+	TC0	excluded	5	M	WHITE	N	0	PREVIOUS	Visceral	more than 2 years	kidney	Y	Y	1.41176	0.555512	10230	MS2a1	Genomically unstable	I
SAM85e41e7f33f9	NE	NA	IC1	IC1	TC1	inflamed	10	M	WHITE	N	2	PREVIOUS	Visceral	(less than) 1 year	bladder	N	NA	1.2549	1.16474	10264	MS2b2.2	Basal/SCC-like	IV
SAMf275eb859a39	PR	CR/PR	IC1	IC1	TC0	excluded	9	M	BLACK OR AFRICAN AMERICAN	Y	0	PREVIOUS	Visceral	1-2 years	bladder	Y	Y	NA	1.48344	10150	MS1a	UroA	I
SAM7f0d9cc7f001	PD	SD/PD	IC1	IC1	TC0	excluded	NA	M	WHITE	N	1	NEVER	Liver	more than 2 years	bladder	Y	Y	NA	0.649813	10220	MS2b1	Infiltrated	II
SAM4305ab968b90	PD	SD/PD	IC0	IC0	TC0	desert	12	M	WHITE	N	1	PREVIOUS	Liver	more than 2 years	bladder	Y	N	0.392157	1.34512	10375	MS1b	UroA	I
SAMcf018fee2acd	PD	SD/PD	IC0	IC0	TC0	excluded	NA	M	WHITE	N	0	PREVIOUS	Visceral	more than 2 years	lung	Y	Y	NA	1.77996	10175	MS1a	UroA	I
SAMb2f1d0e54ece	PR	CR/PR	IC2	IC2+	TC2+	desert	NA	M	WHITE	N	1	PREVIOUS	Visceral	(less than) 1 year	bladder	Y	N	0.862745	0.798489	10073	MS2b1	Infiltrated	IV
SAMcc4675f394a1	PD	SD/PD	IC0	IC0	TC0	NA	NA	M	WHITE	N	1	PREVIOUS	Liver	(less than) 1 year	liver	Y	Y	NA	1.19941	10142	MS1a	UroA	I
SAM49f9b2e57aa5	PD	SD/PD	IC0	IC0	TC0	excluded	5	M	WHITE	Y	1	PREVIOUS	Liver	1-2 years	kidney	Y	Y	1.45098	0.997797	10037	MS1b	UroA	I
SAM2e7aa8fa0ab3	PD	SD/PD	IC1	IC1	TC0	excluded	14	M	WHITE	N	1	PREVIOUS	Visceral	(less than) 1 year	kidney	N	NA	2.70588	1.27953	10172	MS1b	UroA	II
SAMd0e47be700b0	NE	NA	IC0	IC0	TC0	desert	5	M	WHITE	N	1	NEVER	Visceral	1-2 years	kidney	Y	Y	NA	0.948339	10177	MS1b	UroA	II
SAMdf3e42c8672a	PD	SD/PD	IC2	IC2+	TC2+	inflamed	19	M	WHITE	N	1	PREVIOUS	Visceral	(less than) 1 year	bladder	Y	Y	3.23529	0.791353	10161	MS2b2.2	Basal/SCC-like	III
SAMd027124354ce	CR	CR/PR	IC0	IC0	TC0	desert	4	F	WHITE	N	0	NEVER	NA	1-2 years	ureter	N	NA	0.764706	1.43111	10061	MS2b2.2	Basal/SCC-like	III
SAM36d87392593b	SD	SD/PD	IC2	IC2+	TC2+	excluded	7	M	WHITE	N	0	NEVER	Visceral	1-2 years	ureter	Y	Y	0.352941	1.00066	10014	MS2b2.2	Basal/SCC-like	III
SAM4edbe45817b3	NE	NA	IC2	IC2+	TC2+	inflamed	26	M	WHITE	N	1	PREVIOUS	NA	(less than) 1 year	bladder	Y	Y	3.68627	0.907538	10282	MS2b2.2	Basal/SCC-like	III
SAM36a9225b0222	SD	SD/PD	IC2	IC2+	TC2+	inflamed	1	M	ASIAN	N	1	PREVIOUS	Liver	1-2 years	bladder	Y	N	0.607843	1.68128	10141	MS2b1	Infiltrated	IV
SAMe7bf6c015192	PD	SD/PD	IC2	IC2+	TC0	inflamed	7	M	WHITE	N	1	PREVIOUS	Visceral	(less than) 1 year	kidney	N	NA	1.37255	1.20882	10222	MS2b2.1	UroB	III
SAM6dd7ad1d797d	PD	SD/PD	IC1	IC1	TC2+	NA	NA	M	WHITE	N	1	PREVIOUS	Visceral	1-2 years	bladder	Y	Y	3.56863	1.24941	10089	MS2b2.2	Basal/SCC-like	III
SAMc0d625a50eb8	SD	SD/PD	IC0	IC0	TC0	desert	3	F	WHITE	N	1	NEVER	Visceral	1-2 years	bladder	Y	N	0.294118	1.00769	10043	MS2b1	Infiltrated	I
SAM18039827e1b9	PD	SD/PD	IC0	IC0	TC0	desert	15	M	WHITE	N	1	NEVER	Visceral	(less than) 1 year	bladder	Y	N	NA	1.91849	10362	MS1b	UroA	II
SAM681e4bf7cf85	PR	CR/PR	IC2	IC2+	TC0	excluded	7	M	WHITE	N	0	NEVER	NA	1-2 years	bladder	Y	Y	1.86275	1.58635	10156	MS1b	UroA	I
SAMc692536a795a	PD	SD/PD	IC1	IC1	TC0	desert	10	M	WHITE	Y	1	PREVIOUS	NA	1-2 years	ureter	Y	Y	NA	1.01426	10103	MS2b1	Infiltrated	II
SAM9a2cf3c06fb3	PD	SD/PD	IC1	IC1	TC0	inflamed	4	M	WHITE	N	0	PREVIOUS	Visceral	more than 2 years	bladder	Y	Y	0.862745	1.60661	10059	MS2b1	Infiltrated	II
SAM557dde1b9f3e	PD	SD/PD	IC1	IC1	TC0	excluded	5	M	WHITE	N	1	NEVER	Visceral	more than 2 years	ureter	Y	Y	NA	0.583186	10291	MS1a	UroA	I
SAMb8f13a0525a6	NE	NA	IC2	IC2+	TC0	excluded	4	M	WHITE	N	0	NEVER	Liver	1-2 years	kidney	Y	Y	0.529412	0.97032	10079	MS2b2.2	Basal/SCC-like	IV
SAM23aa15d4a0b0	PD	SD/PD	IC1	IC1	TC0	excluded	5	F	WHITE	N	1	NEVER	Liver	more than 2 years	kidney	Y	Y	0.333333	0.967266	10135	MS2a1	Genomically unstable	II
SAM468a9e1dc821	PD	SD/PD	IC2	IC2+	TC0	desert	8	M	WHITE	N	1	PREVIOUS	Visceral	(less than) 1 year	NA	Y	N	NA	0.737269	10193	MS2b2.1	UroB	IV
SAM81b71522417a	PD	SD/PD	IC0	IC0	TC0	NA	7	F	WHITE	N	0	PREVIOUS	Liver	(less than) 1 year	bladder	N	NA	1.07843	1.70566	10081	MS1b	UroA	I
SAM6cb230f208a8	PR	CR/PR	IC0	IC0	TC1	desert	20	M	WHITE	N	0	PREVIOUS	Visceral	1-2 years	lung	Y	Y	1.03922	0.772357	10234	MS1b	UroA	I
SAM0684af734db1	PR	CR/PR	IC0	IC0	TC0	NA	6	F	WHITE	N	1	PREVIOUS	Visceral	(less than) 1 year	bladder	N	NA	0.921569	1.36119	10041	MS1b	UroA	I
SAMb963dda93cfd	PD	SD/PD	IC2	IC2+	TC2+	excluded	8	M	OTHER	N	1	CURRENT	Liver	1-2 years	bladder	Y	Y	0.882353	1.69362	10281	MS2b2.2	Basal/SCC-like	IV
SAMa9ca8536d2b1	SD	SD/PD	IC1	IC1	TC1	NA	3	M	WHITE	N	0	PREVIOUS	LN Only	1-2 years	bladder	N	NA	0.352941	0.84613	10330	MS2b1	Infiltrated	III
SAM9fb814c22bdb	SD	SD/PD	IC1	IC1	TC0	desert	6	F	WHITE	N	0	PREVIOUS	NA	(less than) 1 year	bladder	N	NA	0.431373	0.771397	10088	MS2b1	Infiltrated	III
SAMbcbc7957c264	PD	SD/PD	IC1	IC1	TC0	desert	9	M	WHITE	Y	1	NEVER	Visceral	1-2 years	bladder	Y	Y	NA	1.70139	10308	MS1b	UroA	I
SAM7fb6987514a4	PD	SD/PD	IC2	IC2+	TC0	excluded	1	M	BLACK OR AFRICAN AMERICAN	N	0	NEVER	Liver	1-2 years	bladder	Y	N	NA	1.1566	10293	MS2b1	Infiltrated	III
SAM63405b04ab2d	PD	SD/PD	IC0	IC0	TC0	NA	NA	M	WHITE	Y	0	NEVER	Liver	1-2 years	bladder	Y	Y	0.156863	0.73549	10132	MS2b1	Infiltrated	II
SAM18bc1078bc15	PD	SD/PD	IC1	IC1	TC0	NA	19	M	WHITE	N	1	PREVIOUS	Visceral	(less than) 1 year	bladder	N	NA	1.80392	0.956425	10015	MS2a1	Genomically unstable	II
SAM7d2dfba6cd84	SD	SD/PD	IC1	IC1	TC0	inflamed	4	M	WHITE	N	0	CURRENT	Liver	1-2 years	lymph node	Y	Y	0.156863	0.7465	10345	MS2b1	Infiltrated	IV
SAMd1bd63734394	PD	SD/PD	IC1	IC1	TC0	NA	22	M	WHITE	Y	1	PREVIOUS	Liver	(less than) 1 year	bladder	Y	N	NA	1.32842	10112	MS2b2.2	Basal/SCC-like	III
SAMe9ae8beb82fa	PD	SD/PD	IC1	IC1	TC0	desert	7	M	WHITE	N	1	PREVIOUS	NA	(less than) 1 year	bladder	N	NA	1.33333	1.49889	10317	MS2b1	Infiltrated	III
SAMb0a83e5fbde9	SD	SD/PD	IC0	IC0	TC0	NA	7	M	WHITE	Y	1	PREVIOUS	Visceral	more than 2 years	lung	Y	N	0.352941	0.805644	10100	MS1b	UroA	I
SAMba7176afe070	PD	SD/PD	IC0	IC0	TC0	excluded	5	F	WHITE	N	0	NEVER	Visceral	more than 2 years	kidney	Y	Y	NA	1.03046	10302	MS1a	UroA	I
SAMae1690469964	SD	SD/PD	IC1	IC1	TC0	NA	NA	M	BLACK OR AFRICAN AMERICAN	Y	0	CURRENT	Visceral	1-2 years	ureter	Y	Y	NA	1.80588	10320	MS1b	UroA	I
SAMbe83eae4026e	PD	SD/PD	IC1	IC1	TC0	excluded	10	F	WHITE	Y	1	NEVER	Liver	(less than) 1 year	lymph node	Y	N	0.784314	0.98462	10246	MS1b	UroA	I
SAMe5bc41772bc9	PD	SD/PD	IC1	IC1	TC0	excluded	5	M	WHITE	N	1	PREVIOUS	Liver	(less than) 1 year	liver	Y	N	0.27451	1.23262	10076	MS2b2.1	UroB	I
SAM23095936e611	PD	SD/PD	IC2	IC2+	TC0	desert	5	F	WHITE	N	0	PREVIOUS	Liver	more than 2 years	bladder	Y	Y	0.235294	1.33492	10307	MS1b	UroA	I
SAM7114d99032ec	PD	SD/PD	IC0	IC0	TC0	NA	17	M	WHITE	N	1	NEVER	Visceral	1-2 years	bladder	Y	Y	2.17647	1.08297	10111	MS1b	UroA	I
SAMd215b503f99a	SD	SD/PD	IC0	IC0	TC0	NA	NA	M	WHITE	N	1	NEVER	Visceral	more than 2 years	bladder	Y	N	NA	1.07858	10072	MS2b1	Infiltrated	I
SAMdb3f50c9129c	PD	SD/PD	IC0	IC0	TC0	excluded	10	M	WHITE	N	1	CURRENT	Visceral	(less than) 1 year	bladder	Y	N	0.509804	1.16787	10084	MS2b1	Infiltrated	IV
SAMbf1a3ae828e6	CR	CR/PR	IC2	IC2+	TC0	excluded	35	M	WHITE	N	0	PREVIOUS	Visceral	more than 2 years	bladder	Y	N	3.7451	1.2704	10090	MS2b1	Infiltrated	II
SAM52e3fa3ad574	PD	SD/PD	IC1	IC1	TC0	NA	4	M	WHITE	Y	1	PREVIOUS	Liver	1-2 years	lymph node	Y	N	0.254902	0.964846	10118	MS2b1	Infiltrated	II
SAMd4c0837b0997	PD	SD/PD	IC2	IC2+	TC1	excluded	5	M	WHITE	N	0	PREVIOUS	Liver	1-2 years	kidney	N	NA	0.529412	1.24023	10305	MS2b2.1	UroB	III
SAM9cafb905b36a	PD	SD/PD	IC2	IC2+	TC2+	inflamed	12	M	WHITE	N	0	PREVIOUS	LN Only	(less than) 1 year	kidney	Y	Y	0.588235	1.53249	10359	MS2b2.2	Basal/SCC-like	IV
SAM3f2033c90438	NE	NA	IC0	IC0	TC0	inflamed	NA	M	WHITE	Y	1	PREVIOUS	Liver	(less than) 1 year	lymph node	Y	N	NA	1.16308	10211	MS2b2.2	Basal/SCC-like	II
SAM032c642382a7	PD	SD/PD	IC2	IC2+	TC2+	inflamed	44	F	WHITE	N	1	PREVIOUS	Visceral	more than 2 years	bladder	Y	Y	6.19608	1.49481	10166	MS2b2.2	Basal/SCC-like	IV
SAM5ffd7e4cd794	NE	NA	IC0	IC0	TC0	NA	NA	M	WHITE	N	1	PREVIOUS	NA	(less than) 1 year	liver	Y	N	NA	2.1054	10301	MS2a1	Genomically unstable	I
SAMb419a8fcbfcd	PR	CR/PR	IC2	IC2+	TC0	excluded	19	M	WHITE	Y	1	PREVIOUS	Liver	1-2 years	bladder	Y	N	NA	1.56615	10363	MS2a1	Genomically unstable	IV
SAM8884fe446d20	PR	CR/PR	IC2	IC2+	TC2+	inflamed	13	M	WHITE	N	1	NEVER	NA	(less than) 1 year	bladder	Y	N	6	0.794959	10044	MS2b2.2	Basal/SCC-like	III
SAM17c45bf16bb6	NE	NA	IC0	IC0	TC0	excluded	5	M	WHITE	N	0	NEVER	Liver	(less than) 1 year	kidney	N	NA	0.431373	0.891639	10102	MS1b	UroA	I
SAM2070b416069c	SD	SD/PD	IC1	IC1	TC1	excluded	5	M	WHITE	Y	1	NEVER	Liver	more than 2 years	kidney	Y	Y	0.294118	1.12971	10026	MS1a	UroA	I
SAM0ce9c983b20f	PD	SD/PD	IC2	IC2+	TC0	excluded	9	M	WHITE	N	0	NEVER	NA	1-2 years	ureter	Y	Y	NA	0.886362	10070	MS2b2.2	Basal/SCC-like	III
SAMa1e62d323e1d	SD	SD/PD	IC2	IC2+	TC0	inflamed	15	F	WHITE	Y	0	PREVIOUS	Visceral	1-2 years	bladder	Y	N	0.921569	1.31402	10321	MS2a1	Genomically unstable	II
SAM61baf919bb01	SD	SD/PD	IC0	IC1	TC0	desert	NA	F	WHITE	N	1	NEVER	Visceral	(less than) 1 year	lymph node	Y	N	NA	0.939829	10077	MS2b1	Infiltrated	I
SAM97a00e0929fb	PR	CR/PR	IC2	IC2+	TC0	excluded	18	M	OTHER	N	0	PREVIOUS	Liver	(less than) 1 year	kidney	N	NA	2.86275	0.710257	10007	MS2a1	Genomically unstable	II
SAM2f228939632f	PD	SD/PD	IC1	IC1	TC0	excluded	8	F	BLACK OR AFRICAN AMERICAN	N	1	NEVER	Liver	more than 2 years	bladder	Y	N	0.45098	0.891808	10242	MS2b1	Infiltrated	IV
SAM9539a4f19ebc	SD	SD/PD	IC0	IC0	TC0	desert	NA	M	WHITE	N	0	NEVER	Liver	(less than) 1 year	bladder	Y	N	0.431373	1.46802	10144	MS1b	UroA	I
SAM36851bc8b9ae	SD	SD/PD	IC1	IC1	TC2+	excluded	7	M	WHITE	N	1	PREVIOUS	Visceral	(less than) 1 year	bladder	Y	Y	0.333333	0.739707	10294	MS1b	UroA	I
SAM297c0301e861	PD	SD/PD	IC1	IC1	TC2+	excluded	1	M	WHITE	Y	1	NEVER	Liver	more than 2 years	bladder	Y	N	NA	1.08512	10099	MS2b1	Infiltrated	IV
SAM1fa6bcb7fc48	PD	SD/PD	IC2	IC2+	TC0	inflamed	8	M	WHITE	Y	1	CURRENT	Visceral	(less than) 1 year	bladder	Y	Y	1.23529	1.32591	10147	MS1b	UroA	I
SAM075e037d95bc	PR	CR/PR	IC1	IC1	TC0	excluded	11	M	WHITE	Y	0	NEVER	Visceral	more than 2 years	kidney	Y	Y	0.745098	0.790563	10273	MS1b	UroA	I
SAM6d2ae0c39b96	PD	SD/PD	IC1	IC1	TC0	excluded	NA	M	BLACK OR AFRICAN AMERICAN	N	1	CURRENT	LN Only	(less than) 1 year	lymph node	Y	Y	NA	1.08796	10168	MS1b	UroA	I
SAMcabb6d58ff55	SD	SD/PD	IC2	IC2+	TC2+	inflamed	11	F	BLACK OR AFRICAN AMERICAN	N	1	NEVER	Visceral	(less than) 1 year	lung	Y	N	1.35294	0.898815	10188	MS2b2.2	Basal/SCC-like	IV
SAM716f54e468f4	SD	SD/PD	IC2	IC2+	TC0	NA	6	M	WHITE	N	1	NEVER	Liver	1-2 years	kidney	Y	Y	1.56863	1.35678	10170	MS2b1	Infiltrated	II
SAMeff2ce356ccb	PD	SD/PD	IC0	IC0	TC0	desert	14	M	WHITE	Y	0	NEVER	Visceral	more than 2 years	ureter	Y	Y	NA	1.07778	10374	MS1b	UroA	I
SAM110501d0eedb	PD	SD/PD	IC1	IC1	TC0	desert	21	M	WHITE	Y	1	NEVER	LN Only	more than 2 years	bladder	Y	Y	3.52941	1.17522	10299	MS2a1	Genomically unstable	II
SAM2e9ac0b1b250	CR	CR/PR	IC2	IC2+	TC2+	NA	18	M	WHITE	N	1	PREVIOUS	NA	1-2 years	bladder	Y	Y	1.76471	0.478279	10354	MS2b2.2	Basal/SCC-like	IV
SAMc0ef41aa6c8b	PD	SD/PD	IC0	IC0	TC0	desert	5	M	WHITE	Y	0	NEVER	Visceral	(less than) 1 year	NA	Y	N	0.960784	0.986296	10104	MS1b	UroA	I
SAMd636e3461955	PD	SD/PD	IC1	IC1	TC0	inflamed	NA	M	WHITE	Y	1	PREVIOUS	LN Only	1-2 years	bladder	Y	Y	0.196078	0.933865	10221	MS2b1	Infiltrated	IV
SAMe712352fb82a	PR	CR/PR	IC0	IC0	TC0	desert	NA	M	WHITE	N	0	PREVIOUS	NA	(less than) 1 year	bladder	Y	Y	NA	1.64079	10130	MS2a1	Genomically unstable	II
SAM30b5c6c54cf7	CR	CR/PR	IC2	IC2+	TC0	excluded	6	F	WHITE	N	1	PREVIOUS	LN Only	1-2 years	bladder	Y	N	NA	0.754702	10194	MS2b2.2	Basal/SCC-like	IV
SAMd98bac0a070f	PD	SD/PD	IC0	IC0	TC0	desert	8	M	WHITE	Y	1	PREVIOUS	Liver	(less than) 1 year	ureter	Y	N	0.72549	1.22811	10224	MS1a	UroA	III
SAM8e8ef2368dfa	PD	SD/PD	IC0	IC0	TC0	desert	6	M	WHITE	N	0	CURRENT	Visceral	(less than) 1 year	kidney	Y	N	0.509804	1.04275	10207	MS2b1	Infiltrated	IV
SAM08cce2fa88f2	SD	SD/PD	IC0	IC0	TC0	excluded	NA	F	WHITE	Y	1	CURRENT	Visceral	more than 2 years	bladder	Y	Y	NA	0.639472	10272	MS1b	UroA	I
SAMb4c7a001537d	PD	SD/PD	IC1	IC1	TC1	inflamed	5	M	WHITE	N	1	PREVIOUS	Visceral	1-2 years	kidney	Y	Y	NA	0.815851	10068	MS1b	UroA	I
SAMfd947610629d	PD	SD/PD	IC0	IC0	TC0	desert	5	M	WHITE	N	0	PREVIOUS	Visceral	1-2 years	bladder	Y	N	NA	0.753906	10249	MS2b1	Infiltrated	I
SAM943df5cf15df	PD	SD/PD	IC1	IC1	TC0	desert	5	M	WHITE	N	1	PREVIOUS	Visceral	(less than) 1 year	bladder	Y	N	0.117647	0.984679	10080	MS2b2.2	Basal/SCC-like	III
SAM31f41dd0d6ca	SD	SD/PD	IC1	IC1	TC0	NA	NA	F	WHITE	Y	1	PREVIOUS	NA	(less than) 1 year	lymph node	Y	N	0.705882	1.27301	10334	MS2b2.1	UroB	I
SAMb3c02294aba7	PR	CR/PR	IC0	IC0	TC1	desert	18	M	WHITE	Y	1	PREVIOUS	Visceral	(less than) 1 year	other	Y	N	NA	1.06556	10344	MS2a1	Genomically unstable	II
SAM39eb94fa504d	PD	SD/PD	IC2	IC2+	TC0	excluded	6	M	WHITE	N	1	PREVIOUS	Visceral	1-2 years	bladder	Y	Y	NA	1.08337	10023	MS2b2.2	Basal/SCC-like	III
SAM62fb1388c871	PD	SD/PD	IC1	IC1	TC0	NA	5	F	WHITE	N	0	PREVIOUS	Visceral	more than 2 years	kidney	Y	N	0.784314	1.28824	10351	MS2a1	Genomically unstable	IV
SAMc0da5d48686d	PD	SD/PD	IC1	IC1	TC2+	desert	5	M	WHITE	N	1	NEVER	Visceral	(less than) 1 year	bladder	Y	Y	1.17647	1.6304	10295	MS2a2	Genomically unstable	IV
SAMe7bcab05402e	SD	SD/PD	IC0	IC0	TC0	NA	NA	M	WHITE	N	1	PREVIOUS	Visceral	1-2 years	kidney	Y	N	NA	1.49069	10247	MS2b1	Infiltrated	I
SAM2570ff4aae6e	PR	CR/PR	IC2	IC2+	TC0	inflamed	12	F	WHITE	N	1	CURRENT	LN Only	(less than) 1 year	lymph node	Y	N	1.52941	0.851526	10029	MS2b2.1	UroB	III
SAM2dc3f04e45e9	PD	SD/PD	IC2	IC2+	TC2+	inflamed	NA	M	WHITE	N	1	PREVIOUS	Liver	(less than) 1 year	kidney	Y	N	NA	1.14586	10160	MS2b2.2	Basal/SCC-like	II
SAM9448d858692c	NE	NA	IC2	IC2+	TC1	inflamed	8	M	WHITE	Y	1	PREVIOUS	Liver	(less than) 1 year	kidney	Y	N	NA	0.9508	10289	MS2b1	Infiltrated	II
SAM4501e41e4751	PD	SD/PD	IC1	IC1	TC1	excluded	6	M	WHITE	N	1	NEVER	Liver	1-2 years	bladder	Y	Y	0.921569	1.36335	10105	MS2b2.2	Basal/SCC-like	III
SAM714285adf612	NE	NA	IC2	IC2+	TC2+	inflamed	5	M	WHITE	N	1	NEVER	Liver	1-2 years	kidney	Y	Y	0.980392	1.3311	10060	MS2b1	Infiltrated	IV
SAM5b57e47fdcb3	PD	SD/PD	IC2	IC2+	TC0	NA	12	F	ASIAN	N	1	NEVER	Liver	more than 2 years	ureter	Y	Y	NA	0.977806	10169	MS1b	UroA	I
SAMae4da274eded	PD	SD/PD	IC0	IC0	TC0	NA	NA	F	WHITE	Y	1	NEVER	Liver	(less than) 1 year	bladder	Y	Y	NA	1.48462	10004	MS2a2	Genomically unstable	II
SAMd35318127278	CR	CR/PR	IC1	IC1	TC1	excluded	62	M	WHITE	Y	1	PREVIOUS	LN Only	(less than) 1 year	kidney	N	NA	10.0196	1.76734	10201	MS2a1	Genomically unstable	II
SAMa913c6139ec8	SD	SD/PD	IC2	IC2+	TC0	excluded	NA	M	WHITE	N	0	NEVER	Visceral	(less than) 1 year	kidney	Y	N	1.52941	0.942285	10304	MS2b1	Infiltrated	II
SAM75142fcab9df	PD	SD/PD	IC2	IC2+	TC0	excluded	7	F	WHITE	N	1	NEVER	LN Only	more than 2 years	kidney	Y	Y	0.27451	1.36783	10270	MS2b1	Infiltrated	I
SAMd697ba701077	SD	SD/PD	IC0	IC0	TC0	excluded	NA	F	WHITE	Y	0	PREVIOUS	LN Only	more than 2 years	ureter	Y	Y	NA	1.22069	10319	MS1a	UroA	II
SAM166a419a4e5a	PD	SD/PD	IC1	IC1	TC0	excluded	5	M	WHITE	N	1	PREVIOUS	Visceral	1-2 years	bladder	Y	N	0.27451	1.27231	10173	MS2b1	Infiltrated	IV
SAM025b45c27e05	PD	SD/PD	IC1	IC1	TC0	desert	1	M	WHITE	N	0	PREVIOUS	Liver	1-2 years	bladder	Y	N	0.313725	1.64883	10346	MS2b1	Infiltrated	III
SAMe07c4560772d	PD	SD/PD	IC0	IC0	TC0	desert	5	F	OTHER	Y	1	NEVER	Visceral	more than 2 years	ureter	Y	Y	0.54902	1.28389	10353	MS1b	UroA	I
SAM2dc578e0165f	NE	NA	IC2	IC2+	TC2+	excluded	8	M	ASIAN	N	1	PREVIOUS	Visceral	(less than) 1 year	bladder	Y	Y	NA	1.76519	10204	MS2a2	Genomically unstable	IV
SAM3785587846ce	NE	NA	IC1	IC1	TC0	NA	9	F	WHITE	Y	1	PREVIOUS	Liver	1-2 years	ureter	Y	Y	NA	1.11873	10032	MS1b	UroA	I
SAM560f23d6a3ad	CR	CR/PR	IC2	IC2+	TC2+	inflamed	19	M	NATIVE HAWAIIAN OR OTHER PACIFIC ISLANDER	N	0	PREVIOUS	NA	(less than) 1 year	other	Y	Y	0.647059	1.0572	10355	MS2b2.2	Basal/SCC-like	IV
SAM52500cabdd36	SD	SD/PD	IC1	IC1	TC0	excluded	12	F	OTHER	N	0	PREVIOUS	LN Only	1-2 years	ureter	Y	Y	0.745098	0.725809	10243	MS2a1	Genomically unstable	II
SAM14df63a65411	PR	CR/PR	IC2	IC2+	TC2+	excluded	7	F	WHITE	N	0	PREVIOUS	Liver	(less than) 1 year	bladder	Y	Y	0.568627	1.73628	10238	MS1b	UroA	III
SAMf3a9bce50099	PD	SD/PD	IC2	IC2+	TC0	excluded	4	F	ASIAN	N	1	PREVIOUS	LN Only	(less than) 1 year	kidney	Y	Y	NA	1.05343	10182	MS2b1	Infiltrated	II
SAMffa5c7cad0e5	PR	CR/PR	IC1	IC1	TC0	desert	10	M	WHITE	N	1	PREVIOUS	Visceral	(less than) 1 year	other	Y	NA	NA	0.83755	10364	MS2b1	Infiltrated	IV
SAMdab9ca8fb5de	PD	SD/PD	IC0	IC0	TC0	excluded	14	M	WHITE	N	2	PREVIOUS	Liver	(less than) 1 year	bladder	N	NA	2.92157	1.52933	10119	MS1a	UroA	I
SAM34430ef08e5b	PD	SD/PD	IC1	NA	NA	NA	NA	M	WHITE	N	0	NEVER	Visceral	more than 2 years	bladder	Y	Y	NA	0.567628	10373	MS2b1	Infiltrated	IV
SAM4b0175e8db6e	PD	SD/PD	IC1	IC1	TC0	desert	6	M	WHITE	N	1	PREVIOUS	Liver	more than 2 years	kidney	Y	Y	NA	1.05102	10275	MS2b1	Infiltrated	I
SAMf28c01545593	SD	SD/PD	IC1	IC1	TC0	desert	8	M	WHITE	Y	0	PREVIOUS	Visceral	more than 2 years	bladder	Y	Y	NA	1.01196	10315	MS1b	UroA	I
SAMaec7380f9ab0	PR	CR/PR	IC2	IC2+	TC0	excluded	4	M	WHITE	N	2	NEVER	NA	(less than) 1 year	ureter	N	NA	NA	1.30867	10155	MS2a2	Genomically unstable	IV
SAMaf7578d55754	NE	NA	IC0	IC2+	TC2+	excluded	NA	F	WHITE	N	1	PREVIOUS	NA	(less than) 1 year	other	Y	N	2.66667	1.35651	10357	MS2a2	Genomically unstable	II
SAMbd8ee73983b8	NE	NA	IC1	IC1	TC0	excluded	9	M	WHITE	Y	1	NEVER	LN Only	1-2 years	bladder	Y	N	1.01961	0.950789	10358	MS1b	UroA	II
SAMe94c30c30616	SD	SD/PD	IC1	IC1	TC0	excluded	6	M	WHITE	N	1	PREVIOUS	Visceral	more than 2 years	bladder	Y	Y	1.01961	1.15424	10195	MS2a2	Genomically unstable	I
SAM54e58f1b0230	PD	SD/PD	IC0	IC0	TC0	desert	5	M	WHITE	N	1	NEVER	Liver	(less than) 1 year	bladder	Y	N	NA	1.34632	10050	MS1b	UroA	I
SAM5e3bae090b8c	PD	SD/PD	IC2	IC2+	TC0	excluded	6	M	WHITE	Y	1	PREVIOUS	Liver	more than 2 years	kidney	Y	Y	0.823529	1.02852	10063	MS1b	UroA	I
SAM3cb94b0d5297	PD	SD/PD	IC1	IC1	TC0	excluded	15	M	WHITE	N	1	CURRENT	Visceral	1-2 years	kidney	Y	Y	2.23529	0.674091	10181	MS2b1	Infiltrated	IV
SAM61b9d4d84c64	SD	SD/PD	IC2	IC2+	TC0	inflamed	27	M	WHITE	N	1	PREVIOUS	Liver	1-2 years	bladder	Y	Y	5.88235	1.8785	10223	MS2a1	Genomically unstable	I
SAM8a42c0d59187	NE	NA	IC0	IC0	TC0	NA	3	M	WHITE	Y	1	NEVER	Liver	(less than) 1 year	NA	Y	N	0.27451	0.891949	10110	MS1b	UroA	III
SAMcb132b0cdd2c	PD	SD/PD	IC1	IC1	TC2+	desert	NA	M	WHITE	N	1	CURRENT	LN Only	(less than) 1 year	lymph node	Y	N	0.843137	1.3659	10066	MS2a2	Genomically unstable	II
SAMe97af0feefdf	PD	SD/PD	IC1	IC1	TC0	excluded	3	F	WHITE	N	0	PREVIOUS	Visceral	(less than) 1 year	bladder	Y	N	0.705882	1.40309	10116	MS1a	UroA	I
SAMee3844cc0b9f	PD	SD/PD	IC0	IC0	TC0	NA	NA	M	WHITE	Y	1	PREVIOUS	Visceral	(less than) 1 year	lymph node	Y	N	NA	0.891882	10143	MS2b1	Infiltrated	I
SAM73b653ae20d1	NE	NA	IC2	IC2+	TC2+	inflamed	3	F	WHITE	N	1	NEVER	Visceral	(less than) 1 year	other	Y	Y	0.960784	1.36227	10053	MS2b2.2	Basal/SCC-like	III
SAMdcae54fcd7fa	SD	SD/PD	IC1	IC1	TC0	excluded	NA	M	WHITE	Y	1	PREVIOUS	LN Only	more than 2 years	kidney	Y	N	1.43137	1.27868	10284	MS2b1	Infiltrated	II
SAMdad5c29dc105	PD	SD/PD	IC1	IC1	TC0	excluded	5	M	WHITE	N	1	CURRENT	Visceral	more than 2 years	bladder	Y	Y	0.666667	1.53079	10306	MS1b	UroA	II
SAMa424c75831b4	PD	SD/PD	IC2	IC2+	TC0	NA	6	M	WHITE	N	1	PREVIOUS	Visceral	1-2 years	bladder	Y	N	0.686275	0.776142	10240	MS1b	UroA	II
SAM28687037e4ff	SD	SD/PD	IC2	IC2+	TC2+	inflamed	6	M	WHITE	N	0	PREVIOUS	Visceral	(less than) 1 year	kidney	Y	Y	0.568627	1.50879	10028	MS2b2.2	Basal/SCC-like	III
SAMe50d15fde368	PR	CR/PR	IC1	IC1	TC0	desert	9	F	WHITE	Y	1	PREVIOUS	Visceral	1-2 years	bladder	Y	Y	2.17647	1.70065	10343	MS1b	UroA	I
SAM45c8e6412c66	PD	SD/PD	IC1	IC1	TC2+	inflamed	5	M	WHITE	N	1	PREVIOUS	LN Only	(less than) 1 year	bladder	Y	N	1.39216	1.29793	10217	MS2b2.2	Basal/SCC-like	III
SAM8533e5e261d6	PR	CR/PR	IC0	IC0	TC0	desert	5	M	WHITE	N	0	PREVIOUS	Visceral	1-2 years	bladder	Y	N	1.72549	1.52308	10269	MS1b	UroA	I
SAMaaf505c36f93	PR	CR/PR	IC1	IC1	TC0	excluded	15	M	WHITE	N	1	PREVIOUS	LN Only	more than 2 years	kidney	Y	Y	1.72549	1.53825	10259	MS1b	UroA	I
SAM73663ee4a96e	CR	CR/PR	IC2	IC2+	TC0	excluded	NA	M	WHITE	N	0	PREVIOUS	LN Only	(less than) 1 year	kidney	N	NA	NA	0.796165	10123	MS1b	UroA	I
SAM0bdb3428bd13	PD	SD/PD	IC0	IC0	TC0	NA	NA	F	WHITE	N	1	NEVER	Visceral	(less than) 1 year	lymph node	Y	N	NA	1.01875	10312	MS2b1	Infiltrated	II
SAM3330c03fdf00	PD	SD/PD	IC1	IC1	TC0	NA	2	M	WHITE	N	0	NEVER	LN Only	(less than) 1 year	lymph node	Y	N	NA	1.14051	10031	MS2b1	Infiltrated	IV
SAM0a7c2091dd56	PD	SD/PD	IC2	IC2+	TC1	excluded	8	M	WHITE	N	1	NEVER	Visceral	(less than) 1 year	bladder	Y	N	1.27451	0.937676	10033	MS2b2.2	Basal/SCC-like	III
SAM7bff231634e9	SD	SD/PD	IC2	IC2+	TC2+	NA	NA	M	WHITE	N	1	PREVIOUS	Visceral	(less than) 1 year	ureter	Y	Y	0.72549	1.22719	10347	MS2b2.2	Basal/SCC-like	III
SAM5d1dfd5207f5	PD	SD/PD	IC0	IC0	TC0	NA	12	M	WHITE	Y	1	NEVER	Visceral	(less than) 1 year	bladder	Y	N	NA	1.83819	10225	MS1b	UroA	I
SAMeb587a68006b	SD	SD/PD	IC1	IC1	TC0	NA	NA	M	WHITE	Y	1	PREVIOUS	LN Only	1-2 years	bladder	N	NA	NA	1.28031	10297	MS2b1	Infiltrated	II
SAM99a46b9eec27	PD	SD/PD	IC0	IC0	TC0	excluded	5	M	WHITE	N	1	PREVIOUS	Liver	1-2 years	kidney	Y	Y	0.72549	1.96569	10236	MS2b1	Infiltrated	I
SAM1ac4e3dee297	PD	SD/PD	IC1	IC1	TC0	excluded	2	M	WHITE	Y	1	PREVIOUS	Liver	(less than) 1 year	kidney	N	NA	0.647059	1.0557	10365	MS1b	UroA	I
SAM553c3c35b847	PD	SD/PD	IC0	IC0	TC0	NA	NA	F	WHITE	N	0	PREVIOUS	Liver	(less than) 1 year	kidney	Y	Y	NA	0.978528	10074	MS2b1	Infiltrated	IV
SAM3e04eb914f3d	PR	CR/PR	IC2	IC2+	TC0	excluded	17	M	WHITE	N	1	NEVER	Liver	(less than) 1 year	lymph node	Y	N	1.41176	1.28662	10062	MS2b1	Infiltrated	I
SAMc2a1820d4e6b	CR	CR/PR	IC2	IC2+	TC0	excluded	NA	M	WHITE	N	0	NEVER	LN Only	(less than) 1 year	bladder	Y	N	NA	1.31778	10005	MS2b1	Infiltrated	I
SAM822b226466a1	SD	SD/PD	IC0	IC0	TC0	desert	NA	M	WHITE	Y	1	PREVIOUS	Visceral	1-2 years	other	Y	Y	1.09804	1.26144	10133	MS1b	UroA	I
SAMabc151b01ea3	PD	SD/PD	IC1	IC1	TC0	excluded	NA	F	WHITE	N	1	NEVER	Liver	(less than) 1 year	bladder	Y	N	NA	0.74401	10092	MS2b2.2	Basal/SCC-like	IV
SAMe1eb5d988760	CR	CR/PR	IC2	IC2+	TC0	inflamed	14	M	WHITE	N	0	PREVIOUS	Liver	1-2 years	bladder	Y	Y	2.27451	1.20648	10117	MS2b1	Infiltrated	I
SAMe3210d3632b4	PD	SD/PD	IC2	IC2+	TC2+	inflamed	17	F	WHITE	Y	1	NEVER	LN Only	(less than) 1 year	NA	Y	N	0.862745	1.18023	10268	MS2b2.2	Basal/SCC-like	III
SAMb15ad09d6e24	PD	SD/PD	IC2	IC2+	TC2+	excluded	4	F	WHITE	N	0	NEVER	LN Only	(less than) 1 year	bladder	Y	Y	NA	1.17946	10206	MS2b1	Infiltrated	IV
SAM7893196e0e89	PD	SD/PD	IC0	IC0	TC0	NA	5	M	ASIAN	N	1	PREVIOUS	Visceral	(less than) 1 year	bladder	Y	N	0.941176	1.54839	10069	MS2b2.2	Basal/SCC-like	III
SAM3f446449bf81	NE	NA	IC2	IC2+	TC0	inflamed	NA	M	WHITE	Y	1	NEVER	LN Only	(less than) 1 year	bladder	Y	N	0.980392	0.895025	10198	MS2b2.1	UroB	I
SAM961d04c42bd9	PD	SD/PD	IC0	IC0	TC0	excluded	17	M	WHITE	N	1	CURRENT	Visceral	(less than) 1 year	bladder	Y	N	1.72549	1.54621	10034	MS2a1	Genomically unstable	I
SAMb0d11db9aa79	PD	SD/PD	IC2	IC2+	TC0	inflamed	3	F	WHITE	N	0	NEVER	Visceral	1-2 years	lung	Y	N	0.843137	1.26897	10125	MS2b2.1	UroB	I
SAM19fec8f3b3bd	PD	SD/PD	IC2	IC2+	TC2+	excluded	5	M	WHITE	Y	1	PREVIOUS	Liver	(less than) 1 year	bladder	Y	Y	0.431373	0.631668	10024	MS2b2.2	Basal/SCC-like	III
SAM6083aac8db99	PR	CR/PR	IC1	IC1	TC0	inflamed	14	M	WHITE	N	0	PREVIOUS	Visceral	(less than) 1 year	bladder	Y	Y	NA	1.84954	10191	MS2a2	Genomically unstable	II
SAM7ee2b6e4d6b3	NE	NA	IC0	IC0	TC0	excluded	36	M	WHITE	Y	1	PREVIOUS	Visceral	1-2 years	kidney	Y	Y	6.80392	1.43324	10045	MS1b	UroA	I
SAMa90d73f8d891	PD	SD/PD	IC0	IC0	TC0	NA	12	M	WHITE	N	0	PREVIOUS	Visceral	(less than) 1 year	other	Y	N	0.72549	0.848679	10356	MS2b2.2	Basal/SCC-like	III
SAMaff272833538	NE	NA	IC2	IC2+	TC0	excluded	5	M	WHITE	Y	1	NEVER	Liver	(less than) 1 year	kidney	Y	Y	1.27451	1.309	10241	MS2a2	Genomically unstable	I
SAM415f36ad349e	PD	SD/PD	IC1	IC1	TC0	excluded	NA	M	WHITE	N	0	PREVIOUS	LN Only	1-2 years	bladder	Y	N	0.431373	1.09846	10048	MS2b2.2	Basal/SCC-like	IV
SAM7c67b05aa109	SD	SD/PD	IC0	IC0	TC1	NA	5	F	WHITE	N	0	NEVER	Visceral	1-2 years	bladder	Y	Y	0.529412	1.17525	10083	MS1b	UroA	I
SAMad83c9c53537	PD	SD/PD	IC1	IC1	TC0	NA	6	M	WHITE	N	0	PREVIOUS	Visceral	1-2 years	kidney	Y	Y	0.745098	1.29695	10372	MS1a	UroA	I
SAM3e8baff50d7a	SD	SD/PD	IC0	IC0	TC0	desert	11	M	WHITE	Y	0	NEVER	Liver	1-2 years	kidney	Y	N	1.21569	1.69543	10185	MS2a1	Genomically unstable	II
SAM3ee5dcd894f0	PD	SD/PD	IC0	IC0	TC0	desert	NA	M	WHITE	Y	0	CURRENT	Visceral	1-2 years	bladder	Y	N	NA	0.932179	10292	MS2b2.1	UroB	I
SAM8a1b0e02ee42	CR	CR/PR	IC0	IC0	TC0	desert	14	M	ASIAN	N	0	NEVER	LN Only	1-2 years	bladder	Y	Y	0.843137	1.79684	10349	MS2a1	Genomically unstable	II
SAMd7d57ee3a863	CR	CR/PR	IC2	IC2+	TC0	inflamed	24	M	WHITE	N	1	PREVIOUS	NA	(less than) 1 year	bladder	Y	NA	NA	1.12889	10138	MS2b2.2	Basal/SCC-like	IV
SAMeb29625f76a5	PD	SD/PD	IC1	IC1	TC0	excluded	2	M	WHITE	N	1	PREVIOUS	Visceral	1-2 years	kidney	Y	Y	0.0588235	1.33606	10325	MS1b	UroA	I
SAM563d6233dfa2	PD	SD/PD	IC0	IC0	TC0	NA	NA	M	WHITE	N	1	PREVIOUS	Liver	(less than) 1 year	bladder	Y	N	0.607843	0.977704	10311	MS1a	UroA	IV
SAM4581bac493af	NE	NA	IC2	IC2+	TC0	NA	16	M	WHITE	N	0	NEVER	LN Only	(less than) 1 year	bladder	Y	Y	3	0.986933	10140	MS2a2	Genomically unstable	II
SAMa1871f491b02	PD	SD/PD	IC0	IC0	TC0	desert	NA	F	WHITE	N	1	NEVER	Liver	more than 2 years	bladder	Y	Y	3.33333	1.62959	10108	MS1b	UroA	I
SAM30cf07d4874f	SD	SD/PD	IC1	IC1	TC0	excluded	NA	M	WHITE	Y	1	NEVER	Liver	1-2 years	bladder	Y	N	NA	1.33751	10018	MS2b1	Infiltrated	II
SAM31291c256373	NE	NA	IC1	IC1	TC0	inflamed	32	M	WHITE	Y	1	CURRENT	Visceral	(less than) 1 year	other	Y	N	3.21569	1.39034	10263	MS2b1	Infiltrated	II
SAMd135d5867fe3	PD	SD/PD	IC2	IC2+	TC2+	excluded	3	M	WHITE	Y	1	PREVIOUS	Visceral	1-2 years	bladder	Y	Y	0.607843	1.03082	10106	MS2b2.2	Basal/SCC-like	IV
SAM9e11ec6bea80	SD	SD/PD	IC2	IC2+	TC2+	inflamed	10	M	WHITE	N	1	PREVIOUS	Visceral	more than 2 years	bladder	Y	N	NA	1.39537	10215	MS2b2.2	Basal/SCC-like	IV
SAM065890737112	CR	CR/PR	IC2	IC2+	TC0	inflamed	8	M	WHITE	Y	0	PREVIOUS	LN Only	(less than) 1 year	bladder	Y	Y	NA	1.43874	10341	MS1b	UroA	II
SAMb470eb8f04be	CR	CR/PR	IC2	IC2+	TC0	excluded	35	M	WHITE	N	0	NEVER	LN Only	more than 2 years	bladder	Y	Y	NA	1.43812	10115	MS1b	UroA	I
SAM675a12a09c15	PD	SD/PD	IC1	IC1	TC0	desert	13	M	WHITE	N	0	PREVIOUS	Liver	1-2 years	bladder	Y	N	1.2549	0.874536	10254	MS1a	UroA	I
SAM1e9c4d1d39ae	PD	SD/PD	IC1	IC1	TC0	inflamed	5	F	WHITE	N	0	PREVIOUS	Liver	more than 2 years	bladder	Y	Y	1.43137	1.75169	10047	MS2b2.2	Basal/SCC-like	II
SAM5a2347c0498a	SD	SD/PD	IC0	IC0	TC0	desert	9	M	WHITE	N	1	NEVER	Visceral	1-2 years	bladder	Y	Y	1.33333	1.92475	10017	MS2a1	Genomically unstable	II
SAM0571f17f4045	SD	SD/PD	IC2	IC2+	TC0	excluded	2	F	WHITE	N	0	PREVIOUS	LN Only	1-2 years	lymph node	Y	NA	1.47059	1.0322	10085	MS2b1	Infiltrated	II
SAM4b7ea015fd9e	PD	SD/PD	IC1	IC1	TC0	excluded	NA	F	WHITE	Y	1	NEVER	Visceral	(less than) 1 year	kidney	Y	N	NA	0.81558	10266	MS1b	UroA	I
SAM9306c5c92444	PD	SD/PD	IC2	IC2+	TC1	inflamed	12	M	WHITE	N	1	NEVER	Visceral	1-2 years	bladder	Y	NA	2.23529	1.77258	10129	MS2a1	Genomically unstable	II
SAMb15ac6e4c4ef	PR	CR/PR	IC1	IC1	TC0	NA	11	M	WHITE	Y	0	PREVIOUS	Visceral	more than 2 years	bladder	Y	Y	1.5098	1.28557	10096	MS2a1	Genomically unstable	II
SAM28e6031ac18b	SD	SD/PD	IC0	IC0	TC0	desert	22	M	WHITE	N	1	CURRENT	Liver	(less than) 1 year	bladder	Y	N	NA	1.36404	10021	MS1a	UroA	I
SAMd86389d0d768	PD	SD/PD	IC0	IC0	TC0	desert	NA	M	WHITE	N	1	PREVIOUS	Visceral	(less than) 1 year	bladder	Y	N	1.41176	0.789802	10310	MS1b	UroA	I
SAM63b2189c36d7	PD	SD/PD	IC0	IC0	TC0	desert	14	M	WHITE	N	1	CURRENT	Liver	more than 2 years	bladder	Y	Y	0.980392	1.20141	10209	MS1b	UroA	I
SAM18be5b395318	PD	SD/PD	IC2	IC2+	TC1	excluded	5	M	WHITE	N	1	PREVIOUS	Liver	(less than) 1 year	bladder	Y	Y	0.470588	0.965305	10040	MS2a1	Genomically unstable	IV
SAM0d855cff64e6	PD	SD/PD	IC1	IC1	TC0	desert	4	F	WHITE	N	1	CURRENT	Visceral	(less than) 1 year	bladder	Y	Y	0.137255	1.13302	10003	MS2b2.2	Basal/SCC-like	IV
SAM6cbc10abddb0	PD	SD/PD	IC2	IC2+	TC0	inflamed	3	M	WHITE	N	1	NEVER	LN Only	(less than) 1 year	bladder	Y	Y	0.960784	0.933544	10010	MS2b2.2	Basal/SCC-like	III
SAMdee1011782cd	PD	SD/PD	IC1	IC1	TC0	NA	NA	M	WHITE	N	1	NEVER	Visceral	(less than) 1 year	lymph node	Y	Y	NA	0.88244	10001	MS2b1	Infiltrated	I
SAMe9475f77504b	SD	SD/PD	IC1	IC1	TC0	excluded	NA	M	WHITE	N	0	NEVER	Liver	1-2 years	bladder	Y	Y	NA	0.721469	10313	MS2b1	Infiltrated	IV
SAMa535fcdf18a0	PR	CR/PR	IC0	IC0	TC0	NA	19	M	WHITE	N	1	PREVIOUS	NA	1-2 years	bladder	Y	Y	0.882353	0.899224	10371	MS1b	UroA	I
SAM7746b76437e6	NE	NA	IC0	IC0	TC0	desert	5	M	WHITE	N	1	PREVIOUS	Liver	1-2 years	bladder	Y	Y	0.392157	1.66593	10203	MS1b	UroA	I
SAM548551ef782c	PR	CR/PR	IC0	IC0	TC0	desert	11	M	WHITE	N	1	NEVER	Liver	1-2 years	bladder	Y	Y	1.82353	1.95402	10122	MS2a1	Genomically unstable	IV
SAM203dcf14f927	CR	CR/PR	IC1	IC1	TC1	inflamed	13	M	WHITE	N	1	CURRENT	LN Only	more than 2 years	bladder	Y	Y	2.39216	1.44746	10157	MS2a2	Genomically unstable	II
SAMe41b1e773582	PD	SD/PD	IC1	IC1	TC0	excluded	6	M	WHITE	N	1	NEVER	NA	(less than) 1 year	bladder	Y	Y	0.470588	1.4048	10184	MS2b2.2	Basal/SCC-like	III
SAM978a587b207e	PD	SD/PD	IC0	IC1	TC2+	excluded	NA	M	WHITE	N	0	CURRENT	LN Only	(less than) 1 year	bladder	Y	N	1.92157	1.04287	10131	MS2a2	Genomically unstable	II
SAM5234688806a7	PD	SD/PD	IC0	IC0	TC0	desert	13	M	WHITE	N	1	PREVIOUS	Liver	more than 2 years	kidney	Y	Y	0.313725	0.356537	10013	MS1b	UroA	I
SAM2c9586161ce6	PD	SD/PD	IC1	IC1	TC0	desert	9	M	WHITE	N	0	NEVER	Visceral	1-2 years	bladder	Y	Y	0.431373	1.48518	10251	MS1b	UroA	I
SAM76a431ba6ce1	PD	SD/PD	IC1	IC1	TC0	inflamed	6	M	WHITE	N	0	NEVER	Visceral	(less than) 1 year	kidney	N	NA	0.215686	0.804777	10300	MS2b1	Infiltrated	III
SAM7a9093b9c7e9	NE	NA	IC0	IC0	TC0	desert	1	M	WHITE	N	1	NEVER	NA	1-2 years	kidney	Y	Y	0.215686	0.821923	10020	MS2b1	Infiltrated	II
SAM8f2275c36e8c	SD	SD/PD	IC1	IC1	TC0	desert	5	M	WHITE	N	0	NEVER	Visceral	1-2 years	bladder	Y	Y	NA	1.63105	10189	MS1b	UroA	I
SAMab8052a03398	SD	SD/PD	IC2	IC2+	TC0	inflamed	NA	M	WHITE	N	1	NEVER	LN Only	(less than) 1 year	lymph node	Y	N	0.0392157	0.767621	10019	MS2b1	Infiltrated	III
SAMd3bd67996035	CR	CR/PR	IC2	IC2+	TC0	excluded	7	M	WHITE	N	0	PREVIOUS	LN Only	more than 2 years	lymph node	Y	Y	1.56863	1.33588	10205	MS2a2	Genomically unstable	II
SAMfddc359e862b	NE	NA	IC0	IC0	TC0	excluded	NA	F	WHITE	Y	1	PREVIOUS	NA	1-2 years	bladder	Y	Y	NA	1.34007	10256	MS2b1	Infiltrated	II
SAM753d4bb52dbe	SD	SD/PD	IC1	IC1	TC0	excluded	7	M	WHITE	N	1	CURRENT	Visceral	(less than) 1 year	ureter	Y	Y	NA	1.52308	10337	MS2b1	Infiltrated	I
SAMd3601288319e	CR	CR/PR	IC2	IC2+	TC0	excluded	14	M	OTHER	N	0	PREVIOUS	LN Only	1-2 years	other	Y	N	0.784314	0.96954	10335	MS2a1	Genomically unstable	II
SAM59f392864f5d	SD	SD/PD	IC2	IC2+	TC0	excluded	14	M	OTHER	N	0	PREVIOUS	LN Only	more than 2 years	bladder	Y	N	NA	1.02602	10136	MS2b1	Infiltrated	II
SAM26104d5adc89	SD	SD/PD	IC0	IC0	TC0	excluded	1	M	ASIAN	Y	1	PREVIOUS	Visceral	(less than) 1 year	bladder	N	NA	0.27451	0.958124	10187	MS1a	UroA	III
SAMba1a34b5a060	PD	SD/PD	IC2	IC2+	TC0	inflamed	5	M	WHITE	N	0	NEVER	Visceral	(less than) 1 year	bladder	Y	N	0.901961	1.02302	10277	MS2b2.2	Basal/SCC-like	III
SAM18a4dabbc557	PD	SD/PD	IC2	IC2+	TC2+	excluded	18	M	WHITE	N	1	PREVIOUS	Visceral	1-2 years	bladder	Y	Y	2.03922	1.51423	10367	MS2a2	Genomically unstable	II
SAMfb7aec7cb0e2	PR	CR/PR	IC2	IC2+	TC2+	inflamed	NA	M	WHITE	N	1	PREVIOUS	NA	(less than) 1 year	bladder	Y	Y	5.92157	1.60244	10265	MS2b2.2	Basal/SCC-like	IV
SAMfed609955db9	PD	SD/PD	IC2	IC2+	TC2+	desert	7	F	WHITE	N	0	NEVER	Visceral	(less than) 1 year	bladder	Y	Y	0.352941	1.04129	10151	MS1b	UroA	I
SAMb8070b7937e7	SD	SD/PD	IC1	IC1	TC0	desert	5	M	WHITE	Y	0	PREVIOUS	Liver	(less than) 1 year	bladder	Y	Y	0.333333	0.92136	10127	MS1b	UroA	I
SAMf2aae1443f67	PD	SD/PD	IC1	IC1	TC0	desert	7	F	WHITE	N	0	NEVER	Visceral	1-2 years	bladder	Y	Y	0.803922	1.45673	10253	MS1b	UroA	III
SAM2bba8cb35e48	PD	SD/PD	IC0	IC0	TC0	excluded	11	M	WHITE	N	1	PREVIOUS	Liver	more than 2 years	bladder	Y	Y	1.29412	0.800619	10262	MS2b1	Infiltrated	II
SAMcee0fa8c05b4	NE	NA	IC1	IC1	TC1	excluded	7	M	WHITE	N	1	PREVIOUS	Liver	more than 2 years	bladder	Y	Y	1.37255	1.5152	10252	MS2a1	Genomically unstable	II
SAM5c139c5c1c4f	PD	SD/PD	IC2	IC2+	TC0	excluded	NA	M	WHITE	N	1	PREVIOUS	Liver	more than 2 years	bladder	Y	Y	NA	0.655137	10109	MS2b2.1	UroB	III
SAMc1251c7bfee2	PR	CR/PR	IC2	IC2+	TC0	excluded	5	M	WHITE	N	0	PREVIOUS	Visceral	(less than) 1 year	bladder	Y	Y	1.09804	1.63589	10196	MS2a2	Genomically unstable	IV
SAM6780ed436b55	PD	SD/PD	IC2	IC2+	TC0	inflamed	14	F	WHITE	N	1	PREVIOUS	Visceral	more than 2 years	bladder	Y	Y	2.54902	1.12775	10167	MS2b2.2	Basal/SCC-like	III
SAM85f0a3ac1c45	PD	SD/PD	IC2	IC2+	TC0	excluded	8	M	WHITE	N	1	CURRENT	Visceral	1-2 years	lung	Y	Y	0.27451	1.12474	10098	MS1b	UroA	III
SAM9d2494119c05	PD	SD/PD	IC0	IC0	TC0	NA	NA	M	WHITE	N	1	NEVER	Liver	(less than) 1 year	liver	Y	N	NA	0.958447	10176	MS1b	UroA	I
SAM9410b866974a	SD	SD/PD	IC0	IC0	TC0	NA	NA	M	WHITE	N	1	NEVER	LN Only	1-2 years	bladder	Y	N	NA	1.46748	10333	MS2b1	Infiltrated	IV
SAM5d989c86255e	PD	SD/PD	IC1	IC1	TC0	desert	13	F	UNKNOWN	N	1	PREVIOUS	Liver	(less than) 1 year	bladder	Y	N	1.41176	0.812834	10145	MS2a2	Genomically unstable	III
SAM27299aed7681	PR	CR/PR	IC1	IC1	TC0	excluded	8	F	UNKNOWN	Y	0	NEVER	NA	1-2 years	bladder	Y	Y	0.745098	1.86436	10042	MS1b	UroA	I
SAM49d48750e294	PD	SD/PD	IC1	IC1	TC0	excluded	0	M	UNKNOWN	N	0	PREVIOUS	Visceral	1-2 years	bladder	Y	Y	0.607843	1.10497	10227	MS2b1	Infiltrated	II
SAMd43f8933066b	PR	CR/PR	IC1	IC1	TC0	inflamed	15	M	UNKNOWN	N	0	PREVIOUS	Visceral	more than 2 years	bladder	Y	Y	1.88235	0.903453	10058	MS2b1	Infiltrated	II
SAM7aa01fc49a80	PD	SD/PD	IC1	IC1	TC0	excluded	NA	M	WHITE	N	1	PREVIOUS	Liver	more than 2 years	bladder	N	NA	1.03922	1.06346	10370	MS2b1	Infiltrated	II
SAM0257bbbbd388	SD	SD/PD	IC1	IC1	TC0	excluded	18	M	WHITE	N	1	PREVIOUS	Visceral	more than 2 years	bladder	Y	Y	4.68627	1.56768	10232	MS2a1	Genomically unstable	II
SAMc919aebc7fdd	PR	CR/PR	IC2	IC2+	TC0	inflamed	3	M	WHITE	N	0	NEVER	LN Only	1-2 years	bladder	Y	Y	0.607843	0.617165	10368	MS2b1	Infiltrated	IV
SAMa321770ac31c	PD	SD/PD	IC2	IC2+	TC0	excluded	8	M	WHITE	N	0	PREVIOUS	Visceral	(less than) 1 year	lymph node	Y	N	1.41176	1.38859	10369	MS2b2.2	Basal/SCC-like	II
SAM3894ac3956a5	PD	SD/PD	IC1	IC1	TC0	excluded	5	M	WHITE	N	0	PREVIOUS	Visceral	(less than) 1 year	bladder	Y	Y	NA	1.90566	10097	MS1b	UroA	I
SAM3779e979db6b	NE	NA	IC1	IC1	TC0	excluded	NA	M	WHITE	N	0	CURRENT	Visceral	more than 2 years	bladder	Y	Y	NA	1.42225	10348	MS1a	UroA	I
SAM1c0ecfb3eb63	PD	SD/PD	IC2	IC2+	TC0	excluded	NA	F	WHITE	N	0	PREVIOUS	Liver	(less than) 1 year	bladder	Y	NA	NA	1.16579	10086	MS2b2.2	Basal/SCC-like	III
SAMbf91f27e7f9b	NE	NA	IC2	IC2+	TC0	excluded	3	M	WHITE	N	0	PREVIOUS	Liver	1-2 years	kidney	Y	Y	NA	0.778596	10134	MS2b1	Infiltrated	I
SAMbcb07ba81cee	PD	SD/PD	IC2	IC2+	TC0	excluded	NA	M	WHITE	N	0	PREVIOUS	Liver	more than 2 years	bladder	Y	Y	NA	0.352492	10011	MS2b2.2	Basal/SCC-like	III
SAM9aa6a095a9d6	PD	SD/PD	IC1	IC1	TC0	excluded	5	M	WHITE	Y	0	PREVIOUS	NA	more than 2 years	kidney	Y	Y	0.647059	0.882239	10171	MS2b2.1	UroB	I
SAM957378bd907f	PD	SD/PD	IC0	IC0	TC0	excluded	NA	M	WHITE	N	0	PREVIOUS	Liver	1-2 years	ureter	Y	N	0.196078	0.870142	10216	MS2b1	Infiltrated	II
SAMf82bbdc267c8	PD	SD/PD	IC0	IC0	TC0	desert	7	M	WHITE	N	0	CURRENT	Visceral	1-2 years	kidney	Y	Y	0.529412	1.17181	10361	MS1b	UroA	I
SAM2624229effe8	PD	SD/PD	IC0	IC0	TC0	excluded	6	M	WHITE	N	1	PREVIOUS	Visceral	more than 2 years	bladder	Y	Y	0.431373	0.567845	10071	MS2b1	Infiltrated	I
SAMd2492b2a31bb	PD	SD/PD	IC2	IC2+	TC2+	desert	3	F	WHITE	N	0	NEVER	LN Only	(less than) 1 year	lymph node	Y	N	0.490196	0.824884	10008	MS2b2.2	Basal/SCC-like	III
SAM670649e105b5	CR	CR/PR	IC2	IC2+	TC0	excluded	15	F	WHITE	N	0	NEVER	LN Only	(less than) 1 year	bladder	Y	Y	2.68627	1.14889	10148	MS2b2.2	Basal/SCC-like	I
SAM91c47b054ffb	PR	CR/PR	IC2	IC2+	TC0	inflamed	49	M	WHITE	Y	0	PREVIOUS	Visceral	(less than) 1 year	bladder	Y	N	2.70588	1.10269	10162	MS2a1	Genomically unstable	II
SAM491e341d5a82	NE	NA	IC1	IC1	TC0	desert	13	F	WHITE	N	0	NEVER	Visceral	more than 2 years	bladder	Y	Y	NA	0.978218	10091	MS2a1	Genomically unstable	II
SAM5fe7a81a39dd	PD	SD/PD	IC2	IC2+	TC0	inflamed	21	M	WHITE	Y	0	CURRENT	LN Only	more than 2 years	ureter	Y	N	3.82353	0.884286	10350	MS2a1	Genomically unstable	II
SAM29da928587ad	PD	SD/PD	IC1	IC1	TC0	desert	NA	F	WHITE	N	1	PREVIOUS	Visceral	(less than) 1 year	ureter	Y	Y	0.490196	0.676961	10107	MS1a	UroA	III
SAM0a0f2bac4b20	PD	SD/PD	IC1	IC1	TC1	NA	2	M	WHITE	N	0	NEVER	Liver	(less than) 1 year	kidney	Y	Y	0.215686	1.37594	10082	MS2b2.2	Basal/SCC-like	III
SAM8e469834acc1	PD	SD/PD	IC1	IC1	TC0	excluded	6	M	WHITE	N	1	NEVER	Liver	more than 2 years	bladder	Y	Y	NA	0.978557	10287	MS1a	UroA	I
SAM8e43e9caf307	NE	NA	IC1	IC1	TC0	excluded	4	F	WHITE	N	0	PREVIOUS	Liver	(less than) 1 year	bladder	Y	Y	1	1.39204	10285	MS2a1	Genomically unstable	II
SAM99b1f6a9534e	NE	NA	IC1	IC1	TC0	excluded	5	F	WHITE	N	0	PREVIOUS	Liver	(less than) 1 year	bladder	Y	Y	1	1.04395	10285	MS2a1	Genomically unstable	II
SAM12502d970c10	SD	SD/PD	IC2	IC2+	TC0	inflamed	10	M	WHITE	N	0	PREVIOUS	Visceral	more than 2 years	kidney	Y	Y	1.07843	0.712692	10078	MS1b	UroA	I
SAM9681450bbc90	NE	NA	IC2	IC2+	TC0	inflamed	21	M	WHITE	N	1	PREVIOUS	Visceral	more than 2 years	bladder	Y	Y	NA	1.18287	10328	MS2b1	Infiltrated	III
SAM7d7c54623618	PR	CR/PR	IC0	IC0	TC0	excluded	8	M	WHITE	N	0	CURRENT	Liver	(less than) 1 year	bladder	Y	N	2.09804	1.1321	10049	MS2a1	Genomically unstable	II
SAM181b638b8248	PD	SD/PD	IC2	IC2+	TC2+	excluded	NA	M	WHITE	N	1	CURRENT	Liver	(less than) 1 year	kidney	Y	Y	0.215686	0.885055	10056	MS2b1	Infiltrated	IV
SAMbfdffb97c446	SD	SD/PD	IC1	IC1	TC2+	excluded	6	F	WHITE	N	1	CURRENT	Visceral	(less than) 1 year	bladder	Y	Y	1.45098	1.29314	10046	MS2b2.2	Basal/SCC-like	IV
SAM3b15b4c6311d	CR	CR/PR	IC2	IC2+	TC2+	inflamed	44	M	WHITE	N	1	NEVER	Visceral	more than 2 years	bladder	Y	Y	5.82353	1.59823	10267	MS2b2.2	Basal/SCC-like	III
SAM00b9e5c52da9	NE	NA	IC1	IC1	TC0	excluded	NA	M	WHITE	Y	1	PREVIOUS	Visceral	1-2 years	bladder	Y	Y	NA	1.21707	10208	MS2b2.1	UroB	III
SAM59b825252c0d	NE	NA	IC1	IC1	TC0	NA	15	M	WHITE	N	1	NEVER	LN Only	more than 2 years	lymph node	Y	N	NA	2.55122	10250	MS2b2.2	Basal/SCC-like	III
SAM1c8b086175ca	PD	SD/PD	IC0	IC0	TC0	excluded	7	M	WHITE	N	0	PREVIOUS	Visceral	more than 2 years	bladder	Y	Y	0.54902	0.637736	10064	MS2b1	Infiltrated	I
SAMeaa477a5384b	CR	CR/PR	IC2	IC2+	TC0	inflamed	14	M	WHITE	N	0	PREVIOUS	NA	more than 2 years	bladder	Y	Y	2.76471	1.11991	10233	MS2b2.1	UroB	I
SAM1dda30f1c5be	PD	SD/PD	IC1	IC1	TC0	desert	20	M	WHITE	N	0	PREVIOUS	NA	1-2 years	bladder	Y	Y	4.01961	1.37314	10226	MS2b1	Infiltrated	II
SAM9eebdef2858a	NE	NA	IC1	IC1	TC0	excluded	NA	F	WHITE	N	1	NEVER	Liver	more than 2 years	bladder	Y	Y	NA	0.620737	10327	MS2a1	Genomically unstable	IV
SAM9daccafc18db	PD	SD/PD	IC0	IC0	TC0	desert	NA	F	WHITE	N	0	CURRENT	Visceral	(less than) 1 year	kidney	Y	Y	NA	0.597249	10113	MS2b2.2	Basal/SCC-like	III
SAM2eb07dedf07f	PR	CR/PR	IC2	IC2+	TC0	inflamed	13	M	WHITE	Y	0	PREVIOUS	Visceral	1-2 years	bladder	Y	Y	1.13725	0.30554	10336	MS2b1	Infiltrated	II
SAM25510f300d79	CR	CR/PR	IC0	IC0	TC0	desert	NA	M	WHITE	N	0	PREVIOUS	Visceral	(less than) 1 year	other	Y	N	1.82353	1.78516	10124	MS2b2.2	Basal/SCC-like	III
SAMbda79f955628	SD	SD/PD	IC2	IC2+	TC0	inflamed	20	F	WHITE	N	1	PREVIOUS	NA	1-2 years	bladder	Y	Y	1.2549	0.37328	10065	MS2a2	Genomically unstable	II
SAM9b9d48b0b02c	NE	NA	IC1	IC1	TC0	inflamed	5	M	WHITE	Y	1	PREVIOUS	Liver	more than 2 years	bladder	Y	Y	2.11765	1.584	10039	MS2a1	Genomically unstable	II
SAMff41c4e8c08f	NE	NA	IC0	IC0	TC0	excluded	14	M	WHITE	N	0	PREVIOUS	Visceral	(less than) 1 year	bladder	Y	Y	NA	1.87245	10200	MS1a	UroA	I
SAMc97f35a29d16	NE	NA	IC0	IC0	TC0	desert	13	M	WHITE	N	1	PREVIOUS	Visceral	(less than) 1 year	bladder	Y	Y	NA	0.265934	10323	MS1a	UroA	II
SAM187e056d6a2a	PD	SD/PD	IC0	IC0	TC0	NA	NA	M	WHITE	N	0	CURRENT	Visceral	(less than) 1 year	lung	Y	N	NA	0.838192	10228	MS1b	UroA	I
SAMbc8dc3a7b54e	PD	SD/PD	IC0	IC0	TC0	desert	7	F	WHITE	Y	1	PREVIOUS	Visceral	(less than) 1 year	bladder	N	NA	0.745098	1.01781	10087	MS2a1	Genomically unstable	II
SAM7b40007f4aa4	PR	CR/PR	IC0	IC0	TC0	NA	12	F	WHITE	N	1	NEVER	Visceral	(less than) 1 year	ureter	N	NA	NA	0.978981	10051	MS2a1	Genomically unstable	IV
SAM568ce160abd9	SD	SD/PD	IC0	IC0	TC0	NA	NA	F	WHITE	Y	0	PREVIOUS	Visceral	1-2 years	bladder	Y	N	NA	0.318993	10360	MS2b1	Infiltrated	III
SAM14938611a2d3	PR	CR/PR	IC1	IC1	TC0	desert	38	M	WHITE	Y	2	PREVIOUS	LN Only	1-2 years	bladder	N	NA	6.68627	1.15817	10139	MS2a1	Genomically unstable	II
SAM1a87df750b9d	SD	SD/PD	IC1	IC1	TC0	excluded	8	M	WHITE	N	2	PREVIOUS	Visceral	(less than) 1 year	bladder	N	NA	1.17647	0.924222	10279	MS2b2.2	Basal/SCC-like	III
SAMae02629a97f7	PD	SD/PD	IC0	IC0	TC0	NA	NA	F	WHITE	N	0	PREVIOUS	Liver	(less than) 1 year	kidney	Y	N	NA	0.772283	10326	MS1b	UroA	II
SAM47fc46c3d6be	SD	SD/PD	IC2	IC2+	TC0	inflamed	8	M	WHITE	N	0	PREVIOUS	LN Only	(less than) 1 year	bladder	N	NA	0.803922	0.761637	10035	MS2b1	Infiltrated	IV
SAM7829a341b9f3	PD	SD/PD	IC2	IC2+	TC1	inflamed	3	M	WHITE	Y	1	PREVIOUS	NA	(less than) 1 year	bladder	N	NA	0.745098	0.714102	10146	MS2b2.2	Basal/SCC-like	IV
SAM0f956e757453	PD	SD/PD	IC1	IC1	TC0	excluded	32	M	WHITE	Y	1	PREVIOUS	Visceral	(less than) 1 year	ureter	N	NA	4.09804	0.730244	10012	MS2b1	Infiltrated	II
SAMaf42c1541269	SD	SD/PD	IC2	IC2+	TC0	inflamed	14	M	WHITE	N	1	PREVIOUS	Liver	(less than) 1 year	bladder	N	NA	2.19608	0.795428	10178	MS2a2	Genomically unstable	II
SAM09c84ec0cf34	PD	SD/PD	IC0	IC0	TC0	inflamed	NA	M	WHITE	N	1	PREVIOUS	Liver	(less than) 1 year	NA	Y	N	NA	0.661994	10121	MS1b	UroA	I
SAM7538ad9ff524	SD	SD/PD	IC1	IC1	TC0	inflamed	21	F	WHITE	N	1	PREVIOUS	NA	(less than) 1 year	bladder	N	NA	2.39216	0.657817	10212	MS2b2.1	UroB	III
SAM95c70496ffb5	NE	NA	IC2	IC2+	TC0	inflamed	NA	F	OTHER	N	0	NEVER	Visceral	(less than) 1 year	lymph node	Y	N	NA	0.567752	10128	MS2b1	Infiltrated	III
SAM7edacb3deb65	NE	NA	IC0	IC0	TC0	desert	NA	M	WHITE	Y	1	PREVIOUS	LN Only	1-2 years	kidney	N	NA	0.647059	0.571193	10038	MS2a1	Genomically unstable	II
SAMb2e4a082541a	PD	SD/PD	IC1	IC1	TC0	NA	NA	F	WHITE	N	1	NEVER	Visceral	1-2 years	bladder	Y	N	NA	0.720924	10332	MS2b1	Infiltrated	IV
SAM771445e92421	CR	CR/PR	IC1	IC1	TC0	inflamed	NA	M	WHITE	N	0	NEVER	LN Only	more than 2 years	bladder	Y	N	0.215686	0.490146	10165	MS2b1	Infiltrated	III
SAM59fda9035d1d	PD	SD/PD	IC0	IC0	TC0	NA	NA	M	WHITE	N	1	NEVER	Visceral	(less than) 1 year	NA	Y	N	NA	0.493701	10352	MS2b1	Infiltrated	IV
SAM727c0e92a2a7	PR	CR/PR	IC2	IC2+	TC2+	NA	1	M	WHITE	Y	0	PREVIOUS	LN Only	(less than) 1 year	lymph node	N	NA	0.333333	0.955961	10239	MS2a2	Genomically unstable	II
SAM6f2a102a99df	CR	CR/PR	IC2	IC2+	TC2+	NA	8	F	WHITE	N	1	NEVER	NA	(less than) 1 year	NA	N	NA	2.07843	0.74348	10309	MS2a2	Genomically unstable	II
SAMe56c96c51190	PD	SD/PD	IC1	IC1	TC2+	excluded	5	F	WHITE	N	2	NEVER	Liver	(less than) 1 year	kidney	N	NA	0.0980392	0.809542	10055	MS2b1	Infiltrated	III
SAM2b672f4336c7	SD	SD/PD	IC0	IC0	TC0	desert	2	M	WHITE	N	0	NEVER	Visceral	more than 2 years	kidney	N	NA	0.156863	0.596754	10164	MS1b	UroA	I
SAM1ab1b28d9f2b	PD	SD/PD	IC1	IC1	TC0	desert	13	F	WHITE	N	1	PREVIOUS	Liver	more than 2 years	ureter	N	NA	0.294118	0.549941	10114	MS2a1	Genomically unstable	II
SAM1bcc62d8290c	NE	NA	IC1	IC1	TC0	excluded	10	M	WHITE	Y	1	PREVIOUS	Visceral	(less than) 1 year	bladder	N	NA	1.4902	0.862554	10210	MS2a1	Genomically unstable	IV
SAM6662f5181f87	PD	SD/PD	IC1	IC1	TC0	inflamed	5	M	WHITE	N	0	PREVIOUS	Liver	(less than) 1 year	bladder	N	NA	0.490196	0.918382	10303	MS1a	UroA	I
SAMe0c49ea0df5d	SD	SD/PD	IC1	IC1	TC0	excluded	2	F	WHITE	N	1	PREVIOUS	Visceral	(less than) 1 year	bladder	N	NA	NA	0.911801	10016	MS2b2.1	UroB	III
SAM59289ca42c99	NE	NA	IC1	IC1	TC0	excluded	4	M	WHITE	N	0	PREVIOUS	Liver	(less than) 1 year	kidney	N	NA	0.235294	0.438422	10057	MS2b2.2	Basal/SCC-like	III
SAM18b9351e265a	PD	SD/PD	IC2	IC2+	TC0	inflamed	7	M	BLACK OR AFRICAN AMERICAN	N	2	PREVIOUS	Liver	(less than) 1 year	ureter	N	NA	0.392157	0.793895	10025	MS2b1	Infiltrated	III
SAM7fb7a13c096b	PD	SD/PD	IC0	IC0	TC0	excluded	11	M	ASIAN	N	2	CURRENT	Liver	(less than) 1 year	kidney	N	NA	0.764706	0.483769	10006	MS2b1	Infiltrated	II
SAM87a8e18eb45b	PD	SD/PD	IC1	IC1	TC0	excluded	14	F	WHITE	N	2	NEVER	Visceral	(less than) 1 year	bladder	N	NA	0.313725	1.04861	10339	MS1b	UroA	I
SAM1f3c93814cb9	NE	NA	IC0	IC0	TC0	excluded	5	F	WHITE	N	2	PREVIOUS	Visceral	(less than) 1 year	bladder	N	NA	1.13725	0.67746	10190	MS2a2	Genomically unstable	II
SAM5fc9ae0aed1f	NE	NA	IC2	IC2+	TC2+	inflamed	6	M	WHITE	N	2	PREVIOUS	LN Only	(less than) 1 year	bladder	N	NA	2.01961	0.881794	10153	MS2b2.2	Basal/SCC-like	IV
SAM9725303dce0c	PD	SD/PD	IC1	IC1	TC0	desert	22	M	WHITE	Y	1	NEVER	Liver	more than 2 years	bladder	N	NA	4.43137	1.30737	10286	MS2a1	Genomically unstable	II
SAM6ff654a20f98	CR	CR/PR	IC1	IC1	TC0	excluded	6	M	WHITE	N	0	PREVIOUS	NA	(less than) 1 year	kidney	N	NA	1.03922	0.673915	10202	MS2b1	Infiltrated	I
SAM65afda25b920	SD	SD/PD	IC2	IC2+	TC2+	excluded	4	M	WHITE	Y	2	CURRENT	Visceral	more than 2 years	bladder	N	NA	0.294118	0.289938	10329	MS2b1	Infiltrated	III
SAMef0e3d2415fd	SD	SD/PD	IC2	IC2+	TC2+	inflamed	1	M	WHITE	N	0	PREVIOUS	Visceral	(less than) 1 year	lung	N	NA	0.0392157	0.481345	10154	MS2b1	Infiltrated	IV
SAM07a93a28f801	PR	CR/PR	IC1	IC1	TC0	excluded	18	M	WHITE	N	1	PREVIOUS	LN Only	(less than) 1 year	bladder	N	NA	2.11765	0.546177	10174	MS2a1	Genomically unstable	II
SAM94859b440b1d	PD	SD/PD	IC1	IC1	TC0	excluded	11	M	BLACK OR AFRICAN AMERICAN	N	1	NEVER	Visceral	more than 2 years	kidney	N	NA	0.215686	0.507752	10298	MS1b	UroA	I
SAM58e7832f4e7d	PR	CR/PR	IC0	IC0	TC0	desert	2	M	WHITE	Y	1	NEVER	Visceral	more than 2 years	bladder	N	NA	0.333333	0.853529	10244	MS1a	UroA	I
SAMc57eadb2d82b	PD	SD/PD	IC0	IC0	TC0	desert	3	M	OTHER	Y	1	NEVER	Visceral	(less than) 1 year	bladder	Y	NA	0.196078	0.768499	10271	MS1b	UroA	I
SAMd5ab7fbfab4e	NE	NA	IC2	IC2+	TC2+	excluded	35	M	WHITE	N	0	PREVIOUS	LN Only	more than 2 years	bladder	Y	Y	4.64706	0.903065	10027	MS2a2	Genomically unstable	II
SAM5767dd75d142	PR	CR/PR	IC1	IC1	TC0	excluded	32	M	WHITE	N	1	NEVER	NA	1-2 years	other	Y	Y	NA	0.742625	10274	MS2a2	Genomically unstable	IV
SAMaabf4afe4213	PD	SD/PD	IC0	IC0	TC0	NA	18	M	WHITE	N	1	NEVER	Visceral	(less than) 1 year	lymph node	N	NA	2	0.879312	10159	MS2a1	Genomically unstable	II
SAMcc7a42d87e9c	PR	CR/PR	IC2	IC2+	TC0	inflamed	26	F	WHITE	N	1	PREVIOUS	Visceral	(less than) 1 year	ureter	N	NA	4.96078	0.737523	10149	MS2a1	Genomically unstable	I
SAMce39dd79b441	PD	SD/PD	IC2	IC2+	TC0	inflamed	14	M	WHITE	N	0	PREVIOUS	Visceral	(less than) 1 year	bladder	N	NA	0.843137	0.683708	10022	MS2b2.2	Basal/SCC-like	IV
SAM75f12d1a55fc	SD	SD/PD	IC2	IC2+	TC0	inflamed	6	M	WHITE	N	0	PREVIOUS	Visceral	1-2 years	lung	Y	N	0.333333	0.748056	10052	MS2b1	Infiltrated	IV
SAM6964a6d7b967	PD	SD/PD	IC1	IC0	TC1	NA	5	M	WHITE	N	1	PREVIOUS	Visceral	(less than) 1 year	bladder	N	NA	1.17647	0.886016	10192	MS2a1	Genomically unstable	II
SAM3b1066e5801b	SD	SD/PD	IC2	IC2+	TC0	excluded	2	M	WHITE	N	1	NEVER	LN Only	(less than) 1 year	lymph node	Y	N	0.176471	0.386722	10120	MS2b1	Infiltrated	IV
SAMf20b827dca51	PD	SD/PD	IC2	IC2+	TC0	inflamed	14	M	WHITE	N	0	NEVER	LN Only	(less than) 1 year	kidney	Y	N	1.09804	0.811141	10258	MS2b1	Infiltrated	II
SAM6792d6e98068	PD	SD/PD	IC2	IC2+	TC0	desert	17	M	BLACK OR AFRICAN AMERICAN	Y	2	PREVIOUS	Liver	(less than) 1 year	bladder	N	NA	1.11765	1.0716	10095	MS1b	UroA	I
SAM31d9176e11fb	CR	CR/PR	IC2	IC2+	TC1	inflamed	23	M	WHITE	Y	0	NEVER	LN Only	(less than) 1 year	bladder	N	NA	4.23529	0.81157	10296	MS2b2.1	UroB	I
SAM04c589eb3fb3	NE	NA	IC1	IC1	TC0	NA	50	M	WHITE	N	2	NEVER	Visceral	(less than) 1 year	bladder	N	NA	NA	0.212295	10257	MS2b2.1	UroB	III
SAM5cc2d9036053	PD	SD/PD	IC0	IC0	TC0	desert	11	M	WHITE	N	1	NEVER	LN Only	(less than) 1 year	bladder	N	NA	0.411765	0.264372	10180	MS2b1	Infiltrated	I
SAMb8101c538753	SD	SD/PD	IC2	IC2+	TC2+	inflamed	16	M	WHITE	N	1	PREVIOUS	Liver	(less than) 1 year	bladder	N	NA	3.76471	0.562345	10280	MS2b2.2	Basal/SCC-like	IV
SAM80c6183220e6	PD	SD/PD	IC1	IC1	TC0	inflamed	8	M	WHITE	N	0	CURRENT	LN Only	(less than) 1 year	kidney	N	NA	0.215686	0.541934	10030	MS2b2.2	Basal/SCC-like	III
SAM572f19794c96	CR	CR/PR	IC1	IC1	TC2+	excluded	33	M	WHITE	N	1	PREVIOUS	Visceral	1-2 years	kidney	N	NA	5.5098	0.678423	10248	MS2b2.2	Basal/SCC-like	III
SAM1abf01dd4544	PR	CR/PR	IC1	IC1	TC0	excluded	16	M	WHITE	N	2	PREVIOUS	Visceral	(less than) 1 year	kidney	N	NA	1.86275	0.507408	10093	MS2a2	Genomically unstable	II
SAM1f83ebd6be9b	PD	SD/PD	IC1	IC1	TC0	desert	6	M	WHITE	N	1	NEVER	Liver	(less than) 1 year	kidney	N	NA	0.54902	0.472311	10340	MS1b	UroA	I
SAM1f66db567eb5	PR	CR/PR	IC2	IC2+	TC0	inflamed	38	M	WHITE	N	2	CURRENT	Liver	1-2 years	bladder	Y	N	4.5098	0.731951	10245	MS2b2.2	Basal/SCC-like	III
SAM4918c524b83a	NE	NA	IC1	IC1	TC0	desert	14	M	WHITE	Y	2	CURRENT	Visceral	(less than) 1 year	bladder	N	NA	NA	0.709871	10137	MS1b	UroA	I
SAMa0ca029b7afd	NE	NA	IC0	IC0	TC0	NA	12	M	WHITE	N	1	PREVIOUS	Visceral	(less than) 1 year	NA	N	NA	0.745098	0.642024	10314	MS1b	UroA	II
SAM6157c8f38b72	PR	CR/PR	IC1	IC1	TC0	desert	9	M	WHITE	N	0	PREVIOUS	Visceral	(less than) 1 year	bladder	N	NA	1.80392	0.670758	10235	MS2b1	Infiltrated	I
SAMe7e4f7c076a7	PD	SD/PD	IC2	IC2+	TC2+	inflamed	1	M	WHITE	N	1	PREVIOUS	Visceral	(less than) 1 year	bladder	N	NA	0.196078	0.818856	10036	MS2b2.2	Basal/SCC-like	IV
SAMbe25e2c88f3e	NE	NA	IC2	IC2+	TC1	NA	NA	M	WHITE	N	2	PREVIOUS	LN Only	(less than) 1 year	lymph node	N	NA	NA	0.696806	10316	MS2b2.2	Basal/SCC-like	IV
SAM4caabd64e7fd	PR	CR/PR	IC1	IC1	TC0	excluded	59	M	WHITE	N	1	PREVIOUS	NA	1-2 years	ureter	N	NA	11.6863	0.790146	10213	MS1a	UroA	III
SAMc6eff056c89a	PD	SD/PD	IC0	IC0	TC0	excluded	3	M	WHITE	N	1	PREVIOUS	LN Only	(less than) 1 year	lymph node	N	NA	0.45098	0.875813	10054	MS2b2.1	UroB	III
SAM5cfa1699bdb7	PD	SD/PD	IC0	IC0	TC0	NA	10	M	WHITE	Y	0	PREVIOUS	Visceral	(less than) 1 year	liver	Y	N	1.21569	0.788406	10260	MS2b1	Infiltrated	II
SAMda4d892fddc8	PD	SD/PD	IC1	IC1	TC0	NA	4	M	WHITE	N	0	PREVIOUS	Visceral	(less than) 1 year	kidney	N	NA	0.27451	0.421491	10290	MS2b1	Infiltrated	IV
SAM3a1c9632ff7b	SD	SD/PD	IC0	IC0	TC0	NA	NA	M	WHITE	N	0	NEVER	Visceral	(less than) 1 year	lung	N	NA	NA	0.627821	10229	MS1b	UroA	II
SAM8b4b8b0f9e73	SD	SD/PD	IC1	IC1	TC0	excluded	7	M	WHITE	N	0	PREVIOUS	LN Only	(less than) 1 year	kidney	N	NA	1	0.581736	10199	MS2b1	Infiltrated	I
SAMe3d4266775a9	PD	SD/PD	IC0	IC0	TC0	NA	NA	M	WHITE	Y	0	PREVIOUS	Visceral	1-2 years	bladder	Y	Y	NA	0.933748	10366	MS1b	UroA	I
SAM2de7cffb5f72	NE	NA	IC1	IC1	TC2+	NA	NA	M	WHITE	Y	1	PREVIOUS	LN Only	1-2 years	bladder	Y	Y	NA	0.445911	10324	MS2a1	Genomically unstable	II

## Sheet: S3.Immunecell
The level of immune cell infiltration in the sample calculated by ssGSEA.
	B.cells.memory	B.cells.naive	Dendritic.cells.activated	Macrophages.M1	Mast.cells.activated	NK.cells.activated	Plasma.cells	T.cells.CD4.memory.activated	T.cells.CD4.memory.resting	T.cells.CD4.naive	T.cells.CD8	T.cells.follicular.helper	T.cells.gamma.delta	T.cells.regulatory..Tregs.	Neutrophils	Dendritic.cells.resting	Mast.cells.resting	Eosinophils	NK.cells.resting	Macrophages.M2	Macrophages.M0	Monocytes	Fibroblasts	Endothelial cells			B.cells.memory	B.cells.naive	Dendritic.cells.activated	Dendritic.cells.resting	Endothelial cells	Eosinophils	Fibroblasts	Macrophages.M0	Macrophages.M1	Macrophages.M2	Mast.cells.activated	Mast.cells.resting	Monocytes	Neutrophils	NK.cells.activated	NK.cells.resting	Plasma.cells	T.cells.CD4.memory.activated	T.cells.CD4.memory.resting	T.cells.CD4.naive	T.cells.CD8	T.cells.follicular.helper	T.cells.gamma.delta
GSM3409497	-0.182087	-0.186889	-0.104308	-0.158431	-0.24516	0.152083	-0.049347	0.00404706	0.108078	-0.0797318	-0.142174	-0.152611	-0.385353	-0.184034	-0.169617	-0.110408	-0.211889	-0.150059	-0.163232	-0.0472206	-0.0345078	-0.16451	0.280822	-0.11894		TCGA-DK-AA76-01	0.0119947	-0.103487	-0.176654	-0.235779	0.0163241	-0.160947	0.26717	-0.0398666	-0.144326	-0.113932	-0.251719	-0.104781	-0.247718	-0.288897	-0.300509	-0.189315	-0.148312	-0.205666	0.164998	-0.0604942	-0.359912	-0.110898	-0.292805
GSM3409498	-0.120665	-0.163806	-0.139342	-0.028483	-0.112352	0.137453	-0.100792	-0.33297	0.0749483	-0.103747	0.0602595	-0.152934	-0.341268	-0.158267	-0.207564	-0.0267245	-0.00713996	-0.203626	-0.13615	-0.0755326	-0.0947078	-0.15666	0.229823	-0.185693		TCGA-FD-A3SJ-01	0.0255566	-0.050669	-0.193828	-0.0728435	0.0372267	-0.125732	0.542961	0.03191	-0.0282946	0.0417816	-0.30772	-0.101018	-0.138468	-0.218209	-0.201345	-0.171913	-0.126475	-0.221228	0.16601	-0.0316616	-0.246261	-0.0796476	-0.317423
GSM3409499	-0.070865	-0.148769	-0.261597	-0.188821	-0.287381	-0.0884557	-0.148536	-0.24402	0.119053	-0.250194	-0.232766	-0.0787598	-0.415374	-0.141303	-0.252604	-0.187786	-0.147414	-0.262569	-0.0826231	-0.223691	-0.255077	-0.256838	0.308311	-0.123868		TCGA-E7-A3X6-01	0.120233	-0.0972204	-0.104762	-0.0870875	0.0540961	-0.123993	0.493486	0.0290485	0.0894936	0.0435908	-0.316361	-0.0411343	-0.245397	-0.140194	-0.113532	-0.106818	-0.120583	-0.211851	0.0562255	0.00258894	-0.0455191	-0.0695521	-0.303334
GSM3409500	-0.0674706	-0.161538	-0.0959356	-0.0118124	-0.066107	0.0386215	-0.0581003	-0.142806	0.0640025	-0.0662608	-0.0656934	-0.137185	-0.400985	-0.195493	-0.217305	-0.11318	-0.0342364	-0.174632	-0.162619	-0.141744	-0.109124	-0.329642	0.20119	-0.197825		TCGA-E7-A97Q-01	0.00481037	-0.0966118	-0.167195	-0.164758	0.043853	-0.119637	0.579888	0.0025181	0.0221408	-0.0246431	-0.271558	0.00639583	-0.121341	-0.175865	-0.186484	-0.151243	-0.100208	-0.268701	0.130867	0.00615478	-0.0595521	-0.124735	-0.266469
GSM3409501	-0.102014	-0.156114	-0.199255	-0.100598	-0.158777	-0.0263016	-0.074321	-0.0598404	0.0668173	-0.0797763	-0.212652	-0.162401	-0.301606	-0.23118	-0.232399	-0.222688	-0.122326	-0.216396	-0.108623	-0.138505	-0.0649667	-0.149123	0.346002	-0.158393		TCGA-KQ-A41S-01	0.00437593	-0.0876625	-0.127457	-0.123386	0.132546	-0.0945542	0.606031	-0.0119033	-0.0687057	0.0485205	-0.289375	0.0134933	-0.137802	-0.114969	-0.140855	-0.187678	-0.101427	-0.217399	0.115257	-0.0505393	-0.22396	-0.135198	-0.253232
GSM3409502	-0.0844715	-0.174894	-0.0393511	-0.112931	0.142529	0.0622169	-0.0926872	-0.272632	0.0536203	-0.0572894	-0.362125	-0.188886	-0.417709	-0.164824	-0.245418	-0.0550201	-0.101733	-0.207621	-0.00967233	-0.0776039	-0.0882662	-0.0808064	0.41752	-0.0625776		TCGA-XF-A9SJ-01	0.0464638	-0.118088	-0.110271	-0.0166163	0.0883039	-0.109025	0.521745	0.12842	0.109786	0.195108	-0.204666	0.00521655	-0.0699492	-0.103229	-0.15481	-0.146482	-0.0618602	-0.20737	0.0556042	-0.0135026	-0.00332588	-0.091976	-0.205111
GSM3409503	0.0974573	-0.202225	-0.0716165	-0.0341103	0.0550265	0.120602	-0.158186	-0.29511	-0.0793036	-0.2069	-0.237388	-0.128792	-0.401446	-0.15575	0.0937527	-0.182882	-0.0485377	-0.142585	-0.24152	-0.0556017	0.0342829	-0.159713	0.35907	-0.097505		TCGA-FD-A62O-01	-0.0221766	-0.0856626	-0.176708	-0.0650786	0.0764229	-0.116603	0.541966	-0.0156399	-0.0884329	-0.0777029	-0.210671	0.0181795	-0.116253	-0.174856	-0.195123	-0.131729	-0.104078	-0.218055	0.121995	-0.00997517	-0.292698	-0.120267	-0.263193
GSM3409504	-0.0982736	-0.17989	-0.176394	-0.0633112	-0.10468	-0.0124937	-0.0953356	-0.159871	0.0990347	-0.00152981	-0.246229	-0.0877056	-0.428267	-0.219562	-0.199136	-0.0513379	-0.285118	-0.227352	-0.170484	0.0706056	-0.0754272	-0.0521698	0.366248	-0.108059		TCGA-GU-A42P-01	-0.0136674	-0.126698	-0.174869	-0.188197	0.0495609	-0.192869	0.336076	-0.09229	-0.1071	-0.129785	-0.265012	-0.11224	-0.152516	-0.230699	-0.315635	-0.194077	-0.0617103	-0.222118	0.109947	-0.024909	-0.294832	-0.160734	-0.229406
GSM3409505	-0.0471279	-0.191548	-0.217548	-0.147485	-0.243927	-0.0958867	-0.119877	-0.0852751	0.138464	-0.145193	-0.460097	-0.20533	-0.405344	-0.220914	-0.252089	-0.148309	-0.118999	-0.211223	-0.0193053	-0.159348	-0.191878	-0.290757	0.335786	-0.0974789		TCGA-FD-A3B3-01	0.041748	-0.034844	-0.0517232	-0.0186534	0.0844263	-0.0511422	0.563898	0.236897	0.160543	0.145349	-0.143147	0.0217836	-0.162414	-0.0398113	0.00984499	-0.041524	-0.109067	-0.103769	0.112115	-0.0147614	0.0200715	0.0339629	-0.062611
GSM3409506	-0.101981	-0.157918	-0.20838	-0.24472	-0.285472	-0.0493263	-0.122394	-0.0195368	0.00834972	-0.117454	-0.309408	-0.211491	-0.449098	-0.210099	-0.247481	-0.181561	-0.0129568	-0.246009	-0.00671387	-0.20799	-0.214683	-0.218343	0.235806	-0.155292		TCGA-XF-A9T2-01	-0.0463594	-0.103879	-0.196982	-0.0764141	0.171437	-0.12748	0.484258	0.0144677	-0.0879257	0.0198862	-0.243036	-0.104372	-0.293121	-0.227805	-0.109063	-0.132058	-0.130619	-0.179825	-0.0460016	-0.00674372	0.109208	-0.0617614	-0.0940001
GSM3409507	-0.0550264	-0.199157	-0.22951	-0.0520604	-0.0175991	0.0213567	-0.0915812	-0.0133779	0.142472	-0.0317129	0.0177616	-0.211065	-0.312202	-0.203338	-0.186988	-0.202295	-0.0630629	-0.153238	-0.0262332	-0.0540603	-0.100797	-0.150681	0.269318	-0.215882		TCGA-FJ-A3Z7-01	0.0390263	-0.068318	-0.098115	-0.121499	0.356702	-0.0884734	0.536418	0.0614242	0.00494055	0.00210246	-0.016064	-0.0684857	-0.193162	-0.117518	-0.21809	-0.196793	-0.111132	-0.263282	0.182674	-0.0430039	-0.170508	-0.0528294	-0.11971
GSM3409508	-0.141532	-0.15272	-0.153713	-0.00571973	-0.245748	0.189754	-0.111209	-0.245179	0.0555399	-0.0994875	0.350122	-0.0708225	-0.410482	-0.135101	-0.252051	-0.179546	-0.100133	-0.202368	-0.163269	-0.0904422	-0.108367	-0.327185	0.225076	-0.230266		TCGA-CF-A9FL-01	0.0325105	-0.0898409	-0.162424	-0.063578	0.0790409	-0.144375	0.542385	0.0391493	-0.113445	0.0139925	-0.289421	-0.0348023	-0.0992514	-0.229263	-0.209593	-0.128331	-0.100665	-0.235235	0.100812	-0.0553377	-0.189047	-0.0762566	-0.25236
GSM3409509	-0.0850511	-0.195824	-0.134453	-0.203756	-0.217517	0.0546431	-0.10003	-0.320458	0.092412	-0.114426	-0.203893	-0.151615	-0.392448	-0.194103	-0.226069	-0.138203	-0.0140497	-0.192243	-0.131221	-0.21139	-0.200114	-0.255205	0.204458	-0.119764		TCGA-C4-A0F7-01	-0.0822418	-0.0687431	-0.154899	-0.0966716	0.110566	-0.109397	0.517065	-0.012374	-0.11361	-0.0180928	-0.258175	-0.0265623	-0.296119	-0.169052	-0.115801	-0.107288	-0.1281	-0.183346	0.0982789	-0.0496705	-0.292423	-0.0475776	-0.303613
GSM3409510	-0.0988244	-0.172403	-0.171766	-0.19221	0.105097	0.0629604	-0.0678231	-0.287626	0.0818476	-0.0600401	-0.217437	-0.186441	-0.412923	-0.190896	-0.248216	-0.112036	-0.058134	-0.257575	-0.0549452	-0.15384	-0.118867	-0.280191	0.280683	-0.123226		TCGA-E7-A8O8-01	-0.0489334	-0.0908472	-0.152163	-0.0551683	0.0812333	-0.121541	0.33944	-0.0328568	-0.0726459	-0.0460822	-0.290992	0.044456	-0.148379	-0.248021	-0.140332	-0.0290121	-0.0702196	-0.156341	0.114989	-0.0338597	-0.241716	-0.0998199	-0.216115
GSM3409511	-0.127061	-0.147248	-0.114578	-0.102177	-0.299206	0.172652	-0.0989473	-0.377818	0.0828135	-0.0208085	0.0331711	-0.160689	-0.105774	-0.146948	-0.148062	0.0200894	-0.0832453	-0.225293	-0.036955	0.0250406	-0.186351	-0.179149	0.353945	-0.134319		TCGA-XF-A9SY-01	0.0793876	-0.0515461	0.0272617	-0.00137427	-0.00718898	-0.0395892	0.567849	0.245865	0.230843	0.185848	-0.0341989	-0.0338268	-0.154199	-0.0804887	-0.0194791	-0.0831883	-0.0740219	-0.121642	0.0970594	-0.00237848	0.0144542	-0.0439812	-0.146709
GSM3409512	-0.157125	-0.220368	-0.093029	-0.119922	-0.31331	0.0790796	-0.172719	-0.271207	0.0432784	-0.126288	-0.211436	-0.150496	0.0278899	-0.145503	-0.29154	-0.168633	-0.162343	-0.274408	-0.184796	-0.099659	-0.174065	-0.280376	0.195155	-0.216982		TCGA-FD-A5BU-01	0.0331656	-0.00926012	-0.0716669	0.033963	0.0756914	-0.0737718	0.554291	0.158076	0.0802777	0.128416	-0.228308	-0.0249361	-0.200002	-0.124017	-0.0273365	-0.0124044	-0.15002	-0.191159	0.0291741	-0.0128374	-0.188344	-0.0660212	-0.282636
GSM3409513	-0.100722	-0.187587	-0.0481903	-0.153756	-0.293981	-0.0017183	-0.126678	-0.0985139	0.0883658	-0.0195709	-0.315085	-0.141581	-0.389951	-0.163522	-0.268643	-0.101505	-0.0427284	-0.222775	-0.0055523	-0.133926	-0.156338	-0.257069	0.248406	-0.162986		TCGA-ZF-A9R9-01	0.0306137	-0.096372	-0.136558	-0.101918	0.0687228	-0.107012	0.585428	0.142092	0.00346058	0.0345624	-0.239116	-0.0290536	-0.101266	-0.22721	-0.0785138	-0.0858229	-0.0739996	-0.26054	0.11496	-0.00406982	-0.260039	-0.0940501	-0.211313
GSM3409514	-0.15675	-0.170089	-0.186765	-0.238626	0.0569797	0.074961	-0.0966958	-0.158802	0.0843088	-0.0641676	-0.363747	-0.167122	-0.391905	-0.241399	-0.246214	-0.154735	-0.0545036	-0.269755	-0.182995	-0.23918	-0.242998	-0.302956	0.268985	-0.156449		TCGA-GV-A3QH-01	0.00695969	-0.0851293	-0.171183	-0.215187	-0.0499664	-0.1421	0.239713	-0.0249652	-0.0443302	-0.103163	-0.194921	-0.10137	-0.165373	-0.20715	-0.253343	-0.193368	-0.0847184	-0.146979	0.0712892	-0.0513768	-0.19778	-0.0924675	-0.286585
GSM3409515	-0.175924	-0.148982	-0.0533474	-0.187246	-0.232231	0.120757	-0.142185	-0.40281	0.0206758	-0.0788662	-0.116139	-0.175107	-0.39308	-0.107552	-0.248469	-0.0679638	-0.0800608	-0.22717	-0.026665	-0.0766823	-0.183984	-0.277317	0.334626	-0.192821		TCGA-UY-A78L-01	0.00164401	-0.127245	-0.118275	-0.134561	-0.0244975	-0.123453	0.538823	0.134355	-0.00872434	0.0471264	-0.14997	-0.0306553	-0.208442	-0.0390445	-0.284818	-0.173328	-0.11585	-0.190533	0.0653576	-0.0761198	-0.247382	-0.102749	-0.278134
GSM3409516	-0.164276	-0.186522	-0.0564384	-0.0813154	-0.0595628	0.155943	-0.117933	-0.301511	0.101891	-0.0878678	0.0720195	-0.14082	-0.204214	-0.0628865	-0.210472	-0.0734024	-0.116851	-0.149898	-0.125289	0.054364	0.0185258	-0.240472	0.348736	-0.20569		TCGA-4Z-AA7R-01	-0.0149923	-0.0842087	-0.196521	-0.196012	0.073257	-0.142178	0.496186	-0.00896792	-0.110364	-0.0654462	-0.138821	-0.0624703	-0.254648	-0.187485	-0.34531	-0.219533	-0.0826296	-0.188547	0.144485	-0.0452106	-0.213098	-0.106757	-0.180649
GSM3409517	0.0387048	-0.129649	0.0286079	0.240118	-0.146894	0.243299	-0.087841	-0.0911785	0.00736628	-0.128722	0.476399	0.0384636	0.014843	-0.0511069	-0.0339667	-0.0810543	-0.138872	-0.0344081	-0.137821	0.161316	0.32243	-0.15853	0.35285	-0.204887		TCGA-FD-A3B5-01	-0.0610803	-0.119339	-0.1468	-0.151103	-0.0223505	-0.116727	0.508617	0.0583389	-0.0797297	-0.0413459	-0.231943	-0.113252	-0.354833	-0.115718	-0.169183	-0.0852923	-0.0946	-0.200597	0.0523778	-0.0025611	-0.22138	-0.154628	-0.15059
GSM3409518	-0.144121	-0.193653	-0.102887	-0.175038	-0.269783	-0.0313845	-0.119851	-0.164664	0.0975006	-0.122888	-0.290592	-0.160834	-0.43456	-0.18983	-0.277445	-0.133479	0.00122415	-0.226361	-0.150628	-0.214837	-0.18854	-0.159684	0.234685	-0.153287		TCGA-PQ-A6FI-01	0.0860938	-0.075207	-0.128917	-0.0742771	-0.0110152	-0.114373	0.446349	-0.0536622	-0.00761818	-0.0297186	-0.0950431	-0.131854	-0.229531	-0.114455	-0.120077	-0.103965	-0.138197	-0.134193	0.0627804	-0.0388175	-0.123169	-0.11577	-0.293025
GSM3409519	-0.119311	-0.178958	-0.17773	-0.19574	-0.340261	0.0950257	-0.0469033	-0.284741	-0.0226358	-0.133315	-0.203893	-0.135006	-0.143055	-0.155093	-0.2329	-0.123229	-0.0785297	-0.219219	-0.205322	-0.167414	-0.253144	-0.330681	0.29991	-0.0882879		TCGA-XF-A8HI-01	0.072154	-0.0844978	-0.103036	-0.130128	0.0893053	-0.14048	0.377472	-0.0504368	-0.101864	-0.0245446	-0.20219	-0.0155951	-0.242492	-0.185675	-0.245781	-0.125059	-0.106297	-0.245412	0.109551	-0.00125025	-0.275489	-0.0841853	-0.289629
GSM3409520	-0.156865	-0.211968	-0.196114	-0.186609	-0.0570552	-0.0242145	-0.11019	-0.245386	0.0788329	-0.171414	-0.257178	-0.250457	-0.39632	-0.224178	-0.249319	-0.0993268	-0.0941254	-0.212001	-0.142712	-0.176898	-0.263	-0.274386	0.167043	-0.154775		TCGA-BL-A0C8-01	-0.0198877	-0.101555	-0.192056	-0.14869	0.279652	-0.142262	0.416993	0.0317793	-0.0652395	0.013361	-0.226411	-0.119462	-0.189359	-0.18144	-0.245285	-0.140533	-0.109819	-0.257365	0.170721	-0.121087	-0.370404	-0.116011	-0.267716
GSM3409521	-0.261966	-0.2583	-0.155776	-0.112417	-0.317731	0.108783	-0.141312	-0.0140251	0.071608	-0.0381826	0.190105	-0.024519	-0.211008	-0.0188412	-0.129224	-0.20065	-0.0531513	-0.220345	-0.198839	-0.129418	0.0491183	-0.17126	0.276507	-0.221721		TCGA-DK-AA6U-01	0.0035644	-0.0859131	-0.197462	-0.1174	-0.0760735	-0.165759	0.303439	-0.0855244	-0.0554862	-0.0996005	-0.219018	-0.112727	-0.225316	-0.205925	-0.248674	-0.152416	-0.109317	-0.167387	0.0972802	-0.0603116	-0.245424	-0.129963	-0.246775
GSM3409522	-0.148121	-0.134136	-0.02807	0.0545339	-0.241226	0.123923	-0.0663073	-0.135652	0.0633807	0.0818861	0.219789	-0.100345	-0.190968	0.00322738	0.0277359	-0.102775	-0.136912	-0.0702316	-0.143392	0.0403331	0.0454886	-0.133481	0.38143	-0.241477		TCGA-BL-A13I-01	-0.045964	-0.0739616	-0.00442073	0.0159928	0.227918	-0.0176994	0.484639	0.117417	0.116163	0.276209	-0.196914	-0.00542715	-0.0796566	-0.0856821	-0.128447	-0.074251	-0.107636	-0.105849	0.0476861	-0.00454393	-0.119678	-0.102021	-0.197894
GSM3409523	-0.16441	-0.195787	-0.128185	-0.167123	-0.239125	0.0218455	-0.137362	-0.292653	0.0881538	-0.129322	-0.240957	-0.175597	-0.422663	-0.167573	-0.272121	-0.147382	-0.156259	-0.206552	-0.113925	-0.154871	-0.204451	-0.231654	0.296067	-0.143594		TCGA-GC-A3I6-01	0.0075756	-0.0950467	-0.0573104	-0.0795571	-0.0256303	-0.0693935	0.538379	0.105077	0.054276	0.0937744	-0.244222	0.0295462	-0.27505	-0.152873	-0.0750516	-0.0397888	-0.111069	-0.217007	0.0815238	-0.0208339	-0.186591	-0.131064	-0.220989
GSM3409524	-0.0732614	-0.229496	-0.0765328	0.072616	-0.300507	0.100242	-0.111167	-0.376163	0.0509777	-0.015352	-0.132847	-0.141209	-0.378313	-0.139329	-0.0519809	0.0030447	-0.0666905	-0.123462	-0.209549	0.134365	-0.0213542	-0.0806086	0.471005	0.0161635		TCGA-H4-A2HO-01	0.0115589	-0.0444617	-0.0957369	-0.0705565	0.253714	-0.099278	0.446212	0.122959	-0.0145611	0.0168527	-0.206594	0.0538705	-0.0634372	-0.208501	-0.227302	-0.102718	-0.138794	-0.264004	0.160475	-0.0496238	-0.152411	-0.10251	-0.189159
GSM3409525	-0.0917611	-0.175108	-0.199924	-0.18735	0.00958749	-0.0482765	-0.0624538	-0.283825	0.058348	-0.173622	-0.201622	-0.200931	-0.360942	-0.218987	-0.253116	-0.163166	-0.0299505	-0.177628	-0.15355	-0.175398	-0.161605	-0.335893	0.204566	-0.19638		TCGA-UY-A78O-01	0.0305446	-0.0653521	-0.128401	-0.0601232	0.0355951	-0.117547	0.454672	0.0651324	-0.043825	-0.0154172	-0.214989	0.0268568	-0.0978488	-0.194895	-0.262919	-0.0764459	-0.0606123	-0.230124	0.09171	-0.0349777	-0.318887	-0.0532193	-0.232118
GSM3409526	-0.048199	-0.207524	0.0237174	-0.0601907	-0.010541	0.0620865	-0.0546462	-0.260056	0.110964	-0.130874	-0.236821	-0.1678	-0.2831	-0.21524	-0.206121	-0.134076	-0.0965939	-0.201255	-0.156958	-0.135724	-0.142607	-0.118906	0.108022	-0.174588		TCGA-BT-A3PH-01	-0.0266742	-0.110446	-0.133678	-0.186743	0.0857283	-0.107448	0.467422	-0.00930591	-0.0625669	-0.048161	-0.247076	-0.0112338	-0.17847	-0.130891	-0.252226	-0.112899	-0.10263	-0.122696	0.0998069	-0.0282685	-0.263258	-0.169037	-0.269655
GSM3409527	-0.00846936	-0.188788	-0.162957	-0.170224	-0.355972	0.11363	-0.0855382	-0.393221	-0.00793302	-0.0995288	-0.199027	-0.179326	-0.383129	-0.200837	-0.238785	-0.131593	-0.130413	-0.264055	-0.21699	-0.0702259	-0.284525	-0.343675	0.249446	-0.0931207		TCGA-FD-A3SN-01	-0.0159002	-0.0940462	-0.125337	-0.0933074	0.0311297	-0.0997496	0.561663	0.0858673	0.024739	0.0189422	-0.226804	-0.11031	-0.201854	-0.151908	-0.121968	-0.0738621	-0.0758818	-0.145773	0.13942	0.0990994	-0.150632	-0.137301	-0.285777
GSM3409528	-0.160107	-0.22646	-0.11458	-0.200935	-0.32781	0.0305203	-0.0743941	-0.161342	0.00133783	-0.0592956	-0.271695	-0.199475	-0.38451	-0.186303	-0.277104	-0.163017	-0.0499633	-0.176262	-0.13182	-0.118575	-0.200543	-0.181942	0.275063	-0.214809		TCGA-XF-AAN5-01	0.0633426	-0.0915899	-0.0244505	0.0177351	-0.0293658	-0.0449321	0.500184	0.0793085	0.120768	0.136201	-0.159047	0.0519654	-0.220948	-0.107424	0.0652709	-0.0820332	-0.147327	-0.146182	0.0785805	-0.030043	-0.066248	-0.0654726	-0.162659
GSM3409529	-0.105541	-0.220622	-0.212398	-0.150842	-0.272905	0.00743859	-0.0787025	-0.261234	0.137232	-0.150005	-0.263341	-0.182997	-0.346465	-0.241511	-0.232149	-0.16097	-0.063013	-0.225851	-0.15007	-0.204857	-0.0940918	-0.265957	0.210254	-0.197259		TCGA-XF-AAN3-01	0.0217516	-0.0649189	-0.0535609	0.0253015	-0.0180517	-0.0900292	0.562086	0.113542	-0.0569961	0.0921491	-0.275782	-0.0365063	-0.207526	-0.119357	-0.223068	-0.13228	-0.111923	-0.301342	0.108738	-0.0470525	-0.226516	-0.108679	-0.282106
GSM3409530	-0.0449469	-0.137539	-0.078277	0.158113	-0.308471	0.253764	-0.0372487	-0.0268098	0.122659	-0.0401233	0.456285	-0.0700738	0.0715608	-0.0719201	-0.136963	-0.0970649	-0.101508	-0.152523	-0.22729	0.0253135	0.094752	-0.0911751	0.117223	-0.139369		TCGA-ZF-AA4W-01	0.0520709	-0.0945783	-0.136873	-0.167618	0.00278098	-0.141876	0.450918	0.0871246	0.00500659	-0.0788143	-0.25625	-0.0241881	-0.298537	-0.0960579	-0.0914418	-0.079388	-0.131056	-0.195065	0.152655	-0.01178	-0.223004	-0.186469	-0.223271
GSM3409531	-0.151799	-0.161604	-0.133479	-0.180187	-0.292763	0.0684938	-0.135587	-0.364456	-0.0402624	-0.122576	-0.0379562	-0.183959	-0.367892	-0.13111	-0.246506	-0.225658	-0.127973	-0.259279	-0.0236781	-0.112349	-0.268323	-0.287309	0.322589	-0.156833		TCGA-E7-A6MD-01	0.102956	-0.0412312	-0.0969302	-0.0570494	0.0458823	-0.115703	0.545912	0.0566399	0.0101753	0.050913	-0.269463	0.0191831	-0.163614	-0.202558	-0.198336	-0.0830515	-0.122086	-0.252948	0.142666	-0.0178125	-0.139449	0.00124822	-0.0435871
GSM3409532	-0.117865	-0.170199	-0.130825	-0.18942	-0.43454	0.0637494	-0.13637	-0.332507	-0.0109768	-0.0484373	-0.246634	-0.12494	-0.380328	-0.210184	-0.249156	-0.151589	-0.0923402	-0.250859	-0.197531	-0.132089	-0.331546	-0.353121	0.092342	-0.184784		TCGA-KQ-A41O-01	0.0204844	-0.133307	-0.219719	-0.213099	-0.0682335	-0.171879	0.0953626	-0.124477	-0.17679	-0.129217	-0.276889	-0.0869221	-0.199881	-0.276204	-0.325985	-0.139184	-0.128791	-0.151116	0.00376442	-0.0635632	-0.120093	-0.12901	-0.299605
GSM3409533	-0.104606	-0.149324	-0.160467	-0.144142	-0.40909	-0.0287029	-0.10432	-0.407657	0.11563	-0.140136	-0.238848	-0.106598	-0.471675	-0.20222	-0.255864	-0.167445	-0.029677	-0.256126	-0.113032	-0.134506	-0.215008	-0.227937	0.0630774	-0.174662		TCGA-E7-A5KF-01	0.0481796	-0.105764	-0.105155	-0.194021	-0.0270279	-0.160082	0.0444406	-0.151311	-0.123935	-0.0646623	-0.253364	-0.00908857	-0.257004	-0.236929	-0.326814	-0.132307	-0.114076	-0.234927	0.0866387	-0.0480937	-0.373757	-0.132991	-0.254216
GSM3409534	-0.21151	-0.16164	-0.214628	-0.128682	-0.259508	-0.0830071	-0.0400162	-0.249553	0.0135552	-0.0988006	-0.32871	-0.203887	-0.280826	-0.248294	-0.201799	-0.188436	0.0743146	-0.263626	-0.357733	-0.225078	-0.047618	-0.249473	0.127783	-0.121775		TCGA-YF-AA3M-01	0.0132465	-0.0904064	-0.131247	-0.0597547	-0.024558	-0.12461	0.461876	0.0261413	-0.108564	-0.0339023	-0.199857	-0.0324336	-0.257194	-0.163764	-0.215278	-0.245897	-0.104226	-0.176487	0.118479	-0.0436349	-0.253595	-0.136822	-0.313638
GSM3409535	0.0289091	-0.177257	-0.0215201	0.125024	0.0847635	0.154612	-0.0514528	-0.124091	0.00115489	-0.0201704	0.275831	-0.0361775	-0.159458	-0.119959	-0.127687	-0.111994	-0.0757881	-0.0668769	-0.19048	0.0389882	-0.0743188	-0.166822	0.267197	-0.111017		TCGA-CF-A3MF-01	0.00466615	-0.0490142	-0.178648	-0.143399	0.150052	-0.139255	0.373131	-0.0759367	-0.0887199	-0.0524075	-0.172337	-0.0535258	-0.139556	-0.228011	-0.322558	-0.051989	-0.127391	-0.169435	0.10665	-0.00714796	-0.231747	-0.144419	-0.194016
GSM3409536	-0.0935124	-0.223872	-0.0969501	-0.190631	-0.267479	0.0544206	-0.116059	-0.293035	0.0137268	-0.115482	-0.254096	-0.200971	-0.409403	-0.191048	-0.261257	-0.0649808	-0.0218921	-0.189117	-0.0593797	-0.167196	-0.130556	-0.113978	0.218123	-0.117051		TCGA-DK-AA6R-01	-0.0183202	-0.103902	-0.0987484	-0.0372199	0.0318858	-0.114967	0.531102	0.040843	0.0102273	-0.00712867	-0.231146	-0.0650779	-0.30424	-0.144031	-0.0770137	-0.0911553	-0.121145	-0.187045	0.105843	0.044423	-0.183426	-0.13123	-0.29558
GSM3409537	-0.0611002	-0.174816	-0.182953	-0.147952	0.0175128	0.205885	-0.0482093	-0.223497	-0.0591996	-0.141048	-0.333577	-0.154779	-0.00660197	-0.214037	-0.217255	-0.144906	-0.0932159	-0.255344	-0.115485	-0.118113	-0.222985	-0.154925	0.425922	-0.254573		TCGA-FD-A3SR-01	0.00850274	-0.0671577	-0.0433684	-0.0745087	-0.0270956	-0.121136	0.521634	0.0372149	0.0769355	0.0496774	-0.325757	-0.032866	-0.119212	-0.15996	-0.144188	-0.143107	-0.173185	-0.23378	0.160115	-0.0667163	-0.0846067	-0.0959885	-0.213514
GSM3409538	-0.166425	-0.177141	-0.0614137	-0.125214	-0.069458	0.0851687	-0.163161	-0.343743	0.0263297	-0.0427483	-0.220032	-0.146105	-0.310756	-0.166043	-0.200269	-0.152425	-0.0769177	-0.225243	-0.0541465	-0.0535679	-0.114086	-0.063303	0.357651	-0.0984445		TCGA-DK-A3X2-01	-0.0336126	-0.142937	-0.148199	-0.100209	-0.0256992	-0.146554	0.349209	-0.0635362	-0.141523	-0.0546427	-0.30204	-0.117175	-0.308648	-0.228282	-0.253919	-0.22505	-0.136972	-0.128097	0.12244	0.0164637	-0.240407	-0.226549	-0.358296
GSM3409539	-0.152421	-0.201307	-0.106529	-0.0913492	-0.329333	-0.0513538	-0.0499842	-0.0468766	0.0228583	-0.0297993	-0.233739	-0.208996	-0.329352	-0.179314	-0.220064	-0.207783	0.036256	-0.21595	-0.183743	-0.219374	-0.161763	-0.201818	0.0832289	-0.118779		TCGA-YC-A8S6-01	0.00492139	-0.0875439	0.00990817	-0.0575222	0.378113	-0.0082	0.541093	0.111946	-0.00827087	0.0984675	-0.0734911	0.0307105	-0.0926484	-0.0647403	-0.187918	-0.096432	-0.148709	-0.239082	0.094058	-0.0204428	-0.216412	-0.0748403	-0.298476
GSM3409540	-0.159906	-0.186076	-0.10496	-0.190223	-0.19178	0.0238198	-0.130002	-0.267973	0.0146696	-0.160791	-0.264396	-0.157048	-0.258764	-0.201239	-0.282649	-0.088177	-0.082672	-0.173361	-0.138366	-0.173142	-0.156845	-0.242447	0.198979	-0.200541		TCGA-GV-A3JV-01	0.0695501	-0.0279308	-0.13068	-0.0755339	0.100181	-0.094656	0.524916	0.0819986	0.061204	0.0257238	-0.215642	-0.0497572	-0.162183	-0.213889	-0.184706	-0.0381839	-0.147374	-0.161424	0.0986326	-0.00179565	-0.0772776	-0.0327913	-0.210376
GSM3409541	-0.0702816	-0.165621	-0.196836	-0.232566	-0.227948	0.0103709	-0.145075	-0.308199	0.0109025	-0.0271674	-0.414842	-0.138754	-0.414981	-0.212505	-0.242273	-0.111859	-0.129985	-0.243083	-0.133655	-0.147766	-0.284196	-0.371609	0.164127	-0.129808		TCGA-4Z-AA84-01	-0.0491198	-0.110793	-0.137682	-0.187246	-0.0130064	-0.130397	0.459588	0.000776649	-0.0619804	-0.0529396	-0.20039	-0.043807	-0.30689	-0.144961	-0.282889	-0.19671	-0.0909128	-0.15797	0.0569806	-0.026881	-0.247044	-0.125539	-0.364139
GSM3409542	-0.0828353	-0.168103	-0.13815	-0.111371	-0.201856	0.0611086	-0.0593457	-0.1593	0.0129151	-0.0538581	0.0332522	-0.182156	-0.265845	-0.168055	-0.235959	-0.159088	-0.170196	-0.232077	-0.0234729	-0.214008	-0.138737	-0.111457	0.255342	-0.101389		TCGA-FD-A5BV-01	0.0156881	-0.0989034	-0.15849	-0.153703	0.0460981	-0.143774	0.508602	-0.0640923	-0.0956542	-0.104408	-0.276308	0.0511381	-0.155791	-0.243249	-0.249507	-0.133911	-0.131976	-0.199834	0.106477	-0.0482347	-0.218274	-0.12825	-0.0812357
GSM3409543	-0.0673453	-0.19485	-0.0881136	-0.109263	0.0714889	-0.0105714	-0.0740359	-0.179209	0.127045	-0.00840369	-0.0743715	-0.134925	-0.214546	-0.163338	-0.156576	-0.112684	-0.0250767	-0.177849	-0.14861	-0.147144	-0.0720597	0.0382101	0.159826	-0.140716		TCGA-GV-A3QG-01	0.254981	0.130563	-0.0194535	0.0297319	0.160391	-0.0318348	0.568269	0.258317	0.238261	0.182095	-0.302738	-0.0427451	-0.0211533	-0.0801895	-0.0549233	-0.11749	-0.0845048	-0.169708	0.151373	0.0210323	0.074447	0.0823609	-0.0603954
GSM3409544	0.156895	0.110782	0.0798138	0.222521	-0.233166	0.26243	0.0261788	-0.186186	-0.024943	0.0167928	0.464477	0.114793	0.0571284	-0.0491008	-0.0488345	0.0130143	0.04196	-0.0179262	-0.027166	0.189933	0.146808	0.101121	0.467344	-0.125421		TCGA-4Z-AA7W-01	0.16134	-0.0704973	0.0553075	0.0341699	-0.0227196	-0.00695007	0.506232	0.0572939	0.172987	0.188097	-0.255042	0.0149674	-0.156223	-0.0685456	0.136932	-0.0469869	-0.0608175	-0.110093	0.076696	0.0698097	0.281511	0.077342	-0.148824
GSM3409545	-0.110364	-0.249338	-0.0874343	-0.0759414	-0.198827	0.072667	0.000727214	-0.142444	-0.00645947	-0.0858793	0.0924574	-0.189727	-0.0650084	-0.193604	-0.193065	-0.0564784	0.0194663	-0.174041	-0.14767	-0.137186	0.00680383	-0.180808	0.342288	-0.046574		TCGA-ZF-AA4U-01	0.030049	-0.0883148	-0.205519	-0.111527	0.0150741	-0.170617	0.108104	-0.125069	-0.0924341	-0.0811305	-0.284879	-0.0254345	-0.315851	-0.260238	-0.241752	-0.0912028	-0.112695	-0.213938	0.0144262	-0.0253704	-0.196693	-0.110407	-0.287424
GSM3409546	-0.022751	-0.171098	-0.13338	-0.114775	0.0302118	0.0717017	-0.10703	-0.170968	-0.0143737	-0.134878	-0.196107	-0.162713	-0.439487	-0.242166	-0.0872021	-0.10903	-0.0663765	-0.10196	-0.0164735	-0.0885094	-0.00172814	-0.242063	0.414888	-0.208248		TCGA-KQ-A41R-01	0.015504	-0.0920671	-0.149208	-0.158908	0.107296	-0.133908	0.375649	-0.0503101	-0.0348851	-0.0362583	-0.223395	-0.0680139	-0.0981677	-0.211801	-0.254285	-0.0968649	-0.143248	-0.200496	0.101287	-0.0131874	-0.329015	-0.118929	-0.214374
GSM3409547	-0.144898	-0.147129	-0.143572	-0.143394	-0.193237	0.0710782	-0.0999286	-0.362119	0.03333	0.0236879	-0.257826	-0.162282	-0.41904	-0.236642	-0.184391	-0.0194519	-0.0870125	-0.212034	-0.0660595	-0.05524	-0.244171	-0.175436	0.316087	-0.113679		TCGA-GV-A3JZ-01	-0.00336757	-0.0581146	-0.163353	-0.103225	0.0355933	-0.162624	0.545974	0.137099	-0.0394901	0.00979176	-0.217676	-0.141302	-0.160928	-0.199226	-0.251008	-0.205075	-0.0909545	-0.155845	0.151338	-0.0352583	-0.227771	-0.0668578	0.0822635
GSM3409548	-0.18769	-0.184316	-0.177964	-0.245045	-0.28322	0.0773037	-0.0718948	-0.135873	-0.0173352	-0.132092	-0.175912	-0.220832	-0.318947	-0.219738	-0.233242	-0.172932	-0.0875439	-0.217669	-0.020616	-0.181542	-0.142059	-0.292969	0.23814	-0.154873		TCGA-GD-A3OQ-01	0.012072	-0.0863572	-0.103905	-0.101613	0.0347301	-0.11541	0.481379	0.0529773	-0.0366739	0.0102558	-0.205533	-0.00920765	-0.213773	-0.115984	-0.20516	-0.120587	-0.139112	-0.19847	0.12119	0.000935538	-0.221513	-0.0999116	-0.243394
GSM3409549	-0.0932626	-0.184252	-0.166193	0.0629563	0.154496	0.130454	-0.141775	-0.378778	0.0363525	-0.164474	-0.190268	-0.181964	-0.135424	-0.176255	-0.172895	-0.198887	-0.0556244	-0.24149	-0.143452	-0.152435	-0.259776	-0.279155	-0.00316659	-0.205336		TCGA-ZF-A9R4-01	0.0345517	-0.0450314	-0.134684	-0.11608	-0.00734619	-0.125748	0.212401	-0.0501852	-0.0158208	-0.0413903	-0.256133	-0.0843296	-0.229881	-0.227519	-0.137887	-0.0808066	-0.133395	-0.149763	0.148856	-0.0564089	-0.167347	-0.0663819	-0.224052
GSM3409550	-0.205371	-0.255827	-0.0654989	0.0688736	-0.0444986	0.209394	-0.122318	-0.391584	0.0113259	-0.0698092	0.281833	-0.111427	-0.0584587	-0.100689	-0.0717954	-0.0235008	0.0247963	-0.115702	-0.0983075	0.142035	-0.068594	-0.0761241	0.409037	-0.0013597		TCGA-FD-A6TG-01	0.0294155	-0.0403495	-0.114133	-0.0519311	0.0718165	-0.105817	0.553184	0.112681	0.0214732	0.109734	-0.312562	-0.00431896	-0.104204	-0.225941	-0.18334	-0.10866	-0.0818669	-0.265604	0.0843446	-0.00421255	-0.16259	-0.0410517	-0.260492
GSM3409551	-0.144979	-0.188047	-0.130112	-0.143105	-0.122586	-0.0874031	-0.0868041	-0.208471	0.121218	-0.148774	-0.198135	-0.122298	-0.427047	-0.186439	-0.232126	-0.200405	-0.0570232	-0.259066	-0.230822	-0.206283	-0.23253	-0.15216	0.0397341	-0.160064		TCGA-CU-A72E-01	0.0331176	-0.0741405	-0.153197	-0.107159	0.00553234	-0.117781	0.519201	0.0394867	-0.0866449	0.0229713	-0.294345	0.00440761	-0.196726	-0.169843	-0.16885	-0.0798101	-0.128595	-0.261661	0.0397237	-0.0498532	-0.247731	-0.140959	-0.237849
GSM3409552	-0.0904186	-0.188918	-0.214803	-0.195205	-0.329617	0.0677108	-0.0523658	-0.277319	0.0358754	-0.0917185	-0.171208	-0.201698	-0.342821	-0.207022	-0.266058	-0.141353	-0.10866	-0.227666	-0.165051	-0.165779	-0.193202	-0.280281	0.272268	-0.117355		TCGA-UY-A78M-01	0.000197182	-0.119741	-0.148517	-0.122296	-0.0320384	-0.144702	0.550543	0.121655	-0.0651146	-0.053581	-0.221702	-0.0649557	-0.12069	-0.197262	-0.241825	-0.172989	-0.100833	-0.165278	0.190972	-0.0189648	-0.329354	-0.14361	-0.308611
GSM3409553	-0.173384	-0.163295	-0.210182	-0.140893	-0.18463	0.110781	-0.125176	-0.415737	0.0515001	-0.0676328	-0.215247	-0.178629	-0.407808	-0.181048	-0.239048	-0.138553	-0.135427	-0.179009	-0.0714952	-0.0507627	-0.296805	-0.24975	0.257407	-0.140399		TCGA-E7-A7XN-01	0.113658	-0.0941702	-0.0385318	-0.050895	-0.0522795	-0.0678436	0.362246	0.00566933	0.160989	0.0773143	-0.194068	-0.0747249	-0.214672	-0.102505	0.0981723	-0.091769	-0.146869	-0.102074	0.106964	0.00980952	0.217531	-0.0225528	-0.200134
GSM3409554	-0.117595	-0.2235	-0.12667	-0.110343	-0.340923	0.113276	-0.0577635	-0.244067	0.0438019	-0.150862	0.0532036	-0.154315	-0.350408	-0.188715	-0.264041	-0.160761	-0.0295257	-0.237906	-0.224251	-0.174005	-0.143816	-0.317512	0.182311	-0.154456		TCGA-XF-AAMX-01	0.0535246	-0.121802	-0.183872	-0.207722	0.0297074	-0.108214	0.502917	0.0380915	-0.0370765	0.00475315	-0.27155	-0.0432539	-0.15791	-0.210513	-0.27432	-0.0880497	-0.065934	-0.18699	0.191168	-0.0415474	-0.305539	-0.142195	-0.169235
GSM3409555	-0.167875	-0.175643	-0.225027	-0.200511	-0.327662	0.0192189	-0.0705849	-0.349902	0.0798032	-0.144452	-0.302595	-0.133278	-0.1218	-0.172953	-0.248642	-0.122619	-0.078326	-0.222555	-0.103962	-0.130833	-0.213425	-0.312427	0.23698	-0.150106		TCGA-FD-A43S-01	0.245654	0.080995	-0.0750711	-0.05456	0.141048	-0.0536203	0.586443	0.141766	0.0846874	0.238644	-0.240403	0.0547673	0.0564241	-0.115688	-0.0618128	-0.0745005	-0.116504	-0.259694	0.108008	0.00583541	0.0712847	0.113351	-0.0773765
GSM3409556	-0.169479	-0.171459	-0.206411	-0.193011	-0.212769	-0.0165151	-0.0792958	-0.34994	0.102316	-0.160519	-0.162449	-0.136225	-0.3701	-0.196823	-0.266864	-0.0761964	-0.0815973	-0.206218	-0.126153	-0.169723	-0.228001	-0.255803	0.209084	-0.177203		TCGA-FD-A43N-01	0.0279072	-0.0844264	-0.14254	-0.141275	0.116446	-0.0692411	0.560221	0.0781697	-0.00759636	0.0236674	-0.107816	-0.0076314	-0.221816	-0.139961	-0.18001	-0.0958364	-0.044936	-0.230395	0.17884	0.0180631	-0.237311	-0.0843786	-0.261446
GSM3409557	-0.110457	-0.13277	-0.168033	-0.161951	-0.155169	0.0947502	-0.0983328	-0.358521	0.0983698	-0.1376	-0.354015	-0.181974	-0.416863	-0.123406	-0.237305	-0.0291147	-0.0536004	-0.17288	-0.0878847	-0.0210714	-0.256799	-0.156768	0.119849	-0.147426		TCGA-FT-A61P-01	0.032538	-0.106131	-0.0734169	-0.0417234	0.0452379	-0.100525	0.546663	0.278815	0.0925649	0.141178	-0.25881	-0.0276207	-0.170086	-0.113489	-0.13244	-0.146098	-0.128501	-0.174409	0.0869132	-0.00315945	-0.123118	-0.0555991	-0.303641
GSM3409558	-0.0205799	-0.218423	-0.1617	-0.0614262	-0.0897419	-0.0454268	-0.052946	-0.274948	0.0993763	-0.134172	-0.1691	-0.0945687	-0.414752	-0.162333	-0.233839	-0.117122	-0.1431	-0.215881	-0.137759	-0.133568	-0.133536	-0.243329	0.315131	-0.199818		TCGA-ZF-AA58-01	0.0864153	-0.0641555	0.0346042	0.0142245	0.0294475	-0.0449169	0.557503	0.350085	0.234652	0.271546	-0.0612969	-0.0421909	-0.140953	-0.0452961	-0.0540344	-0.022735	-0.130638	-0.0980233	0.0869705	-0.010789	0.0662486	-0.0247514	-0.154443
GSM3409559	-0.136866	-0.163597	-0.186269	-0.090571	-0.0200564	0.0449202	-0.098495	-0.238108	0.155762	-0.176529	0.0515004	-0.15436	-0.25418	-0.15679	-0.210835	-0.12584	0.0420838	-0.153666	-0.150188	-0.0326814	-0.0063466	-0.132547	0.316989	-0.0376561		TCGA-FD-A6TE-01	0.0165733	-0.127668	-0.19155	-0.130794	-0.0393432	-0.114749	0.289135	-0.0214601	-0.0516537	-0.0197107	-0.219117	-0.00173083	-0.265744	-0.185259	-0.233877	-0.158308	-0.0609155	-0.160416	0.0590652	-0.0944891	-0.183737	-0.095394	-0.223655
GSM3409560	-0.144807	-0.112052	-0.0759217	-0.146663	-0.357754	0.100445	-0.11553	-0.329715	0.0422082	-0.0896231	0.0659367	-0.132272	-0.212971	-0.132125	-0.230596	-0.0890896	-0.0485815	-0.178817	0.0321659	-0.0183579	-0.178133	-0.23069	0.366252	-0.182724		TCGA-GV-A3JW-01	-0.0453792	-0.0868122	-0.174687	-0.150564	0.021449	-0.149176	0.411252	-0.161421	-0.133837	0.014943	-0.28867	-0.0359953	-0.267493	-0.2495	-0.259385	-0.133809	-0.104565	-0.269831	0.125899	-0.000394965	-0.289651	-0.115742	-0.324127
GSM3409561	-0.191098	-0.17524	-0.157745	-0.221893	-0.0218835	-0.0545675	-0.0602865	-0.012488	-0.05058	-0.11206	-0.157664	-0.0345993	-0.0993374	-0.218496	-0.209312	-0.194963	-0.232597	-0.17748	-0.071614	-0.176864	-0.12958	-0.19053	0.0817923	-0.260147		TCGA-BT-A20T-01	0.0535659	-0.0929112	-0.101712	-0.065527	0.0406112	-0.101927	0.583922	0.0774664	0.0183595	0.0309345	-0.310061	-0.00611145	-0.137437	-0.202507	-0.112458	-0.148124	-0.152011	-0.255079	0.10024	0.0288691	-0.10627	-0.0846239	-0.265423
GSM3409562	-0.189977	-0.171341	-0.0875452	-0.183631	-0.117497	0.0208298	-0.0854407	-0.268493	0.0132368	-0.0907741	-0.305353	-0.175694	-0.429502	-0.161616	-0.192368	-0.118708	-0.0693865	-0.204497	-0.091287	-0.115522	-0.104472	-0.255131	0.142637	-0.166623		TCGA-DK-AA75-01	-0.0394888	-0.121147	-0.242312	-0.155277	0.0211755	-0.192742	0.298575	-0.142154	-0.0966767	-0.0973809	-0.222415	-0.111612	-0.13629	-0.232828	-0.232333	-0.181522	-0.106063	-0.0756642	0.134507	-0.0279022	-0.283191	-0.100255	-0.284827
GSM3409563	-0.0345527	-0.130699	-0.0841208	-0.151639	-0.300694	0.0669156	-0.0737647	-0.388644	-0.0612297	-0.0419137	0.0146796	-0.179346	-0.339116	-0.136508	-0.238255	-0.0750521	-0.133489	-0.168011	-0.00849765	-0.0961331	-0.139729	-0.236559	0.424847	-0.138844		TCGA-BT-A20X-01	0.00441657	-0.0977393	-0.112407	-0.117669	0.135253	-0.124567	0.534249	0.09595	0.0251161	-0.00849319	-0.183654	-0.0426402	-0.244991	-0.137877	-0.0895902	-0.13431	-0.0862681	-0.221351	0.119334	-0.0604559	-0.10823	-0.163085	-0.283019
GSM3409564	-0.195294	-0.135111	-0.0629564	-0.0839579	-0.0263924	-0.0219427	-0.0650238	-0.137239	0.0134328	-0.0774989	-0.205434	-0.172523	-0.412589	-0.191247	-0.170463	-0.205531	-0.153277	-0.198198	-0.0274664	-0.19571	0.0559598	-0.200923	0.338734	-0.182817		TCGA-FD-A6TI-01	-0.023032	-0.0994077	-0.0995562	-0.141154	0.0360061	-0.0857519	0.498176	-0.0577267	-0.0279842	0.00312426	-0.281969	0.0629835	-0.126436	-0.16552	-0.173322	-0.116153	-0.117623	-0.28315	0.148099	-0.0684663	-0.169413	-0.0799439	-0.260925
GSM3409565	-0.039365	-0.185084	-0.189833	-0.184321	-0.259394	0.0246591	-0.115686	-0.397792	0.000773547	-0.142632	0.0343066	-0.132942	-0.381066	-0.130128	-0.230358	-0.153951	-0.100025	-0.192756	-0.0276407	-0.0789331	-0.202972	-0.172431	0.339646	-0.177646		TCGA-BT-A0S7-01	-0.0711663	-0.100359	-0.176398	-0.0641105	0.135833	-0.121347	0.486796	-0.0591751	-0.0901311	-0.0129515	-0.231111	-0.046853	-0.239616	-0.173406	-0.208389	-0.0656575	-0.115722	-0.187706	0.0821795	-0.0403225	-0.0251716	-0.0994506	-0.214116
GSM3409566	-0.104639	-0.214464	-0.0545359	-0.165551	-0.251601	0.0921716	-0.116718	-0.307774	0.0702552	-0.107806	-0.121168	-0.164989	-0.3455	-0.188073	-0.23174	-0.149623	-0.085549	-0.197844	-0.0760959	-0.183915	-0.245046	-0.19052	0.238642	-0.0839801		TCGA-DK-AA6P-01	0.00511377	-0.128184	-0.172871	-0.101066	0.0648552	-0.151277	0.363711	-0.0685416	-0.128685	-0.0532501	-0.306807	-0.0815748	-0.192684	-0.236786	-0.293143	-0.160174	-0.101706	-0.250354	0.16689	-0.051002	-0.300417	-0.0387341	-0.2991
GSM3409567	-0.163038	-0.224519	-0.0405124	-0.12232	0.064554	0.0479598	-0.0357246	-0.0325933	0.0427223	0.0555318	-0.297567	-0.179606	-0.465305	-0.22782	-0.228088	-0.0768453	-0.153123	-0.186939	-0.0853099	-0.136633	-0.0987669	-0.130765	0.436155	-0.129425		TCGA-XF-AAME-01	0.116686	-0.00441218	0.0140351	0.0433927	0.259893	-0.00508275	0.600681	0.270405	0.0695705	0.261162	-0.210682	-0.0103267	-0.0504255	-0.0261939	-0.0576943	-0.0879766	-0.119205	-0.28207	0.0898411	-0.065239	-0.114973	0.0152384	-0.157492
GSM3409568	-0.0919367	-0.188225	-0.128865	-0.211002	-0.120635	-0.0339092	-0.0842347	-0.191672	0.0110194	-0.105594	-0.351987	-0.143729	-0.396795	-0.233349	-0.242125	-0.156323	-0.126237	-0.230636	-0.128489	-0.222675	-0.226995	-0.123338	0.184372	-0.104822		TCGA-DK-A1AC-01	0.0459627	-0.0671134	-0.0732001	-0.110829	-0.0299796	-0.0565398	0.497183	0.109689	0.0879454	0.0418415	0.00742282	-0.141889	-0.131099	-0.149022	-0.124999	-0.221335	-0.105131	-0.148026	0.195393	-0.0946086	0.0255061	-0.0368029	0.130371
GSM3409569	-0.0442171	-0.204872	-0.0067466	-0.040986	-0.283236	0.115571	-0.068662	-0.196947	-0.0257241	-0.0655813	-0.0171127	-0.105313	-0.339939	-0.172433	-0.181143	-0.0964154	-0.107926	-0.167961	-0.0797859	-0.147069	-0.0697272	-0.269896	0.402648	-0.140916		TCGA-XF-AAMJ-01	-0.0184876	-0.0696866	-0.152038	-0.0217401	0.13568	-0.123284	0.588322	0.189278	-0.0197393	0.0397336	-0.295534	-0.00748492	-0.10119	-0.168059	-0.159016	-0.0878354	-0.109771	-0.234227	0.152064	-0.0148245	-0.239509	-0.0853175	-0.281172
GSM3409570	-0.148266	-0.196292	-0.17352	-0.132136	-0.222314	-0.0299422	-0.10456	-0.0881344	-0.0233107	-0.0447743	-0.389862	-0.152217	-0.419519	-0.257663	-0.242828	-0.0906405	-0.17857	-0.188426	-0.146753	-0.125398	-0.12816	-0.234241	0.416489	-0.097847		TCGA-XF-A9SU-01	0.0280441	-0.0725195	-0.162151	-0.0819441	0.0777264	-0.102509	0.546299	0.160031	0.032542	0.0758308	-0.241716	0.00470512	-0.0191622	-0.142518	-0.217014	-0.162122	-0.142012	-0.189961	0.0907915	0.00451643	-0.174515	-0.0627615	-0.213738
GSM3409571	-0.0973309	-0.192104	-0.0922367	0.0431311	-0.231141	0.201967	-0.138444	-0.107844	-0.122078	0.00216681	0.198946	-0.0723273	-0.208681	-0.0991929	-0.11273	-0.0169483	-0.146017	-0.0846698	-0.0978611	0.0440802	0.00729866	-0.149703	0.446774	-0.0125355		TCGA-ZF-A9RF-01	0.0194101	-0.0559072	-0.0354719	-0.0441515	-0.0685534	-0.101044	0.272006	0.171595	0.104892	0.142397	-0.15321	-0.0749177	-0.192512	-0.117636	-0.089374	-0.0950835	-0.134864	-0.122842	0.0846003	-0.0667911	0.195298	-0.0229058	-0.171538
GSM3409572	-0.233446	-0.132301	-0.203711	-0.140501	-0.112365	0.145191	-0.0797983	-0.323202	0.105251	-0.167967	-0.188727	-0.113504	-0.263008	-0.160569	-0.131015	-0.123352	-0.0802542	-0.249374	-0.127698	-0.182347	0.0282321	-0.28956	0.367864	-0.146715		TCGA-4Z-AA7M-01	0.0214682	-0.0992796	-0.213419	-0.108997	-0.0711064	-0.14693	0.460742	-0.054575	-0.0989741	-0.0108106	-0.21252	-0.133806	-0.193973	-0.226274	-0.229689	-0.133632	-0.106707	-0.168789	0.139397	-0.00101332	-0.221593	-0.123583	-0.249766
GSM3409573	-0.288521	-0.22429	-0.136383	0.0608543	-0.0974836	0.133836	-0.0962168	-0.199633	0.0573156	-0.124554	-0.0454177	-0.185884	-0.376229	-0.159382	-0.161845	-0.175667	-0.183566	-0.251792	-0.077459	-0.0205833	-0.0631545	-0.223555	0.332816	-0.123822		TCGA-BT-A2LA-01	-0.0478366	-0.0255289	-0.278634	-0.259255	0.0371955	-0.163956	0.396355	-0.0953855	-0.207806	-0.149072	-0.263913	-0.147831	-0.29725	-0.274704	-0.218435	-0.220354	-0.142461	-0.120562	0.0931716	-0.0647184	-0.161305	-0.032264	-0.072784
GSM3409574	-0.175781	-0.145437	-0.201124	-0.225236	-0.230071	0.0377209	-0.0968405	-0.381558	0.111871	-0.159309	-0.257259	-0.175239	-0.445118	-0.221675	-0.263632	-0.196388	-0.115309	-0.260153	-0.0770604	-0.188861	-0.262491	-0.265652	0.223851	-0.0987501		TCGA-GC-A3RC-01	-0.0188367	-0.104784	-0.0831943	0.0446299	0.0301868	-0.0509818	0.432411	0.162465	0.0616656	0.179825	-0.258292	-0.0262979	-0.270273	-0.129395	-0.0464796	-0.0518471	-0.0908704	-0.171354	0.107146	0.0555118	-0.0228786	-0.122732	-0.198981
GSM3409575	-0.146855	-0.205465	-0.208807	-0.213579	-0.280726	0.0637756	-0.0536474	-0.155913	0.0304948	-0.133162	-0.0608273	-0.176972	-0.396293	-0.195612	-0.248991	-0.127961	-0.1341	-0.286113	-0.254503	-0.220724	-0.208556	-0.302114	0.213735	-0.165113		TCGA-CF-A47X-01	0.054458	-0.0569543	-0.10263	-0.101991	0.0398954	-0.138912	0.307779	-0.0869486	-0.0915119	-0.0822958	-0.243214	-0.0365269	-0.175892	-0.211786	-0.313079	-0.175024	-0.154255	-0.274899	0.190921	-0.120867	-0.278157	-0.0459726	-0.349618
GSM3409576	-0.0812213	-0.209203	0.053315	0.195825	0.0425835	0.182357	-0.103853	-0.201031	0.0985046	0.0529131	0.277616	-0.109688	-0.0363295	-0.0659458	0.0468697	0.0923517	-0.0604222	-0.0500382	-0.16169	0.213602	0.211772	0.0235184	0.454955	-0.11187		TCGA-DK-A3IU-01	0.190595	0.0853825	0.0177839	-0.0294522	0.0573524	-0.0584768	0.544577	0.244742	0.23984	0.176417	-0.288288	-0.0119456	-0.0261956	-0.00403968	0.048525	-0.107123	-0.106063	-0.199349	0.125705	0.0206541	0.21431	0.110571	-0.0182483
GSM3409577	-0.0788834	-0.242839	-0.0732304	0.119287	-0.172419	0.167774	-0.104429	-0.284528	0.0457266	0.0151251	0.115977	-0.169748	-0.297147	-0.0836235	-0.0120487	0.131288	-0.0541598	-0.189895	-0.111843	0.0785449	0.139444	-0.115214	0.489007	-0.0648786		TCGA-E5-A4U1-01	-0.0244112	-0.138493	-0.227615	-0.155997	-0.00174446	-0.124165	0.227102	-0.190145	-0.129171	-0.0880181	-0.287643	-0.100333	-0.185358	-0.26792	-0.346472	-0.056268	-0.173084	-0.16988	0.142522	-0.0150751	-0.366036	-0.0770395	-0.243494
GSM3409578	-0.106144	-0.12498	-0.237418	-0.228822	-0.275179	0.112397	-0.0570391	-0.406472	0.124886	-0.207167	-0.295134	-0.182866	-0.375575	-0.174927	-0.251345	-0.176269	0.00826498	-0.24688	-0.130575	-0.21091	-0.218391	-0.30795	-0.00245077	-0.212684		TCGA-5N-A9KM-01	0.0206936	-0.104993	-0.144717	-0.135052	0.000535085	-0.0698006	0.496206	0.0180955	0.00758286	0.0797507	-0.287503	-0.00611048	-0.128012	-0.165017	-0.131316	-0.0990104	-0.0853269	-0.263068	0.129635	-0.0256082	-0.0890318	-0.0904935	-0.246295
GSM3409579	-0.00398059	-0.174187	-0.0402384	0.0772044	-0.191866	0.16288	-0.0340251	-0.288707	0.10562	-0.0387227	0.343147	0.0571849	-0.022652	-0.138092	-0.113212	-0.0979418	-0.101695	-0.102543	-0.304128	0.0436113	0.00622965	-0.138614	0.333998	-0.0138182		TCGA-DK-A6B5-01	0.0492425	-0.11299	-0.112569	0.0248996	-0.0453142	-0.102556	0.468707	0.156582	-0.0107689	0.0289211	-0.253152	-0.0200956	-0.248775	-0.146337	-0.222849	-0.0328445	-0.0558951	-0.248374	0.109845	0.0232038	-0.169209	-0.0843092	-0.366137
GSM3409580	-0.121294	-0.136461	-0.0441573	0.186945	0.104311	0.22338	-0.0449917	-0.192715	0.0435774	-0.0430175	0.394485	0.00549439	0.0331389	-0.115516	0.0559271	0.0135921	-0.0482695	-0.0749404	-0.232343	0.0846536	0.217752	-0.114514	0.431337	0.0547637		TCGA-BT-A42E-01	0.0172067	-0.0961529	-0.0118658	0.000825797	-0.0197819	-0.04704	0.432615	0.0314792	0.151849	0.100845	-0.0490709	-0.0476425	-0.242389	-0.0816681	0.00601857	-0.0540962	-0.121255	-0.142171	0.0763725	0.0587794	-0.0193075	-0.0592425	-0.217697
GSM3409581	-0.0607997	-0.167381	-0.124765	0.0887096	-0.192362	0.121601	-0.0758315	-0.211342	0.124806	-0.1277	0.237713	-0.129804	-0.302371	-0.155481	-0.120457	-0.0795431	0.0586684	-0.106912	-0.144608	-0.018098	-0.0346152	-0.149223	0.353581	0.0581423		TCGA-ZF-AA4T-01	0.0461175	-0.0779566	-0.112388	-0.131771	-0.0625152	-0.139867	0.362701	-0.0938566	-0.0108771	-0.114202	-0.049177	-0.0751127	-0.222541	-0.20744	-0.309709	-0.113488	-0.0916112	-0.131441	0.190951	-0.0722943	-0.272095	-0.141819	-0.254216
GSM3409582	-0.0897672	-0.191479	-0.0574548	0.0966553	-0.12993	0.145788	-0.0729949	-0.222909	0.0859496	-0.116036	0.328629	-0.0966913	-0.237889	-0.129959	-0.118763	-0.0428105	0.060316	-0.110593	-0.146465	-0.00147199	0.0462231	-0.172287	0.427522	0.101149		TCGA-G2-AA3B-01	0.0523817	-0.0619705	-0.111615	-0.135738	-0.0449861	-0.147087	0.245948	-0.0913479	0.0391429	-0.0673542	-0.207376	-0.0722535	-0.134013	-0.211595	-0.193433	-0.083188	-0.0813697	-0.126556	0.130117	-0.061464	-0.165989	-0.0573223	-0.219832
GSM3409583	-0.0743953	-0.235923	-0.126815	-0.06846	-0.323653	0.052938	-0.0279515	-0.417484	-0.00877355	-0.131295	-0.371857	-0.146104	-0.361925	-0.201335	-0.225819	-0.128516	-0.173286	-0.242854	-0.00822863	-0.185447	-0.252988	-0.255362	0.281039	-0.0975887		TCGA-DK-A3IN-01	-0.0169734	-0.102152	-0.127002	-0.0953998	0.0573634	-0.0981712	0.556635	0.112617	0.000297365	0.200841	-0.16078	-0.0993092	-0.186377	-0.110306	-0.116268	-0.0692395	-0.0873339	-0.18945	0.141014	0.0102675	-0.153115	-0.0890723	-0.181108
GSM3409584	-0.190497	-0.165398	-0.0825965	-0.171719	-0.281218	0.0903818	-0.0734526	-0.405342	-0.0856466	-0.0952609	-0.15588	-0.188706	-0.385256	-0.190869	-0.263561	-0.180583	-0.0911515	-0.195001	-0.0249754	-0.0882881	-0.258719	-0.269798	0.380498	-0.142853		TCGA-G2-A2EJ-01	0.0598583	-0.0957954	-0.0460342	-0.111669	-0.00237899	-0.133184	0.381301	-0.000742956	0.141877	-0.0399881	-0.112147	-0.0968158	-0.249575	-0.093657	-0.028067	-0.0966842	-0.117679	-0.173814	0.111999	-0.0271131	-0.136052	-0.125223	-0.144987
GSM3409585	-0.12972	-0.207655	-0.133602	0.0077626	-0.0302289	0.180076	-0.0956393	-0.165471	0.0658625	-0.0414178	0.0431468	-0.0402471	-0.350625	-0.12187	-0.161558	-0.0840707	-0.205749	-0.136351	-0.208183	-0.108502	-0.0780419	-0.244934	0.254362	-0.184533		TCGA-GD-A76B-01	0.091824	-0.0717021	-0.0731607	-0.00250642	0.0807848	-0.0608393	0.418635	0.0167304	0.0897066	0.0921577	-0.180825	-0.00174165	-0.0675495	-0.145933	-0.14912	-0.211051	-0.112244	-0.143433	0.144236	-0.0470136	-0.0879937	-0.0304148	-0.262413
GSM3409586	-0.0931169	-0.164659	-0.0912679	-0.136191	-0.0678824	0.0198248	-0.102664	-0.323847	0.0722742	-0.13285	-0.265045	-0.118586	-0.423909	-0.167331	-0.224382	-0.0622533	-0.0447093	-0.217775	-0.0931365	-0.223778	-0.176414	-0.154461	0.293081	-0.0864901		TCGA-GC-A3RB-01	-0.0118223	-0.101144	-0.151139	-0.104611	-0.0384189	-0.141675	0.402124	-0.01009	-0.0557452	-0.0269335	-0.250946	-0.0288145	-0.264542	-0.237164	-0.219088	-0.154296	-0.0878453	-0.15857	0.174233	-0.0284044	-0.226154	-0.068468	-0.369931
GSM3409587	-0.1188	-0.191606	-0.180595	-0.118188	-0.292901	-0.0496013	-0.0401517	-0.0878198	0.117642	-0.100234	-0.0394161	-0.125535	-0.324198	-0.155544	-0.101626	-0.166112	-0.191074	-0.195646	-0.260208	-0.188897	-0.122088	-0.144097	0.115348	-0.181753		TCGA-LT-A5Z6-01	0.0325548	-0.118624	-0.156002	-0.125919	0.0106852	-0.164351	0.292093	0.0334125	-0.0489769	-0.023667	-0.278676	-0.034461	-0.114912	-0.181882	-0.243756	-0.21314	-0.072566	-0.174778	0.135019	-0.0299157	-0.111692	-0.0520679	-0.287604
GSM3409588	-0.118599	-0.212941	-0.14354	-0.167416	-0.298336	-0.0104598	-0.0839294	-0.180798	-0.00356442	-0.129418	-0.259935	-0.16395	-0.346658	-0.208504	-0.241427	-0.104016	0.0247083	-0.228433	-0.0100939	-0.264297	-0.241679	-0.32538	0.163773	-0.176045		TCGA-FD-A3SS-01	-0.0226918	-0.134576	-0.148693	-0.160768	-0.0336683	-0.153151	0.505175	-0.102922	-0.0705037	-0.0654384	-0.239266	-0.109712	-0.194049	-0.1386	-0.256803	-0.163182	-0.119468	-0.204524	0.113518	-0.00159521	-0.271114	-0.148197	-0.271752
GSM3409589	-0.134657	-0.205197	-0.175556	0.0219684	0.111927	0.152839	-0.0336174	-0.088697	0.106563	-0.0763719	0.141849	-0.141301	-0.156044	-0.185325	-0.18802	-0.03336	-0.122125	-0.205386	-0.292796	-0.0835991	-0.059275	-0.272787	0.348728	-0.12125		TCGA-FD-A5BY-01	-0.00146002	-0.0804028	-0.115147	-0.0425044	-0.0153083	-0.0900375	0.542176	0.136984	-0.0769191	0.0924215	-0.299173	-0.0727443	-0.231933	-0.153797	-0.0689878	-0.0770551	-0.119863	-0.21814	0.0815936	0.0590043	-0.192544	-0.162984	-0.225194
GSM3409590	-0.124346	-0.155621	-0.215957	-0.21326	-0.31024	0.02044	-0.138987	-0.300359	0.0947083	-0.149953	-0.271776	-0.148434	-0.432	-0.209073	-0.257225	-0.115981	-0.109293	-0.216706	-0.0436757	-0.200596	-0.189134	-0.252433	0.347759	-0.171414		TCGA-FD-A43Y-01	-0.04838	-0.111592	-0.0987748	0.00635029	-0.059849	-0.115309	0.507564	0.118611	0.0552854	0.0842675	-0.277874	-0.0550605	-0.23396	-0.165691	-0.119573	-0.018209	-0.131703	-0.256176	0.044375	0.0321242	-0.146612	-0.138185	-0.263887
GSM3409591	-0.0834195	-0.222581	-0.0798	-0.128914	-0.0578486	-0.041715	-0.0867905	-0.24164	0.00346713	-0.115538	-0.206894	-0.127861	-0.43265	-0.208341	-0.254974	-0.109308	0.0063533	-0.207555	-0.163494	-0.173482	-0.153807	-0.337193	0.271299	-0.0726085		TCGA-GC-A3BM-01	0.0499992	-0.0828205	-0.159143	-0.107267	0.047527	-0.128668	0.365209	-0.0302682	-0.0169051	-0.0459275	-0.280377	-0.0318457	-0.264718	-0.213965	-0.191708	-0.0879862	-0.129778	-0.211021	0.0795259	-0.0266462	-0.157449	-0.0711025	-0.260602
GSM3409592	-0.0522675	-0.200621	-0.117553	-0.138999	-0.303152	0.0615613	-0.169511	-0.357978	0.0590427	-0.131882	0.0683698	-0.0442554	-0.111235	-0.178574	-0.230305	-0.0889674	0.00414277	-0.121874	-0.0475336	-0.16124	-0.118824	-0.229547	0.337382	-0.110045		TCGA-DK-A1A6-01	0.0454357	-0.0892512	-0.0139554	-0.115185	-0.015599	-0.0679411	0.507351	0.1148	0.0444855	0.0799643	-0.147576	-0.0342636	-0.201477	-0.124088	-0.12063	-0.166632	-0.136429	-0.135672	0.120015	-0.0243873	0.0507915	-0.0452099	-0.18479
GSM3409593	-0.125425	-0.227292	-0.192933	-0.140508	-0.261872	0.0648699	-0.0960803	-0.359835	0.000363371	-0.131329	-0.155799	-0.18552	-0.358659	-0.195774	-0.245333	-0.144038	-0.0989914	-0.206368	-0.0977163	-0.042645	-0.14208	-0.157046	0.174254	-0.193416		TCGA-BT-A42F-01	0.0781921	-0.0473238	-0.0403756	0.0209353	0.0463879	-0.0183152	0.489256	0.213127	0.137938	0.151749	-0.0339493	-0.0962433	-0.128374	-0.00836501	-0.0253544	-0.101799	-0.064407	-0.0893074	0.0493395	0.0110426	0.0412287	-0.0339723	-0.232295
GSM3409594	0.0692896	-0.200169	-0.121534	-0.205688	-0.320511	0.0834403	-0.0805727	-0.281722	0.087128	-0.121302	-0.0975669	-0.0918963	-0.135257	-0.182818	-0.256994	-0.153718	-0.088188	-0.196138	-0.203954	-0.114873	-0.25542	-0.227491	0.256021	-0.133305		TCGA-DK-A1AB-01	-0.0244256	-0.0704922	-0.00267426	-0.0202372	0.0268511	-0.073872	0.56144	0.163737	0.0929556	0.10076	-0.261713	-0.0371774	-0.281319	-0.125922	-0.0950758	0.00312831	-0.0875602	-0.307984	0.119752	-0.0127114	-0.200874	-0.120388	-0.214931
GSM3409595	-0.0928552	-0.25023	-0.0314163	-0.142557	-0.221771	0.0539666	-0.114859	-0.180605	0.041896	-0.0237136	-0.246391	-0.100366	-0.408611	-0.203409	-0.236886	-0.18821	-0.10754	-0.134123	-0.0733066	-0.175753	-0.158251	-0.336451	0.19377	-0.178983		TCGA-GD-A3OS-01	-0.119716	-0.117134	-0.134225	-0.143168	-0.0449444	-0.157198	0.448066	0.146185	-0.0871142	0.0197087	-0.149441	-0.101769	-0.214873	-0.194527	-0.166392	-0.198336	-0.118608	-0.25814	0.135031	-0.0326772	-0.163898	-0.0765701	-0.34985
GSM3409596	-0.0528163	-0.182633	-0.109749	0.0532123	-0.292241	0.287798	-0.0597179	0.0737139	0.0559773	-0.0828345	0.436334	-0.119905	-0.164834	-0.100638	-0.0487667	-0.0262482	-0.113437	-0.108338	-0.203406	-0.061206	-0.0381979	-0.271961	0.377052	-0.242478		TCGA-G2-A2EL-01	-0.110084	-0.0657189	-0.216691	-0.17999	-0.0572683	-0.198927	0.313995	-0.14386	-0.172304	-0.200172	-0.329524	-0.172975	-0.380302	-0.304333	-0.251989	-0.118274	-0.0984497	-0.163921	0.0993249	-0.145929	-0.272994	-0.0878702	-0.189895
GSM3409597	-0.0433413	-0.211051	-0.245072	-0.237581	-0.335134	0.0272977	-0.106171	-0.265	0.000802698	-0.0776017	-0.286861	-0.158191	-0.378737	-0.148692	-0.243739	-0.116212	-0.0016585	-0.189134	-0.146777	-0.0679443	-0.180311	-0.177681	0.2076	-0.122732		TCGA-GD-A2C5-01	0.0132249	-0.126994	-0.136623	-0.106986	0.0971946	-0.0940785	0.559139	0.0380328	-0.0714208	-0.0186743	-0.242973	0.0217556	-0.112105	-0.156597	-0.247993	-0.125665	-0.0868083	-0.223781	0.155301	-0.0298867	-0.331251	-0.148835	-0.282669
GSM3409598	-0.105484	-0.1957	-0.204242	-0.187299	-0.0341546	-0.0718467	-0.0966228	-0.179638	0.0872446	-0.080004	-0.200892	-0.176673	-0.401034	-0.247668	-0.286236	-0.140098	-0.0871415	-0.218619	-0.0647223	-0.21673	-0.201515	-0.269264	0.26305	-0.153897		TCGA-FD-A5BX-01	0.0825694	-0.0672006	-0.0451234	0.102788	0.189477	-0.0550221	0.547006	0.203537	0.0708494	0.267203	-0.229491	-0.0869429	0.00152536	-0.148723	-0.0424548	-0.0774043	-0.131138	-0.191652	0.00630593	-0.0498093	-0.074368	-0.102559	-0.119474
GSM3409599	-0.0611286	-0.19161	-0.0121065	0.0383152	0.0140548	0.135755	-0.0229541	-0.225056	0.0127205	-0.0834161	0.300892	-0.0409264	-0.0554687	-0.157853	-0.0743276	-0.0387204	-0.123771	-0.115775	-0.138992	-0.0133125	0.0451227	-0.237044	0.304661	-0.194012		TCGA-E7-A6MF-01	0.00195472	-0.0331847	-0.154574	-0.144855	0.00497445	-0.118985	0.212338	-0.0971682	-0.0974905	-0.0139738	-0.285081	-0.0511308	-0.180194	-0.205072	-0.222465	0.0272277	-0.151747	-0.309917	0.0788583	-0.0170622	-0.215759	-0.101032	-0.332741
GSM3409600	-0.130598	-0.189797	-0.139379	-0.209964	-0.226812	-0.0769131	-0.125249	-0.130742	0.0823003	-0.100801	-0.128224	-0.136926	-0.413492	-0.238075	-0.148841	-0.274508	-0.208145	-0.198088	-0.137702	-0.251784	0.0176719	-0.240631	0.241007	-0.138832		TCGA-K4-A3WS-01	0.0546806	-0.0621087	-0.093738	-0.0519932	0.135572	-0.123898	0.575776	0.169162	0.0740246	0.0743145	-0.228905	-0.0348649	-0.108511	-0.173788	-0.161913	-0.151281	-0.161807	-0.285331	0.130229	-0.0200653	-0.142116	-0.0775046	-0.279584
GSM3409601	-0.0979804	-0.161857	-0.0808006	-0.151369	0.012152	0.0746542	-0.162718	-0.368303	0.0770795	-0.111127	0.0823195	-0.152253	-0.150251	-0.188321	-0.236912	-0.0812692	-0.0790343	-0.221765	-0.0720446	-0.119094	-0.124833	-0.196017	0.325779	-0.136111		TCGA-GC-A3OO-01	0.0233158	-0.0811999	-0.132553	-0.0543444	0.118109	-0.132307	0.557686	0.183698	-0.0451554	0.106479	-0.260315	-0.0333719	-0.171521	-0.177161	-0.200844	-0.116224	-0.103144	-0.224427	0.104296	-0.0679481	-0.274649	-0.0867286	-0.273594
GSM3409602	-0.130388	-0.15586	-0.129051	-0.240037	-0.20713	0.0195282	-0.160895	-0.308143	0.0726288	-0.155521	-0.188159	-0.126318	-0.398333	-0.203643	-0.267393	-0.0819587	-0.114995	-0.177083	-0.169059	-0.172296	-0.209532	-0.316977	0.268313	-0.115758		TCGA-BT-A20V-01	-0.0228796	-0.0709923	-0.0659589	-0.0915594	-0.142548	-0.112656	0.340294	0.0322299	-0.0061383	0.0884874	-0.13201	-0.154893	-0.190555	-0.159528	-0.188005	-0.125822	-0.159735	-0.188531	0.137078	-0.0794604	-0.173879	-0.123444	-0.171336
GSM3409603	-0.0941485	-0.185515	-0.193953	-0.139952	-0.219822	0.00568627	-0.0889376	-0.273273	-0.0147911	-0.194882	-0.0545012	-0.173599	-0.395522	-0.168727	-0.241349	-0.227221	-0.0615208	-0.218804	-0.201348	-0.179006	-0.204796	-0.215902	0.159715	-0.178477		TCGA-2F-A9KR-01	0.142339	-0.115929	-0.196233	-0.147106	-0.0260368	-0.127259	0.490806	-0.0422017	-0.0853269	-0.0544818	-0.229852	-0.020376	-0.305572	-0.217689	-0.238997	-0.119967	-0.0908284	-0.250175	0.0744279	-0.00273998	-0.230191	-0.10132	-0.293273
GSM3409604	-0.0905278	-0.215869	-0.167592	0.0234879	-0.210572	0.0469196	-0.0437569	-0.111656	0.0909837	-0.110048	-0.0164639	-0.0874837	-0.350613	-0.0660787	-0.117242	-0.0872614	-0.221226	-0.133735	-0.27648	-0.0202163	-0.108466	-0.103157	0.326855	-0.215347		TCGA-CF-A1HS-01	-0.0175797	-0.0816287	-0.0980124	0.0334674	-0.00521018	-0.0972965	0.456295	0.0359615	-0.0125785	0.118776	-0.185799	-0.0451736	-0.226449	-0.0991084	-0.165936	-0.00349199	-0.146936	-0.207559	0.0692539	-0.0342246	-0.219162	-0.122973	-0.285476
GSM3409605	-0.00494511	-0.215719	-0.0549045	0.131488	-0.295242	0.131003	0.0112301	-0.194195	0.125033	-0.0571687	0.383131	-0.0452599	-0.0904051	-0.166639	-0.127452	-0.0562504	-0.109432	-0.0949207	-0.152655	0.0161452	0.00621248	-3.68e-05	0.40909	0.148562		TCGA-CF-A3MG-01	-0.0171487	-0.0807181	-0.167735	-0.0919524	0.0363416	-0.163206	0.191852	-0.117587	-0.12989	-0.0967065	-0.29073	-0.0533861	-0.149428	-0.218021	-0.30564	-0.103373	-0.105103	-0.147095	0.0917457	-0.0578325	-0.292776	-0.114867	-0.299151
GSM3409606	-0.117503	-0.234448	-0.117912	-0.092806	-0.247399	0.0434787	-0.0383916	-0.252402	-0.0171775	-0.129123	-0.112247	-0.179914	-0.174892	-0.212938	-0.207627	-0.111674	-0.046923	-0.20538	-0.301625	-0.129126	-0.139687	-0.0860169	0.318827	-0.149449		TCGA-XF-AAN4-01	-0.0181808	-0.0437037	0.000637126	-0.0198407	0.240368	-0.049225	0.545887	0.180426	0.167272	0.269215	-0.277043	0.0279041	-0.0102575	-0.0341437	-0.0805579	-0.0895627	-0.16944	-0.26543	0.05597	-0.0857349	-0.106513	-0.0572628	-0.176671
GSM3409607	-0.177887	-0.178102	-0.111951	-0.234232	-0.294548	0.00189515	-0.12965	-0.297899	-0.0623164	-0.110788	-0.266423	-0.141004	-0.305835	-0.173928	-0.228738	-0.178971	-0.0537165	-0.211825	-0.0208918	-0.0574591	-0.245622	-0.290171	0.240352	-0.104947		TCGA-UY-A9PH-01	0.0949131	-0.085822	-0.0535041	-0.0358924	0.0613427	-0.0176017	0.536071	0.134341	0.150112	0.156775	-0.239473	0.00144279	-0.0771424	-0.0941371	-0.101998	-0.120816	-0.0964792	-0.109632	0.135423	-0.00730217	0.0118457	-0.0224177	-0.225995
GSM3409608	0.0245753	-0.153	-0.0630386	-0.164745	-0.0247011	0.0309666	-0.0447882	-0.0709974	-0.0242706	-0.0440161	0.142092	-0.112724	-0.123267	-0.139559	-0.132569	-0.0980045	0.0236632	-0.12084	-0.0904895	-0.120194	-0.0304435	-0.0180023	0.234925	-0.156446		TCGA-K4-A5RH-01	0.00176166	-0.0519677	0.00681666	-0.0490117	0.0558659	-0.0537096	0.561178	0.186057	0.199839	0.281262	-0.203685	-0.0447352	-0.131775	-0.0721506	-0.000837523	-0.123438	-0.120256	-0.162551	0.0823143	-0.0502978	0.277885	0.0020003	-0.0610113
GSM3409609	-0.0719948	-0.18635	-0.132517	-0.117124	-0.259918	-0.00740155	-0.142497	-0.273471	-0.00583985	-0.0370224	-0.293512	-0.121952	-0.38014	-0.201528	-0.232212	-0.172663	-0.0609057	-0.20672	-0.108489	-0.20589	-0.226611	-0.127988	0.186487	-0.123198		TCGA-CU-A5W6-01	0.000381232	-0.119321	-0.138985	-0.125258	0.0359307	-0.117921	0.469979	-0.0218076	-0.021301	-0.0254527	-0.162373	0.00312435	-0.114996	-0.176705	-0.216358	-0.137241	-0.100016	-0.214565	0.0612187	-0.045966	-0.246887	-0.111446	-0.356089
GSM3409610	-0.0915915	-0.148573	-0.226192	-0.132567	-0.222072	0.0343339	-0.0674614	-0.208316	0.108096	-0.0937797	-0.250527	-0.181975	-0.451429	-0.230513	-0.215742	-0.212543	-0.114631	-0.195227	-0.044575	-0.274154	-0.276582	-0.082032	0.172218	-0.188998		TCGA-E7-A678-01	0.0519572	-0.0477697	-0.187421	-0.164129	-0.0254064	-0.120343	0.202637	-0.100313	-0.0795752	0.0366583	-0.295485	0.0560455	-0.209723	-0.262602	-0.213425	-0.0352121	-0.0832902	-0.21411	0.110616	-0.0558094	-0.170507	-0.100366	0.0218651
GSM3409611	-0.0329759	-0.176689	-0.0651972	-0.0851403	-0.378755	0.135321	-0.0325569	-0.253862	0.0640743	-0.0413035	0.166423	-0.0953768	-0.374773	-0.132228	-0.16334	-0.121962	0.052542	-0.105544	0.0653973	-0.1273	-0.146496	-0.155405	0.386491	-0.261423		TCGA-DK-A1A3-01	-0.00135772	-0.0966323	-0.0367429	-0.0836274	0.0970528	-0.0865675	0.55399	0.105905	0.099926	0.104138	-0.328786	0.0382634	-0.0967739	-0.159528	-0.101319	-0.153144	-0.109309	-0.200713	0.105393	-0.0915613	-0.147008	-0.104566	-0.275784
GSM3409612	-0.0543143	-0.171833	-0.0877967	-0.114865	-0.258903	0.0896027	-0.0957833	-0.0306358	-0.00799268	-0.0951263	0.00356853	-0.0523243	-0.190333	-0.135618	-0.217783	-0.0971424	-0.134179	-0.200102	-0.197564	-0.225974	-0.0459495	-0.165174	0.0198771	-0.200732		TCGA-GU-AATO-01	0.0514655	-0.0898238	-0.12432	-0.086951	-0.0627904	-0.0830707	0.506901	0.176904	0.0644187	0.0763271	-0.267398	0.0463379	-0.0816885	-0.0534141	-0.158866	-0.106111	-0.0890729	-0.210472	-0.00985797	-0.0200826	-0.0852058	-0.0873197	-0.189144
GSM3409613	-0.14416	-0.101597	-0.218093	-0.163941	-0.252572	0.10551	-0.121842	-0.394142	0.0128878	-0.123476	-0.155474	-0.0969684	-0.393413	-0.166684	-0.221485	-0.229656	0.00339853	-0.254198	-0.0488788	-0.125324	-0.264564	-0.293799	0.261031	-0.15915		TCGA-UY-A8OC-01	-0.0179709	-0.125911	-0.142644	-0.0355612	0.163741	-0.119617	0.560571	0.243618	-0.0561244	0.029319	-0.263068	-0.0439422	-0.242594	-0.166968	-0.247396	-0.123389	-0.129082	-0.223132	0.0828378	0.000588953	-0.239946	-0.0975657	-0.269048
GSM3409614	-0.197969	-0.241299	-0.0872686	-0.129747	-0.23454	-0.0427941	-0.0458664	-0.0932406	0.0485844	-0.100157	-0.00940795	-0.136904	-0.389317	-0.197441	-0.189962	-0.152656	-0.100318	-0.182358	-0.202422	-0.213357	-0.106456	-0.237352	0.107638	-0.182619		TCGA-4Z-AA7N-01	0.316126	0.173261	0.0356443	-0.0305997	0.137157	0.0137269	0.581458	0.125188	0.132715	0.141533	-0.272101	-0.0196107	-0.12022	-0.10669	-0.0685769	-0.0844939	-0.0956748	-0.298906	0.148545	0.046122	0.0367056	0.188118	-0.123237
GSM3409615	-0.141645	-0.185002	-0.175926	-0.17974	-0.419049	-0.0593186	-0.00581287	-0.289415	0.0445481	-0.106399	-0.138767	-0.152865	-0.411585	-0.193073	-0.181959	-0.0818907	-0.0891506	-0.249824	-0.140491	-0.203126	-0.179563	-0.183787	0.0468901	-0.164347		TCGA-XF-AAN0-01	0.0802344	-0.10002	-0.0997047	-0.0994525	0.0348874	-0.0596971	0.528029	-0.0252479	0.0458264	0.101325	-0.286465	-0.0393132	-0.124654	-0.0815265	-0.217499	-0.0900095	-0.14374	-0.225762	0.121456	-0.0226398	-0.0853307	-0.0632766	-0.22613
GSM3409616	-0.099632	-0.228482	-0.15149	-0.164372	-0.346943	-0.00113167	-0.0782377	-0.386693	-0.019405	-0.0985206	-0.129684	-0.053583	-0.359071	-0.115518	-0.241593	-0.113439	-0.0318083	-0.19994	-0.102688	-0.191007	-0.127832	-0.302006	0.128546	-0.163845		TCGA-XF-AAMZ-01	0.089608	-0.00556139	-0.11354	-0.0883016	0.0384498	-0.102098	0.511336	-0.0449741	-0.0359807	0.00838686	-0.261081	-0.00131487	-0.115709	-0.180764	-0.252143	-0.166935	-0.14228	-0.152202	0.14204	-0.0434119	-0.263432	-0.027523	-0.244708
GSM3409617	-0.0540694	-0.256323	-0.215164	-0.122089	-0.320778	-0.0659384	-0.127903	-0.260516	0.112899	-0.054464	-0.189376	-0.140548	-0.358915	-0.208232	-0.187863	-0.164847	-0.0778015	-0.121534	-0.0782897	-0.131796	0.00530099	-0.183761	0.363154	-0.130086		TCGA-GU-A762-01	0.114674	-0.0840191	0.0308061	-0.0378203	0.0518445	-0.0491792	0.510488	0.173559	0.212612	0.262003	-0.222142	-0.065606	-0.15919	-0.0981968	0.0390061	-0.0574781	-0.132769	-0.0955201	0.0800624	0.0729518	0.188584	0.00212907	-0.142805
GSM3409618	-0.137779	-0.171204	-0.111088	-0.090662	0.00242538	0.000126712	-0.0554572	-0.23524	-0.00239451	-0.150379	-0.224818	-0.18824	-0.34052	-0.196138	-0.214529	-0.146608	0.0197389	-0.187915	-0.138738	-0.187026	-0.150925	-0.22969	0.442717	-0.120857		TCGA-K4-A4AB-01	0.0449508	-0.0789341	-0.0602557	-0.0773589	0.0487114	-0.10839	0.567637	0.0867999	-0.0417421	0.065465	-0.158658	-0.0220267	-0.217878	-0.148482	-0.192623	-0.0578355	-0.125963	-0.325779	0.11838	-0.0233746	-0.255657	-0.111094	-0.276727
GSM3409619	-0.14137	-0.142488	-0.110475	-0.134006	-0.243015	0.0417501	-0.115083	-0.225513	-0.0531189	-0.0616125	-0.0796431	-0.178993	-0.37372	-0.212712	-0.238316	-0.163788	-0.0904169	-0.198841	-0.180452	-0.148295	-0.0206258	-0.246956	0.336106	-0.0257699		TCGA-BT-A20N-01	-0.0719407	-0.12735	-0.154437	-0.139628	-0.033257	-0.13861	0.487738	0.00432402	-0.0906387	-0.0448113	-0.226487	-0.0226469	-0.292155	-0.201275	-0.220701	-0.181012	-0.0912799	-0.193226	0.154128	-0.0414862	-0.287285	-0.133992	0.0818157
GSM3409620	-0.151278	-0.173826	-0.0740411	-0.105115	-0.360367	0.118537	-0.107175	-0.268299	0.0411912	-0.0318209	-0.0997567	-0.169439	-0.349392	-0.182374	-0.210475	-0.125774	-0.113179	-0.20628	-0.0815673	-0.189224	-0.152337	-0.0737282	0.386286	0.00587131		TCGA-FD-A6TC-01	0.0273318	-0.0924354	-0.134886	-0.11787	0.0216216	-0.109401	0.553252	0.106595	-0.0799748	0.0111063	-0.189347	-0.0301534	-0.133279	-0.162071	-0.207518	-0.0573939	-0.0515503	-0.236481	0.13777	-0.025397	-0.320498	-0.173826	-0.30536
GSM3409621	-0.199654	-0.228469	-0.0922905	-0.0539497	-0.295052	0.16673	-0.0903622	-0.364586	0.0593774	-0.146229	0.200892	-0.0610683	-0.00573422	-0.127241	-0.0893041	-0.091339	0.00863031	-0.208279	-0.0750997	0.0132419	-9.52e-05	-0.0754301	0.387909	-0.153487		TCGA-4Z-AA7O-01	0.107802	-0.104414	-0.0784706	-0.0822677	0.0619615	-0.0648612	0.504493	-0.00864009	0.00982234	-0.00595135	-0.299678	0.0209423	-0.135557	-0.149117	-0.154004	-0.058583	-0.0910839	-0.180915	0.13129	-0.00823025	-0.0778885	-0.0200887	-0.18877
GSM3409622	-0.0127748	-0.169729	-0.085974	-0.164719	-0.314822	0.0590263	-0.126009	-0.326049	0.0258286	-0.115842	-0.139903	-0.150925	-0.402891	-0.182409	-0.268031	-0.224808	-0.00711492	-0.226037	0.00115105	-0.0870816	-0.268188	-0.365823	0.0322691	-0.13274		TCGA-XF-A8HD-01	0.0895821	-0.111664	0.00181488	-0.0678993	-0.0103757	-0.0940482	0.545138	0.10036	0.146389	0.0574386	-0.266794	-0.000507706	-0.197363	-0.131656	-0.0279319	-0.112861	-0.0474575	-0.180421	0.137599	-0.0289386	0.0981824	-0.0650142	-0.221518
GSM3409623	-0.120374	-0.114544	-0.00104438	-0.079108	0.0952469	0.0516341	-0.0156164	-0.332283	-0.0529531	-0.0691916	-0.217843	-0.118436	-0.389006	-0.130524	-0.226337	-0.130376	-0.0724945	-0.13429	-0.201798	-0.0682895	-0.0686532	-0.12152	0.256493	-0.0165031		TCGA-DK-A3IL-01	0.0565432	0.00116653	-0.174567	-0.142277	-0.00667499	-0.143677	0.501641	-0.0777671	-0.0693411	-0.0718615	-0.206056	-0.0624605	-0.14251	-0.266187	-0.202437	-0.213311	-0.106016	-0.232162	0.17133	-0.0435112	-0.298531	-0.066022	-0.254811
GSM3409624	-0.116467	-0.176714	-0.037686	0.0899364	0.0536941	0.14597	-0.159899	-0.293456	0.0244587	-0.0107576	0.197972	-0.05955	-0.280285	-0.118056	-0.151443	-0.111413	-0.0822543	-0.140085	-0.201809	-0.0435706	-0.0811592	-0.220714	0.347087	-0.116749		TCGA-DK-AA6M-01	0.0527922	-0.0698833	-0.106535	0.0751005	2.65e-06	-0.0784009	0.518788	0.115334	0.0747931	0.12015	-0.206508	-0.0339906	-0.207512	-0.0500479	-0.121722	-0.074198	-0.141063	-0.137302	-0.0028795	0.0118944	-0.17953	-0.100738	-0.21088
GSM3409625	-0.103931	-0.198638	-0.144334	-0.0798803	-0.361284	0.0215427	-0.0147321	-0.238213	0.0737689	-0.120872	-0.0786699	-0.156995	-0.33999	-0.162485	-0.259359	-0.158292	-0.00892485	-0.202722	-0.24509	-0.219531	-0.0968833	-0.192295	0.261005	-0.126235		TCGA-DK-A1AE-01	-0.0361562	-0.100548	-0.176203	-0.105578	-0.0510774	-0.127473	0.460836	-0.0949935	-0.0984378	-0.0145062	-0.315826	-0.146724	-0.339906	-0.274481	-0.0812762	-0.0631517	-0.135751	-0.17123	-0.000446526	-0.106288	-0.222601	-0.0537508	-0.208743
GSM3409626	-0.110789	-0.19667	-0.118584	-0.199931	-0.34976	0.0802128	-0.102863	-0.339803	-0.0179719	-0.0178159	-0.244607	-0.146834	-0.324158	-0.180132	-0.242845	-0.256918	-0.105821	-0.259638	-0.15611	-0.165766	-0.253807	-0.25939	0.142453	-0.13865		TCGA-CU-A3KJ-01	0.00839081	-0.075715	-0.100761	-0.0352048	-0.0870415	-0.118169	0.45359	0.124673	-0.00191641	-0.0346469	-0.0513589	-0.103353	-0.271499	-0.0260737	-0.158073	-0.145173	-0.125083	-0.190523	0.0907413	-0.0788092	-0.110442	-0.110988	-0.247896
GSM3409627	-0.0256966	-0.194202	0.0536982	-0.0862975	-0.323796	0.135941	-0.0867319	-0.207339	-0.0100099	0.0105442	0.0430657	-0.107024	-0.032609	-0.122119	-0.200057	-0.0113627	0.00760718	-0.130327	0.00203965	-0.0360639	-0.127408	-0.0977135	0.424193	-0.0463208		TCGA-DK-A6AV-01	0.0317719	-0.0605368	-0.0744461	-0.0490814	0.104413	-0.0930732	0.44066	0.0456835	-0.0123147	0.00633031	-0.258777	-0.0184702	-0.129692	-0.202321	-0.180943	-0.189924	-0.124008	-0.175701	0.120565	-0.018125	-0.17003	-0.039945	-0.262706
GSM3409628	-0.148246	-0.160321	-0.130698	-0.19945	0.0522129	0.0699597	-0.142178	-0.169161	0.0305517	-0.0668236	-0.287024	-0.151714	-0.449873	-0.198941	-0.142841	-0.143612	-0.0449043	-0.233349	-0.252927	-0.129522	-0.0906853	-0.265779	0.379565	-0.132859		TCGA-XF-AAML-01	0.0551858	-0.0515846	-0.120304	-0.132072	-0.0989571	-0.101187	0.116087	0.00962442	-0.00575952	-0.0879163	-0.0996243	-0.0785619	-0.20887	-0.166063	-0.198018	-0.18654	-0.0728506	-0.139814	0.140074	-0.0394846	-0.183979	-0.0738606	-0.290097
GSM3409629	-0.203059	-0.208346	-0.192936	-0.215066	-0.393531	0.0969618	-0.0441072	-0.348494	0.0298401	-0.103575	-0.269019	-0.138109	-0.427318	-0.176465	-0.260036	-0.110652	-0.0439068	-0.235303	-0.0974695	-0.134678	-0.271123	-0.308853	0.154744	-0.103132		TCGA-UY-A8OD-01	0.0648094	-0.035699	-0.118127	-0.116467	0.0948895	-0.114125	0.536638	0.169422	0.0298095	0.0478837	-0.310252	0.0379271	-0.0909996	-0.148219	-0.195699	-0.159313	-0.11619	-0.249216	0.103745	-0.0231775	-0.12018	-0.015939	-0.185031
GSM3409630	0.191051	0.066161	-0.0911725	-0.0515411	-0.172255	0.0694418	-0.0239537	-0.127759	0.0993104	-0.0842325	-0.194566	0.0354994	-0.272144	-0.171364	-0.206386	-0.093073	-0.224274	-0.155046	-0.186798	-0.0786785	-0.13438	-0.156423	0.322758	-0.154667		TCGA-DK-A1A5-01	0.0491339	-0.0953995	-0.109341	0.0144256	0.0209333	-0.10507	0.56881	0.105037	-0.000687383	0.0029445	-0.277659	-0.0479457	-0.148766	-0.202878	-0.169686	-0.110317	-0.136872	-0.17101	0.111344	-0.0336465	-0.169432	-0.0771738	-0.252315
GSM3409631	-0.0659159	-0.20348	-0.0674004	-0.202726	-0.156976	0.0587871	-0.0593225	-0.21185	0.0937039	-0.172368	-0.269505	-0.131708	-0.42135	-0.211972	-0.123561	-0.121424	-0.131792	-0.204406	-0.103216	-0.101659	-0.144787	-0.290677	0.372741	-0.267986		TCGA-KQ-A41N-01	-0.0113504	-0.112459	-0.155523	-0.172288	0.00295653	-0.138894	0.434746	-0.0643637	-0.152461	-0.107378	-0.257279	0.0308758	-0.150109	-0.258307	-0.262488	-0.0755843	-0.092364	-0.202145	0.189405	-0.112871	-0.366657	-0.0952089	-0.29024
GSM3409632	-0.11686	-0.24861	-0.142414	-0.173606	-0.303554	-0.025327	-0.110849	-0.152661	-0.00956024	-0.0920437	-0.116788	-0.180962	-0.374262	-0.212962	-0.189346	-0.140457	-0.0642699	-0.19547	-0.0706988	-0.246473	-0.187866	-0.236413	0.283515	-0.194681		TCGA-BT-A0YX-01	0.0530519	-0.0778726	-0.0731745	-0.0454047	0.0192247	-0.0765663	0.490666	0.00250101	0.0288595	0.0836802	-0.156334	-0.0219608	-0.227551	-0.0872666	-0.0806209	-0.114158	-0.125719	-0.202395	0.0916244	-0.0207883	-0.00870489	-0.0824918	-0.283458
GSM3409633	-0.0903805	-0.19871	-0.149335	-0.194054	-0.185804	-0.0354691	-0.121462	-0.179363	0.0145418	-0.0373792	-0.397324	-0.205751	-0.343679	-0.175185	-0.299226	-0.110782	-0.203299	-0.200991	-0.044383	-0.221638	-0.232006	-0.324212	0.347902	-0.113869		TCGA-FD-A43X-01	0.00354094	-0.11604	-0.216936	-0.156827	0.0336233	-0.145325	0.29382	-0.109505	-0.122615	-0.069349	-0.276785	-0.0321276	-0.248634	-0.23551	-0.288715	-0.0490381	-0.123048	-0.240585	0.0472633	0.00566302	-0.222168	-0.12883	-0.25834
GSM3409634	-0.082242	-0.145362	-0.0726953	-0.204229	-0.321507	0.0562301	-0.116588	-0.0474151	0.0224867	-0.105615	-0.141849	-0.194273	-0.345654	-0.140251	-0.233677	-0.173922	-0.128672	-0.15105	-0.0869518	-0.18661	-0.182305	-0.21508	0.309014	-0.155452		TCGA-DK-A6B1-01	0.00129311	-0.0548497	-0.154115	-0.094011	0.141259	-0.126509	0.412333	-0.0461133	-0.112422	-0.0721426	-0.27576	-0.00503537	-0.0810995	-0.185164	-0.334337	-0.179236	-0.131011	-0.241998	0.149397	-0.066774	-0.20228	-0.151088	-0.231079
GSM3409635	-0.14133	-0.166386	-0.200817	-0.232617	-0.15272	0.0240364	-0.0764689	-0.0225032	-0.0233032	-0.165243	-0.273804	-0.165153	-0.398598	-0.192082	-0.188745	-0.169404	-0.0733941	-0.164501	-0.0953973	-0.221162	-0.181989	-0.209037	0.281746	-0.153796		TCGA-E7-A4XJ-01	-0.0292577	-0.112086	-0.194596	-0.0574998	0.0865352	-0.139158	0.424929	-0.103713	-0.119829	-0.104029	-0.250718	0.0123691	-0.117139	-0.226293	-0.27951	-0.076361	-0.0976585	-0.220058	0.118958	-0.0123901	-0.311302	-0.172313	-0.312306
GSM3409636	-0.0761322	-0.153249	-0.0604729	0.0973331	-0.197256	0.234525	-0.127369	-0.338379	0.0503881	-0.0261278	0.448581	-0.125964	-0.0245471	-0.115439	-0.102045	0.03862	-0.105692	-0.13017	-0.107343	0.0738597	-0.0105385	-0.0302791	0.400648	-0.0865291		TCGA-FJ-A3ZF-01	-0.0147124	-0.0777756	-0.20032	-0.134772	0.0254447	-0.180803	0.30469	-0.169793	-0.099236	-0.165361	-0.183407	-0.122889	-0.128274	-0.268431	-0.276377	-0.220553	-0.0907089	-0.164011	0.132633	-0.0647275	-0.314481	-0.124322	-0.218223
GSM3409637	-0.0338288	-0.21777	-0.0460803	0.030186	0.174953	0.0984828	-0.0983194	-0.388706	-0.0623249	-0.0139744	-0.103082	-0.103167	-0.249628	-0.0607782	-0.0263729	-0.0792557	-0.107827	-0.0332631	-0.134116	-0.021189	-0.0208068	-0.188073	0.258167	-0.162503		TCGA-FD-A6TK-01	0.0410728	-0.107094	-0.0111321	-0.104485	0.118082	-0.0675974	0.567566	0.0465672	0.133292	0.186189	-0.267115	0.0255061	-0.216158	-0.1022	-0.0879309	-0.119219	-0.145788	-0.11443	0.0977737	0.0216145	0.00140322	-0.0320979	-0.198326
GSM3409638	-0.0861646	-0.198553	-0.153405	-0.225468	-0.339404	0.0520737	-0.120751	-0.183109	-0.0049025	-0.0405513	-0.268532	-0.213216	-0.397472	-0.213514	-0.248863	-0.186055	-0.124475	-0.243682	-0.121624	-0.172831	-0.154166	-0.263921	0.332592	-0.0386447		TCGA-G2-A2ES-01	0.0169752	-0.0650553	-0.0331471	-0.0774917	0.0513128	-0.0629824	0.542818	0.0580498	0.105069	0.0930012	-0.101278	-0.111256	-0.236809	-0.0745076	-0.101186	-0.134492	-0.159926	-0.135681	0.0441105	-0.0557974	-0.138385	-0.116906	-0.269447
GSM3409639	-0.102302	-0.20062	-0.219492	-0.131814	-0.258445	-0.0567018	-0.105402	-0.0993723	0.128549	-0.0954295	-0.172182	-0.188326	-0.407992	-0.255899	-0.279325	-0.187884	-0.146958	-0.190571	-0.193876	-0.209094	-0.208104	-0.141033	0.221588	-0.117484		TCGA-DK-A6B6-01	0.0874428	-0.0716605	-0.119581	-0.111789	-0.067953	-0.116053	0.224553	0.0108373	0.0571006	0.0184057	-0.257977	0.00108755	-0.107848	-0.180216	-0.0965672	-0.100234	-0.0923471	-0.164036	0.125471	-0.0417778	-0.155862	-0.0089923	-0.232511
GSM3409640	-0.116213	-0.223589	-0.164659	-0.213651	-0.0830663	0.039434	-0.0495529	-0.301004	0.0402018	-0.125058	-0.255961	-0.143487	-0.353419	-0.166754	-0.260393	-0.135495	-0.031362	-0.176457	-0.0341158	-0.231328	-0.165271	-0.250233	0.107098	-0.179401		TCGA-CF-A47S-01	0.0387798	-0.0577366	-0.10847	-0.0407626	0.0225289	-0.130829	0.31198	0.000861454	0.0508029	-0.00877422	-0.0762744	0.0100648	-0.11326	-0.189112	-0.233116	-0.0552327	-0.1374	-0.223229	0.118085	-0.0355335	-0.251785	-0.0784904	-0.244238
GSM3409641	-0.102049	-0.153646	-0.0811321	-0.0135138	0.151986	-0.0116552	-0.116392	-0.318647	0.0959648	-0.0609873	-0.209002	-0.161956	-0.406601	-0.238025	-0.147851	-0.049481	-0.0734684	-0.223984	-0.0710898	-0.125985	-0.142016	-0.189766	0.209478	-0.176902		TCGA-HQ-A2OF-01	-0.0136557	-0.074903	-0.202888	-0.161844	0.0648015	-0.153493	0.332712	-0.0387589	-0.0785185	-0.0654641	-0.251487	-0.229367	-0.137434	-0.184486	-0.356752	-0.0785878	-0.150905	-0.188157	0.0778514	-0.0810423	-0.254448	-0.218212	-0.352546
GSM786491	-0.166888	-0.218038	-0.150759	-0.0893454	0.0144028	-0.0999157	-0.0856035	-0.124229	-0.0633298	-0.0982056	-0.0211679	-0.205926	-0.368764	-0.168943	-0.137855	-0.120052	-0.129662	-0.141916	-0.162554	-0.0160221	-0.0130338	-0.2524	0.207995	-0.185216		TCGA-CF-A27C-01	0.0721042	-0.107501	-0.175174	-0.118563	0.0446656	-0.129909	0.189969	-0.165005	-0.115417	-0.0501367	-0.299721	-0.0250366	-0.167205	-0.244819	-0.252749	-0.127609	-0.105521	-0.241265	0.108656	-0.0556804	-0.202525	-0.130201	-0.269831
GSM786492	-0.125779	-0.126929	-0.0637666	0.153506	-0.312605	0.1499	-0.129374	-0.155142	-0.0143283	0.0135369	0.437713	-0.0714788	0.250381	-0.0813751	-0.080544	-0.0365536	-0.10916	-0.108989	0.210342	-0.0125508	0.0989583	-0.0290132	0.327136	-0.174187		TCGA-H4-A2HQ-01	0.0114319	-0.116524	-0.164899	-0.135978	-0.0264625	-0.136759	0.34203	-0.0489854	-0.0756316	-0.0430428	-0.284414	-0.00822822	-0.300126	-0.238013	-0.216426	-0.0826637	-0.104619	-0.224759	0.167078	-0.0589318	-0.176186	-0.0782649	-0.282679
GSM786493	-0.0506593	-0.206359	-0.147238	-0.148155	-0.370024	-0.181792	-0.176057	-0.355255	0.0593619	-0.105922	-0.122547	-0.155526	-0.41292	-0.223805	-0.271136	-0.197047	-0.115952	-0.230592	-0.0844337	-0.145632	-0.304038	-0.285639	0.237391	-0.115403		TCGA-BL-A13J-01	-0.0607107	-0.0885812	-0.130359	-0.0893245	-0.0333675	-0.123271	0.56566	0.0290756	-0.0758251	-0.0389686	-0.291981	0.00890561	-0.201109	-0.1717	-0.265783	-0.108293	-0.0885641	-0.200865	0.128812	-0.00174583	-0.180452	-0.138909	-0.276767
GSM786494	-0.185805	-0.196026	-0.0605459	-0.101618	-0.237161	-0.166368	-0.144044	-0.256472	0.0483285	-0.103572	-0.286861	-0.163507	-0.407334	-0.181815	-0.185089	-0.0728115	-0.180796	-0.202261	-0.180299	0.0185269	-0.023711	-0.00881363	0.372957	-0.0931229		TCGA-BT-A20J-01	0.142376	-0.0516074	0.0240029	-0.0814932	0.00757295	-0.0416309	0.464309	0.252537	0.14925	0.222531	-0.116239	-0.109074	-0.0664168	-0.0931618	-0.0957158	-0.187716	-0.132644	-0.173883	0.0937558	-0.0972624	0.0158341	-4.32e-05	-0.288526
GSM786495	-0.0625263	-0.172348	-0.188124	-0.230185	-0.279651	-0.223601	-0.0696617	-0.19117	-0.0172502	-0.0896417	-0.131062	-0.0609771	-0.396222	-0.179145	-0.230659	-0.168472	-0.0410977	-0.227151	-0.177906	-0.193419	-0.281607	-0.227119	0.0298684	-0.200742		TCGA-5N-A9KI-01	0.0529253	-0.0726401	-0.0545677	-0.061939	-0.00595639	-0.0886185	0.558725	0.107125	0.0255919	0.0787968	-0.194203	0.00412415	-0.1026	-0.0788187	-0.205024	-0.120058	-0.103017	-0.241105	0.119992	-0.0507357	-0.241248	-0.151019	-0.292925
GSM786496	-0.101234	-0.19845	-0.140943	-0.187749	-0.259779	-0.117416	-0.152896	-0.2078	0.121992	-0.0186803	-0.256448	-0.151072	-0.390866	-0.139691	-0.261406	-0.209247	-0.0780446	-0.216602	-0.0842605	-0.189827	-0.304292	-0.150493	0.0843218	-0.118552		TCGA-DK-AA6X-01	0.0562516	-0.0424994	-0.112575	0.000926516	0.0513634	-0.0941114	0.509174	0.0603676	0.031018	0.126407	-0.291489	-0.00795138	-0.159509	-0.148875	-0.195981	-0.11937	-0.14907	-0.25896	0.0751595	-0.0453205	-0.166881	-0.0833759	-0.294452
GSM786497	0.0655448	0.0804937	0.11424	0.225624	-0.310865	0.199511	0.0844353	-0.130084	0.137153	-0.00625601	0.455393	0.0957867	0.0372012	-0.0355707	-0.06264	0.00524952	-0.0686295	0.014838	-0.124409	0.124342	-0.0130774	0.0327376	0.340935	-0.132155		TCGA-XF-A8HH-01	0.0155003	-0.113693	-0.140539	-0.0548054	0.0836974	-0.0937796	0.562022	0.0758357	0.00582181	0.00908185	-0.270602	0.0422434	-0.104947	-0.206366	-0.245851	-0.163216	-0.0921275	-0.214004	0.17834	-0.063454	-0.248403	-0.093277	-0.266562
GSM786498	-0.0994672	-0.241449	-0.0336696	-0.036419	-0.290577	-0.0735937	-0.0468193	-0.0429782	0.0275131	-0.0322829	-0.053528	-0.0964674	-0.189662	-0.0984093	-0.13944	-0.0564991	-0.150166	-0.0756264	-0.159944	-0.0591922	-0.0790691	-0.152922	0.0928849	-0.193847		TCGA-E7-A7PW-01	0.0195206	-0.0690645	-0.189331	-0.128381	-0.0397417	-0.174707	0.263511	-0.0935648	-0.0621711	-0.0180614	-0.191349	-0.0898879	-0.134211	-0.223265	-0.248827	-0.151023	-0.108024	-0.168643	0.0726778	-0.00945763	-0.217118	-0.0721723	-0.239429
GSM786499	-0.115843	-0.175882	-0.182064	-0.227761	-0.303306	-0.169008	-0.146671	-0.101979	0.125274	-0.138525	-0.210868	-0.105881	-0.404977	-0.178731	-0.246531	-0.112361	-0.0582179	-0.237433	-0.103391	-0.228766	-0.273995	-0.210587	0.244043	-0.178053		TCGA-E7-A541-01	0.0775936	-0.0781906	-0.12517	-0.051176	0.0880725	-0.0917154	0.453077	-0.013143	0.058257	0.0513882	-0.212286	0.0121012	-0.161061	-0.15525	-0.117938	-0.0953259	-0.102167	-0.186198	0.123152	0.00425166	0.0782546	-0.0435378	-0.164623
GSM786500	-0.1846	-0.164373	0.00145917	0.173118	-0.0401953	0.105959	-0.164727	-0.0510609	0.0825781	-0.150533	0.273236	-0.0133164	0.120173	-0.128667	-0.138297	-0.0655991	-0.153231	-0.0798522	-0.224869	0.00461617	0.0468535	-0.170138	0.327674	-0.140778		TCGA-FD-A6TH-01	-0.00630076	-0.0781139	-0.101021	-0.10866	0.0838511	-0.112082	0.528427	0.126005	0.0409529	0.0463624	-0.293617	-0.0302348	-0.179932	-0.0927482	-0.24277	-0.121746	-0.144784	-0.116803	0.106401	0.0312464	-0.21818	-0.0977328	-0.251315
GSM786501	-0.0882332	-0.170936	-0.178154	-0.216143	-0.300727	-0.180786	-0.19465	-0.226056	0.17701	-0.111907	-0.137794	-0.0937127	-0.400547	-0.193146	-0.235983	-0.216843	-0.127081	-0.218721	-0.166206	-0.240426	-0.314287	-0.20127	0.0257633	-0.141059		TCGA-XF-A9T8-01	0.0750966	-0.107738	-0.0182522	0.0135335	0.114905	-0.0258796	0.545405	0.199472	0.139306	0.134809	-0.182758	-0.0181519	-0.171006	0.0432562	0.00330149	-0.085533	-0.137567	-0.1433	0.0953715	-0.041396	0.0671387	-0.0451603	-0.246114
GSM786502	-0.0745626	-0.187628	-0.11683	-0.0090884	-0.114488	0.0361242	-0.0308193	-0.25802	0.135614	-0.206479	0.0765612	-0.0995665	-0.287905	-0.209978	-0.200048	-0.158822	-0.103499	-0.181746	-0.0625517	-0.0672396	-0.10053	-0.139723	-0.0391973	-0.199044		TCGA-XF-A9ST-01	-0.0528981	-0.115177	-0.213174	-0.170697	0.0664282	-0.190542	0.399069	-0.0797164	-0.157488	-0.117159	-0.255134	-0.0976461	-0.256178	-0.192346	-0.333298	-0.192616	-0.076185	-0.0700136	0.0416625	-0.0193151	-0.339002	-0.142198	-0.291878
GSM786503	-0.143599	-0.242848	-0.129599	-0.0992277	-0.314793	0.124873	-0.159993	-0.221905	0.0373284	-0.0417661	0.0191403	-0.177789	-0.419248	-0.16039	-0.186787	-0.234483	-0.058854	-0.234553	-0.00997471	-0.130544	-0.0924854	-0.293241	0.378463	-0.217734		TCGA-DK-A6AW-01	-0.0193456	-0.131053	-0.127892	-0.118153	0.224578	-0.0826938	0.371491	-0.095891	-0.0910134	-0.041928	-0.22153	0.0903963	-0.189084	-0.16099	-0.222708	-0.125106	-0.0625054	-0.221298	0.0978759	-0.0579171	-0.199158	-0.0962027	-0.244386
GSM786504	-0.142347	-0.240348	-0.153257	-0.0721495	-0.280728	-0.00815055	-0.113638	-0.181258	0.0232401	-0.165657	-0.199027	-0.14757	-0.412631	-0.216702	-0.0942458	-0.058526	-0.0781551	-0.213023	-0.206006	0.000932176	0.112883	-0.268999	0.415942	-0.164617		TCGA-K4-A3WV-01	-0.0376627	-0.0895357	-0.203117	-0.124786	-0.0842668	-0.118037	0.492057	-0.0179815	-0.100771	-0.150711	-0.175678	0.0010797	-0.319325	-0.206879	-0.192246	-0.14059	-0.0862774	-0.219263	-0.0266909	0.0790718	-0.280495	-0.0939449	-0.371356
GSM786505	-0.228559	-0.244418	-0.0978395	0.00162841	-0.0559613	0.107187	-0.0772862	-0.232916	-0.000118938	-0.157579	-0.241119	-0.219337	-0.281353	-0.166174	-0.127053	-0.0427734	0.0146454	-0.188352	-0.123187	-0.0105914	-0.0563498	-0.278227	0.349338	-0.145086		TCGA-BT-A3PJ-01	0.0274131	-0.100056	-0.00693515	-0.00864449	0.0368253	-0.0743836	0.475951	0.151475	0.118757	0.107912	-0.0557645	-0.0666658	-0.272845	-0.0929066	-0.00986372	-0.0845365	-0.109354	-0.152787	0.111217	-0.00642612	-0.113332	-0.0594817	-0.18005
GSM786506	-0.225389	-0.248599	-0.176226	-0.150259	0.00970905	-0.0879415	-0.200256	-0.0503853	0.056263	-0.0900748	-0.199676	-0.226138	-0.409856	-0.192461	-0.0697806	-0.113215	-0.0532129	-0.247409	-0.0562228	-0.116191	-0.0795301	-0.279384	0.230014	-0.197257		TCGA-FJ-A3Z9-01	-0.00708108	-0.0882463	-0.204705	-0.0986499	-0.0101836	-0.142179	0.238106	-0.0318091	-0.131718	-0.114707	-0.281848	-0.0524152	-0.168908	-0.229409	-0.203291	-0.0516371	-0.125696	-0.201566	0.113683	-0.0204515	-0.302419	-0.137407	-0.356677
GSM786507	-0.11281	-0.214048	-0.16672	-0.182775	-0.23183	-0.122011	-0.16819	-0.181823	0.185549	-0.141454	-0.294079	-0.130462	-0.409833	-0.226812	-0.245944	-0.0185321	-0.101437	-0.209023	-0.175035	-0.166014	-0.31092	-0.173073	0.115649	-0.189711		TCGA-ZF-AA4V-01	0.0194654	-0.11572	-0.101698	-0.074554	-0.0405953	-0.13202	0.520272	0.106855	0.0816918	0.00765141	-0.259934	-0.0174293	-0.223313	-0.101705	-0.127801	-0.144918	-0.0798487	-0.132864	0.0466305	-0.0587677	-0.0327895	-0.0553112	-0.225828
GSM786508	-0.154356	-0.247071	-0.197632	-0.24645	-0.301729	-0.121654	-0.167296	-0.301318	0.0852043	-0.122297	-0.204542	-0.154454	-0.388207	-0.186145	-0.237169	-0.180459	0.0468056	-0.202935	-0.150304	-0.235416	-0.146993	-0.182024	0.4079	-0.079854		TCGA-2F-A9KW-01	-0.00543956	-0.0667045	-0.10505	-0.142979	0.261023	-0.0840126	0.481219	0.132602	0.0901191	0.0830924	-0.154707	-0.118048	-0.16404	-0.0632035	-0.272964	-0.14609	-0.0961246	-0.14551	0.131688	-0.0947685	-0.297046	-0.122939	-0.266838
GSM786509	-0.0599747	-0.205039	-0.0330248	0.0761502	0.0814335	0.175001	-0.0880093	-0.156632	0.075404	-0.06317	0.211273	-0.0850075	-0.146225	-0.0583708	-0.0589214	-0.0337967	0.0560437	-0.130283	-0.075449	0.0971193	0.104904	-0.243173	0.414209	-0.031381		TCGA-ZF-A9R7-01	0.217891	-0.0352537	-0.063726	-0.0636873	0.0174274	-0.0464387	0.368279	-0.0906783	0.144314	0.06872	-0.201964	0.0775459	-0.138871	-0.125092	-0.0549483	-0.0445263	-0.0991197	-0.221419	0.14154	0.0633616	0.182072	0.0761149	-0.158783
GSM786510	-0.0175744	-0.161839	-0.195603	-0.211573	-0.301945	-0.166899	-0.202841	-0.301668	0.0456013	-0.0648827	-0.21914	-0.120444	-0.409789	-0.132011	-0.25482	-0.185369	-0.0995655	-0.205238	-0.0776771	-0.193765	-0.277221	-0.281628	0.191125	-0.168041		TCGA-XF-A9SI-01	0.195467	0.00675116	0.0105711	-0.0742023	0.107515	-0.037843	0.558249	0.169718	0.23694	0.214364	-0.202922	-0.0701557	-0.024425	-0.1166	-0.0295468	-0.110655	-0.138197	-0.188034	0.119422	-0.00114528	0.367119	0.0971378	0.0381557
GSM786511	-0.0185603	-0.113219	-0.0195573	0.236865	0.0283969	0.15869	-0.0806499	-0.0658045	0.0738251	-0.0773045	0.381265	0.026181	0.00800868	-0.121603	-0.0172559	-0.0819708	-0.115065	-0.00310384	-0.166378	0.223208	0.211307	0.0668326	0.381173	-0.107451		TCGA-BT-A20O-01	0.0749134	0.041429	0.0565184	-0.0189258	0.0511165	0.0174743	0.510109	0.182766	0.282571	0.276251	-0.232934	-0.0294953	-0.136652	-0.0612043	0.0550499	-0.0736545	-0.112324	-0.149629	0.133454	-0.0597801	0.363074	0.0621574	-0.00691769
GSM786512	0.0573876	-0.21389	-0.201202	-0.143609	-0.310699	-0.0300583	-0.134664	-0.299328	0.0411002	-0.114274	-0.06691	-0.0962235	-0.376352	-0.196586	-0.280161	-0.130705	-0.0195946	-0.201301	-0.0793095	-0.199527	-0.151193	-0.217366	0.393847	-0.154544		TCGA-GV-A6ZA-01	0.0465421	-0.100466	-0.159375	-0.0619832	0.0103398	-0.110392	0.367964	0.0252239	-0.00928878	-0.0353972	-0.247005	-0.0371432	-0.189394	-0.218339	-0.178581	-0.134719	-0.120671	-0.168668	0.0784236	-0.0155675	-0.124758	-0.054532	-0.231994
GSM786513	-0.222037	-0.242023	-0.146496	-0.0827209	-0.174347	-0.00524709	-0.178717	-0.274937	0.0826439	-0.124092	-0.04485	-0.198787	-0.413751	-0.224178	-0.134353	-0.139491	-0.126291	-0.21521	-0.181916	-0.050231	0.129025	-0.291856	0.413671	-0.125757		TCGA-XF-AAN2-01	0.0499785	-0.118768	-0.0941165	-0.122334	-0.0635268	-0.102271	0.443058	0.0825495	0.0794577	0.0194947	-0.28439	-0.0490491	-0.245515	-0.0988487	-0.054044	-0.177507	-0.109867	-0.137432	0.0643318	-0.0347389	-0.0669735	-0.0650616	-0.234661
GSM786514	-0.117802	-0.265312	-0.0860349	0.000817532	-0.352281	0.0147521	-0.187202	-0.259705	-0.0128704	-0.125881	-0.039335	-0.0904748	-0.00419045	-0.231376	-0.216554	-0.052821	-0.166946	-0.24226	-0.181773	-0.0664615	-0.00182562	-0.296934	0.403033	-0.174838		TCGA-ZF-A9R2-01	0.00622124	-0.0520393	-0.164134	-0.13444	-0.0233522	-0.158456	0.148015	-0.156284	-0.14563	-0.0547018	-0.237398	-0.0925136	-0.28365	-0.226728	-0.339172	-0.119439	-0.141782	-0.227106	-0.00635984	-0.0529008	-0.337407	-0.13635	-0.316303
GSM786515	-0.0576214	-0.195578	-0.22126	-0.228937	-0.37723	-0.112695	-0.227196	-0.295789	0.0679589	-0.0193941	-0.282076	-0.0909314	-0.407012	-0.237461	-0.26634	-0.165852	-0.0987295	-0.211781	-0.0639502	-0.262147	-0.260088	-0.27774	0.389112	0.0534298		TCGA-DK-AA6S-01	0.0410908	-0.083137	-0.0529289	-0.0901128	0.0133209	-0.104124	0.589008	0.145025	0.0934057	0.115176	-0.259208	-0.0971626	-0.221096	-0.191958	-0.154211	-0.152431	-0.149379	-0.239165	0.118502	-0.0480989	-0.145842	-0.0135142	-0.241437
GSM786516	-0.135897	-0.196184	-0.181792	-0.130178	-0.0343566	-0.0176318	-0.161517	-0.357408	-0.00199404	-0.110887	-0.164315	-0.161417	-0.415245	-0.154404	-0.166474	-0.0847846	-0.0660433	-0.172761	-0.166293	-0.069642	-0.00215547	-0.294786	0.467457	0.0720396		TCGA-XF-AAMY-01	-0.0066778	-0.0908012	-0.129721	-0.16329	0.0761876	-0.0667492	0.539078	0.0691323	-0.0438878	0.0544698	-0.270823	-0.0631289	-0.0610324	-0.155177	-0.226635	-0.12195	-0.100469	-0.248544	0.219556	-0.0188323	-0.326061	-0.113209	-0.31582
GSM786517	-0.14325	-0.18275	-0.142098	-0.259039	-0.328531	-0.229065	-0.110694	-0.173788	0.0194191	-0.103128	-0.276561	-0.117404	-0.391649	-0.210563	-0.242702	-0.164671	-0.0538215	-0.2027	-0.185263	-0.219566	-0.290201	-0.207557	-0.0611335	-0.177013		TCGA-4Z-AA7Q-01	0.0678437	-0.0816914	-0.00480971	-0.0606438	0.0246329	-0.0866044	0.491211	0.121726	0.149132	0.126037	-0.303425	-0.0902217	-0.16339	-0.0862496	-0.0614429	-0.0359018	-0.109847	-0.180092	0.101359	0.068864	0.130545	0.0161584	-0.179832
GSM786518	0.00789658	-0.12231	-0.0510008	0.20706	-0.148063	0.11244	-0.0391024	-0.368526	0.123703	-0.014465	0.276886	-0.0318438	0.0134546	-0.0787143	-0.00954117	-0.0223557	-0.108592	-0.0906727	-0.151483	0.258154	0.153986	-0.016976	0.422365	-0.161044		TCGA-C4-A0F0-01	-0.0218616	-0.102943	-0.014033	0.0506937	0.13369	-0.125217	0.537477	0.120669	0.0508187	0.0836515	-0.206972	-0.00871082	-0.156621	-0.112511	-0.0998882	-0.125659	-0.0783196	-0.0847953	0.0746995	-0.120834	-0.0764448	-0.151446	-0.270269
GSM786519	-0.0440119	-0.199465	-0.0677663	-0.0613412	0.0331685	-0.0828781	-0.101673	-0.274145	0.0185492	-0.127487	-0.116951	-0.124054	-0.328622	-0.185153	-0.142206	-0.150631	-0.00759047	-0.0925337	-0.175147	-0.0671198	-0.0854755	-0.125765	0.473476	-0.108974		TCGA-XF-A9T3-01	0.0605674	-0.0855648	-0.0699671	-0.104801	0.118158	-0.1323	0.517535	0.187748	0.0649866	0.12493	-0.279505	-0.048378	-0.220087	-0.148398	-0.0892427	-0.166209	-0.139707	-0.173905	0.0905886	-0.0494667	-0.183512	-0.054706	-0.26423
GSM786520	-0.167509	-0.235823	-0.14067	-0.0141013	0.0552032	0.0257655	-0.202459	-0.151959	-0.0326194	-0.0216286	-0.0955393	-0.160963	-0.232667	-0.23146	-0.117904	0.00401502	-0.0700539	-0.0801072	-0.149571	0.0258425	0.0661251	-0.299319	0.416984	-0.174657		TCGA-BT-A20Q-01	0.0517469	-0.0768724	-0.0786663	-0.0086268	0.0572599	-0.0910975	0.567111	0.0608958	0.0728564	0.069743	-0.278165	0.0511148	-0.200028	-0.198517	-0.140977	-0.100259	-0.09925	-0.222708	0.129215	-0.0300234	-0.094879	-0.077747	-0.235635
GSM786521	-0.125917	-0.159733	-0.173441	-0.167123	-0.051185	-0.168012	-0.0832689	0.0922269	0.00343781	-0.169146	-0.199513	-0.121091	-0.382538	-0.221446	-0.244279	-0.129057	-0.189705	-0.208977	-0.232504	-0.170056	-0.167729	-0.244793	0.190125	-0.206816		TCGA-CF-A3MI-01	0.0180632	-0.110146	-0.140328	-0.098421	0.180595	-0.0908975	0.3952	-0.0638125	-0.0685158	-0.0280063	-0.235057	0.0368452	-0.0654173	-0.1788	-0.230188	-0.144221	-0.119348	-0.142787	0.0849133	-0.0120429	-0.182816	-0.119104	-0.246021
GSM786522	-0.0267324	-0.052285	-0.108805	0.0596321	0.159226	0.0106173	-0.132415	-0.244752	0.00396718	-0.0830232	0.0291971	-0.101971	-0.411566	-0.0812619	-0.0871523	-0.0868682	0.0413607	-0.177544	-0.151606	-0.0321675	0.0716787	-0.281353	0.418723	0.00314965		TCGA-DK-AA74-01	0.0447622	-0.072508	-0.00329263	0.104127	0.122951	-0.0531795	0.567022	0.292694	0.220652	0.276548	-0.205359	-0.029456	-0.0957957	-0.00388121	-0.0375167	-0.0250873	-0.128231	-0.167359	0.00628178	0.0566074	0.0206235	0.00284662	-0.161708
GSM786523	-0.18207	-0.106955	-0.127755	-0.0694762	-0.172983	0.0418887	-0.183485	-0.411846	-0.0348561	-0.0886573	-0.00170316	-0.146002	-0.398452	-0.130792	-0.0496377	-0.136778	-0.0718948	-0.170437	-0.0907995	-0.0876444	0.0385091	-0.275442	0.464589	-0.0762074		TCGA-GC-A3WC-01	0.0710399	-0.0334526	-0.0243472	0.0786432	0.0159561	-0.055308	0.495194	0.113242	0.126593	0.150206	-0.267956	-0.0606695	-0.19124	-0.154973	-0.0894141	-0.103955	-0.145449	-0.227542	0.066189	-0.0623541	0.00372363	-0.0330336	-0.212939
GSM786524	-0.0233709	-0.181091	-0.0871776	0.146423	-0.0315414	0.0835165	-0.112367	-0.249625	0.0344355	-0.0659697	0.265693	-0.156183	-0.0290846	-0.143901	-0.0111783	-0.0324198	-0.0394537	-0.0818822	-0.143046	0.0922636	0.14396	-0.201318	0.41758	-0.151136		TCGA-SY-A9G5-01	0.116196	-0.0973709	0.0401436	0.0359393	0.0296732	-0.0648865	0.563835	0.175167	0.110223	0.179692	-0.28276	0.0186167	-0.14017	-0.131671	-0.0302125	-0.0397401	-0.135196	-0.19563	0.119438	0.0420021	0.0307663	0.0101454	-0.19735
GSM786525	-0.120959	-0.169457	-0.198549	-0.236607	-0.180906	-0.0412179	-0.152519	-0.152753	0.0817419	-0.114573	-0.278913	-0.13232	-0.409347	-0.160048	-0.22728	-0.226775	-0.0601322	-0.247984	-0.0587077	-0.215739	-0.255483	-0.237174	0.257893	-0.158482		TCGA-4Z-AA87-01	0.0298705	-0.0482407	-0.142379	-0.0892731	-0.0687773	-0.083194	0.46825	0.0648891	0.0153053	0.0254162	-0.134459	-0.210078	-0.101409	-0.149002	-0.182385	-0.169154	-0.0461858	-0.108016	0.120197	-0.0531697	-0.0844443	-0.0665067	-0.155216
GSM786526	-0.108356	-0.158278	-0.18555	-0.0916332	-0.175069	0.0420478	-0.159056	-0.380074	-0.0202716	-0.164589	-0.152311	-0.128198	-0.414084	-0.18034	-0.219554	-0.119133	-0.0657472	-0.241499	-0.131835	-0.157545	-0.123753	-0.290761	0.407235	-0.167406		TCGA-CF-A3MH-01	0.043214	-0.0810487	-0.177	-0.0793316	0.00899319	-0.146092	0.287312	-0.122763	-0.104662	-0.0420033	-0.26176	-0.0232795	-0.136557	-0.190329	-0.17964	-0.0620551	-0.0700875	-0.220034	0.0646952	0.00110402	-0.287395	-0.125938	-0.31773
GSM786527	-0.0852126	-0.13991	-0.0670277	-0.195631	-0.00576285	-0.0937578	-0.166183	-0.379311	0.0624853	-0.0939846	-0.0920519	-0.0580354	-0.402101	-0.165413	-0.22967	-0.102792	-0.112513	-0.186204	-0.190691	-0.209455	-0.21277	-0.258464	0.307131	-0.00708025		TCGA-XF-A8HB-01	-0.0140345	-0.0883846	-0.159131	-0.108431	-0.00997637	-0.113347	0.170142	-0.0936639	-0.12136	-0.0352894	-0.247205	-0.00340634	-0.228137	-0.240911	-0.246557	-0.0452397	-0.0770269	-0.170475	0.0666711	-0.0176757	-0.291278	-0.178149	-0.265575
GSM786528	-0.0921794	-0.152825	-0.138236	-0.190042	-0.203105	0.0848294	-0.13736	-0.30836	-0.0975903	-0.143441	-0.176318	-0.116983	-0.228188	-0.136995	-0.205623	-0.118767	-0.10825	-0.243229	-0.206076	-0.140738	-0.0972911	-0.251107	0.424534	-0.200498		TCGA-UY-A9PD-01	0.0136504	-0.0799836	-0.216756	-0.183274	0.0662846	-0.0985377	0.548793	0.0555917	-0.00658267	-0.0621745	-0.249118	-0.0517044	-0.122236	-0.240568	-0.204713	-0.132916	-0.0690912	-0.152908	0.125526	-0.00913128	-0.267241	-0.085768	-0.303509
GSM786529	-0.0740745	-0.149264	-0.140561	-0.0670774	-0.366336	-0.0649952	-0.201227	-0.293748	0.0578497	-0.0544822	-0.14558	-0.101427	-0.367699	-0.14699	-0.273308	-0.116655	-0.102287	-0.264327	-0.147794	-0.102769	-0.197915	-0.230187	0.402969	-0.18094		TCGA-YF-AA3L-01	0.0239811	-0.0430286	-0.171393	-0.0595402	0.0586537	-0.137519	0.456151	-0.0491306	-0.102042	0.0383045	-0.269221	-0.0169801	-0.049197	-0.198733	-0.323115	-0.122617	-0.120542	-0.207316	0.0704198	-0.033783	-0.325504	-0.115746	-0.281191
GSM786530	-0.0368445	-0.169637	-0.00275845	0.0958048	-0.368827	0.136775	-0.00749833	-0.257482	0.0901427	-0.0408287	0.318086	-0.0436967	0.0138357	-0.119023	-0.125126	-0.0581456	-0.0354346	-0.114491	-0.162495	0.111881	0.0116169	-0.0925725	0.364809	-0.173364		TCGA-ZF-AA4N-01	-0.0399903	-0.0794968	-0.091772	-0.00320807	0.0213442	-0.0980014	0.486764	0.0523814	0.0186412	0.107698	-0.125483	-0.0946873	-0.220167	-0.113424	-0.166293	-0.0456712	-0.13913	-0.156218	0.0272862	-0.0694251	-0.103636	-0.115062	-0.235519
GSM786531	-0.0724222	-0.177001	-0.163337	-0.0165224	-0.268111	-0.00270744	-0.101837	-0.35739	0.139666	-0.031563	-0.0866991	-0.15271	-0.398215	-0.0406288	-0.164803	-0.14884	-0.0639879	-0.102128	-0.0828115	0.0200199	-0.158177	-0.213192	0.481784	-0.0673481		TCGA-G2-A3IB-01	-0.0344458	-0.124081	-0.130038	-0.0803424	-0.0487757	-0.14787	0.397553	-0.0137335	-0.0713392	0.0194874	-0.233026	-0.0954853	-0.31334	-0.0977722	-0.143232	-0.0771152	-0.108505	-0.18334	0.0702037	0.0122009	-0.238979	-0.165726	-0.359899
GSM786532	-0.156683	-0.183467	-0.081218	-0.016605	0.0652946	-0.0105983	-0.177206	-0.276741	0.055592	-0.127503	0.108029	-0.178119	-0.412016	-0.165352	-0.140552	-0.0303359	-0.0520362	-0.186716	-0.161336	0.0205568	0.19908	-0.239947	0.397178	-0.190926		TCGA-ZF-A9R1-01	0.101063	-0.0562322	-0.134745	-0.114245	-0.052612	-0.140526	0.511887	8.96e-05	-0.0954934	-0.0588019	-0.327997	-0.0151737	-0.189769	-0.264811	-0.214947	-0.129214	-0.154652	-0.224152	0.125897	-0.0193963	-0.161932	-0.053255	-0.252287
GSM786533	-0.0684314	-0.199939	-0.127285	-0.0353338	-0.164465	-0.117005	-0.121424	-0.240902	0.157189	0.0118276	0.034631	-0.162049	-0.330153	-0.0804806	-0.183564	-0.0581547	-0.0360692	-0.175079	-0.0703168	-0.0777983	-0.108728	-0.0677414	0.344926	-0.0922264		TCGA-ZF-AA56-01	0.106131	-0.0373713	-0.0943703	-0.0741038	0.108422	-0.0777972	0.555991	0.0812626	0.0120725	0.116909	-0.184584	0.00979869	-0.103915	-0.0812452	-0.166332	-0.09681	-0.0769878	-0.227058	0.092975	-0.0185302	-0.235959	-0.0620356	-0.326358
GSM786534	-0.0220686	-0.169537	-0.177317	-0.139594	-0.290526	-0.104357	-0.148026	-0.234933	0.0134515	-0.00797725	-0.250284	-0.130166	-0.404567	-0.187519	-0.23651	-0.136401	-0.0670425	-0.212892	-0.123613	-0.154269	-0.0856442	-0.139745	0.353436	-0.012888		TCGA-S5-A6DX-01	0.0794607	-0.0477449	-0.07712	-0.0380788	0.110825	-0.0637965	0.520998	0.169757	0.145508	0.199291	-0.225392	-0.0211445	0.00279346	-0.14601	-0.0961019	-0.0417084	-0.00999886	-0.112463	0.0563388	0.0640319	-0.00236297	-0.0132142	-0.194581
GSM786535	-0.0557955	-0.165353	-0.100794	-0.147247	-0.214882	-0.168335	-0.177783	-0.221114	0.0888834	-0.0665631	-0.0886456	-0.133918	-0.392853	-0.10953	-0.177309	-0.137804	-0.0775763	-0.131213	-0.169173	-0.156546	-0.164355	-0.190047	0.407134	-0.0672034		TCGA-DK-AA6W-01	0.0279606	-0.0957946	-0.173332	0.01274	-0.0904352	-0.135585	0.4171	0.0546217	-0.052486	0.0366762	-0.269519	-0.222231	-0.200257	-0.217818	-0.137267	-0.139138	-0.163811	-0.135551	0.0605825	0.0120366	-0.293976	-0.0750676	-0.225356
GSM786536	-0.113936	-0.204024	-0.179517	-0.0859748	-0.309446	0.00667125	-0.142019	-0.354853	0.0253114	-0.043912	-0.162774	-0.152264	-0.420772	-0.20243	-0.192554	-0.100483	-0.0807318	-0.225057	-0.0248608	-0.0579017	-0.0763603	-0.221589	0.404107	-0.0985293		TCGA-CF-A47Y-01	0.0192733	-0.063838	-0.220416	-0.142194	0.0784425	-0.120712	0.369074	-0.127491	-0.123371	-0.0175146	-0.293474	0.0178114	-0.278323	-0.215566	-0.281759	-0.038727	-0.0888362	-0.272301	0.134021	-0.0520629	-0.205433	-0.139238	-0.0874718
GSM786537	-0.0784263	-0.119444	-0.00200226	0.122757	-0.307972	0.190775	-0.147401	-0.113993	0.133671	-0.0730023	0.458637	0.0547002	0.0161439	-0.124007	-0.0773933	0.0115387	-0.132967	-0.0279447	-0.182735	-0.0274761	-0.076982	-0.0967713	0.338394	-0.138902		TCGA-FD-A43P-01	0.102695	-0.0506569	-0.0860511	-0.117397	-0.0306133	-0.083364	0.509686	0.084485	0.127161	0.035093	-0.221055	-0.0694923	-0.107227	-0.158985	-0.0739514	-0.146644	-0.0999988	-0.129632	0.165463	-0.018117	0.0997504	0.0275126	-0.183809
GSM786538	-0.143972	-0.19844	-0.10682	-0.0763824	0.155942	-0.0121331	-0.18529	-0.0916929	0.00700388	-0.0945617	-0.1588	-0.154489	-0.114926	-0.229007	-0.163224	-0.0981804	-0.116081	-0.239186	-0.175348	-0.196648	-0.00397953	-0.294007	0.390358	-0.14855		TCGA-XF-AAN7-01	-0.0349536	-0.0377726	-0.156496	-0.0877345	0.241095	-0.143965	0.467473	0.117872	-0.0283808	0.0154275	-0.305619	-0.05233	-0.207711	-0.195419	-0.205653	-0.101081	-0.0966002	-0.172487	0.1361	-0.121517	-0.192537	-0.0925395	-0.00568991
GSM786539	-0.0889085	-0.184013	-0.193018	-0.177115	0.127918	-0.128319	-0.154054	-0.290281	0.0465918	-0.114204	-0.239254	-0.154105	-0.402887	-0.199123	-0.229614	-0.12506	-0.0244228	-0.186947	-0.0482475	-0.188947	-0.295314	-0.279109	0.24365	-0.0769193		TCGA-FD-A3NA-01	0.0233869	-0.0949695	-0.114758	-0.0741095	0.00676293	-0.0764857	0.541754	0.137578	0.0352733	0.104099	-0.162176	-0.0226738	-0.164217	-0.137103	-0.165618	-0.118513	-0.128704	-0.151987	0.118411	-0.0740063	-0.142798	-0.102245	-0.273124
GSM786540	-0.086038	-0.18843	-0.182453	-0.15609	-0.0546184	-0.155576	-0.145001	-0.15508	0.0388762	-0.0072979	-0.275588	-0.159436	-0.406755	-0.198886	-0.220971	-0.0777761	-0.0885838	-0.171643	-0.0777518	-0.177291	-0.174348	-0.143846	0.372814	-0.0793267		TCGA-GU-AATP-01	0.00769235	-0.105253	-0.120938	-0.135483	0.0941488	-0.130388	0.57611	0.183751	0.0890845	0.0788421	-0.276262	-0.0315332	-0.140023	-0.167655	-0.200193	-0.172093	-0.117673	-0.140273	0.049445	0.0522393	-0.0653776	-0.102342	-0.285136
GSM786541	0.0165349	-0.0982607	-0.142146	-0.168458	-0.276421	-0.0977159	-0.138515	-0.302486	0.0454637	-0.0319466	-0.162368	-0.0818244	-0.389569	-0.102605	-0.244956	-0.163445	-0.0177469	-0.182872	-0.115798	-0.163311	-0.313535	-0.235821	0.0392592	-0.0922016		TCGA-ZF-A9R0-01	0.0415858	-0.0954408	-0.173108	-0.0702335	-0.0209785	-0.109721	0.535158	0.0214351	0.0275951	-0.0284689	-0.244914	-0.0191175	-0.0804261	-0.234989	-0.240309	-0.0859736	-0.0246748	-0.187829	0.170223	-0.0462919	-0.188522	-0.0926834	-0.244261
GSM786542	-0.128681	-0.217534	-0.119871	-0.149955	-0.273962	-0.115191	-0.155118	-0.291194	0.0627648	-0.0671649	-0.106083	-0.148762	-0.404265	-0.0972548	-0.131263	-0.212026	-0.0329008	-0.158519	-0.22086	-0.0881005	-0.201623	-0.120649	0.299666	-0.147332		TCGA-GV-A3JX-01	0.0306139	-0.0817481	-0.14625	-0.0450707	-0.0209984	-0.114328	0.352525	0.0590132	0.0297778	0.030232	-0.187249	-0.0628442	-0.237925	-0.151479	-0.166378	-0.197305	-0.0996679	-0.185719	0.12361	0.0248748	-0.118922	-0.0971754	-0.25144
GSM786543	-0.064794	-0.145378	-0.0454978	0.0474319	-0.288011	0.0599822	-0.0795715	-0.320256	0.00300396	-0.115938	-0.0403082	-0.157961	-0.273889	-0.15481	-0.0791704	0.0100615	-0.00537829	-0.121725	-0.137465	0.0679249	0.0498093	-0.111954	0.415063	-0.087132		TCGA-FD-A3N6-01	-0.0257415	-0.0983874	-0.113123	-0.0835202	-0.0179621	-0.134889	0.411053	0.0484322	0.0744173	-0.0436136	-0.194312	-0.0897507	-0.320492	-0.117005	-0.00126696	-0.0814599	-0.106205	-0.170145	0.0577469	0.0081622	-0.100083	-0.122309	-0.298095
GSM786544	-0.10611	-0.220174	-0.151703	-0.122086	-0.314288	-0.0383895	-0.162782	-0.385526	0.0710642	-0.0899787	-0.171938	-0.165793	-0.388032	-0.211187	-0.219102	-0.0630083	-0.0525934	-0.203268	-0.153195	-0.0143212	-0.0583528	-0.293928	0.484181	0.0503478		TCGA-XF-A9T4-01	0.0298129	-0.0903457	-0.0401554	-0.085208	0.0753566	-0.0989439	0.454046	0.133592	0.0964418	0.0730318	-0.194295	-0.0246776	-0.221337	-0.102808	-0.137958	-0.11654	-0.142268	-0.214231	0.101754	0.013974	-0.127583	-0.0896451	-0.203457
GSM786545	-0.120736	-0.203259	-0.058767	0.0738138	-0.165113	0.115146	-0.0736574	-0.213123	0.11025	-0.0813983	0.242092	-0.148414	-0.175792	-0.0798007	0.0024798	0.00115057	-0.0376748	-0.066009	-0.158172	0.0719191	0.18735	-0.146472	0.423332	-0.0864415		TCGA-2F-A9KQ-01	-0.0405223	-0.0907729	-0.194594	-0.138841	0.124331	-0.144604	0.424964	-0.0530302	-0.128751	-0.0571858	-0.296128	-9.96e-05	-0.140049	-0.204741	-0.326356	-0.162547	-0.0976177	-0.24815	0.135084	-0.00862033	-0.297538	-0.112541	-0.319301
GSM786546	-0.114851	-0.204609	-0.0951366	-0.156711	-0.28876	-0.0243467	-0.0702992	-0.300566	0.0942319	-0.125268	-0.157826	-0.155239	-0.40459	-0.166938	-0.184972	-0.145501	-0.0640275	-0.291415	-0.200886	-0.193532	-0.0287508	-0.157047	0.393066	-0.106161		TCGA-4Z-AA7S-01	0.0108781	-0.0746761	-0.162202	-0.124543	0.0859417	-0.140192	0.46044	-0.0589668	-0.0963357	-0.0485902	-0.227724	0.00597805	-0.15242	-0.209872	-0.273968	-0.195945	-0.114674	-0.225745	0.108681	-0.0986868	-0.32775	-0.0905127	-0.228592
GSM786547	-0.069945	-0.173653	-0.179023	-0.099646	-0.127712	-0.131649	-0.167384	-0.191108	0.102204	-0.10641	-0.242255	-0.149297	-0.412964	-0.211911	-0.22133	-0.145613	-0.0756182	-0.241928	-0.190826	-0.157111	-0.133241	-0.286805	0.417826	-0.120404		TCGA-E7-A677-01	0.0175522	-0.0622393	-0.0768529	-0.0549559	0.0425077	-0.100899	0.42876	0.0651569	0.00231502	-0.0494579	-0.0734336	-0.0880788	-0.135742	-0.195285	-0.153161	-0.0712443	-0.138408	-0.222863	0.140854	0.00580853	-0.235929	-0.131843	-0.287504
GSM786548	-0.0531329	-0.158901	-0.129734	-0.121459	-0.270272	-0.139615	-0.113341	-0.210449	0.0933988	-0.0354807	-0.100568	-0.110676	-0.397911	-0.134378	-0.244296	-0.223664	-0.0624205	-0.226471	-0.174598	-0.182497	-0.245611	-0.127668	0.297463	-0.118988		TCGA-K4-A4AC-01	0.0228285	-0.0944732	-0.131729	-0.0426897	-0.0541918	-0.0977986	0.440127	0.0213824	0.0895137	0.125925	-0.163944	-0.0720123	-0.233896	-0.129175	-0.0743049	-0.0460852	-0.142783	-0.130274	0.0327647	0.00374299	-0.183896	-0.0945651	-0.248093
GSM786549	-0.0402847	-0.137827	-0.105653	0.0189915	-0.295228	-0.00930576	-0.199575	-0.41132	0.0282316	-0.0660438	0.0671533	-0.0832187	-0.225214	-0.174714	-0.194389	-0.165008	-0.0729389	-0.213096	-0.210352	-0.0729686	-0.0124179	-0.275571	0.438762	-0.113544		TCGA-FD-A6TD-01	0.0761324	-0.063816	-0.0838883	0.0317225	0.0423837	-0.0508382	0.530078	0.222786	0.0841262	0.152001	-0.161162	-0.0293005	-0.124823	-0.0700632	-0.0599229	-0.0642352	-0.0926723	-0.154095	0.0252778	-0.0112801	-0.0778751	-0.110969	-0.25212
GSM786550	-0.0937531	-0.0812647	-0.187219	-0.224551	-0.25505	-0.0409786	-0.106231	-0.10889	-0.00652206	-0.0503243	-0.117843	-0.0236966	-0.058292	-0.00480874	-0.19539	-0.0587185	-0.123261	-0.219301	-0.170136	-0.123143	0.0366467	-0.113553	0.301122	0.00369702		TCGA-FT-A3EE-01	0.00668809	-0.0643959	-0.0761135	-0.0903553	0.0490901	-0.0900991	0.462513	-0.0374741	-0.0967113	-0.000518713	-0.242847	-0.0546751	-0.201768	-0.14543	-0.182956	-0.081048	-0.125368	-0.170243	0.101979	-0.0168598	-0.251955	-0.0830879	-0.291891
GSM786551	-0.137721	-0.0315164	-0.0610454	0.0784974	-0.273572	0.0168581	-0.138044	-0.208454	0.0156088	-0.0907445	0.0972425	-0.138918	-0.405587	-0.146469	-0.202116	-0.077812	-0.211927	-0.131982	-0.182423	-0.119973	-0.113592	-0.280299	0.318923	-0.204095		TCGA-DK-A2HX-01	-0.0125564	-0.0896582	-0.0625796	-0.125169	0.121167	-0.138493	0.587167	0.170017	0.0145471	0.0539361	-0.271477	0.0310912	-0.0970688	-0.132593	-0.220873	-0.166442	-0.140473	-0.271866	0.0824888	0.00461202	-0.236233	-0.146081	-0.300996
GSM786552	-0.0961222	-0.202475	-0.156569	-0.162231	-0.29787	-0.00575541	-0.114707	-0.270313	0.0466149	-0.0292074	-0.306083	-0.182063	-0.412203	-0.182094	-0.27668	-0.191344	-0.0974706	-0.228921	-0.199957	-0.157185	-0.177443	-0.140947	0.448108	-0.144633		TCGA-ZF-A9RN-01	0.0808143	-0.0470736	-0.096623	-0.186617	-0.000954279	-0.108142	0.32865	0.253793	0.112685	0.0660242	-0.271473	-0.111945	-0.187161	-0.189933	-0.114194	-0.140979	-0.173501	-0.164979	0.0657031	0.00104045	0.245198	-0.0173997	-0.145575
GSM786553	-0.152848	-0.200398	-0.184704	-0.0263209	-0.300536	0.0030338	-0.179332	-0.286916	0.014998	0.00646557	-0.0966748	-0.18151	-0.412214	-0.202164	-0.221037	-0.13583	-0.0755868	-0.214734	-0.0753613	-0.135001	-0.169706	-0.286433	0.311691	-0.165164		TCGA-BT-A20P-01	0.023401	-0.0684979	-0.227574	-0.175658	-0.0021814	-0.1407	0.409731	-0.0242416	-0.0856951	-0.0873022	-0.26195	0.0787945	-0.261766	-0.236541	-0.274273	-0.132664	-0.10375	-0.199132	0.0768337	-0.0194195	-0.158331	-0.149467	-0.277753
GSM786554	-0.116299	-0.151719	-0.174025	-0.188724	-0.203417	-0.178452	-0.183556	-0.358644	0.0704888	-0.0781524	-0.132685	-0.144958	-0.34691	-0.137819	-0.235901	-0.159429	-0.0763559	-0.20534	0.00388494	-0.191363	-0.225509	-0.192932	0.118587	-0.195529		TCGA-DK-A3WX-01	0.0224197	-0.0882209	-0.154251	-0.0808641	0.102102	-0.0822614	0.544476	0.172317	0.0928348	0.0461677	-0.099342	-0.0556039	-0.210602	0.133233	0.106158	-0.07857	-0.121166	-0.138981	0.0594086	0.00416213	-0.0800711	-0.0812955	-0.28251
GSM786555	-0.0470935	-0.130706	-0.16498	-0.133575	-0.346922	-0.166829	-0.119449	-0.286269	0.0503156	-0.0878137	-0.265531	-0.0890444	-0.397038	-0.209606	-0.260205	-0.144853	-0.0517538	-0.190053	-0.18894	-0.234043	-0.310707	-0.249913	0.078058	-0.063357		TCGA-ZF-A9RM-01	-0.017541	-0.0932876	-0.155667	-0.119915	-0.0292729	-0.180762	0.0918434	-0.127988	-0.0914459	-0.098507	-0.274914	-0.0923862	-0.164954	-0.261033	-0.255269	-0.124691	-0.0991005	-0.170669	0.230689	-0.123439	-0.250288	-0.147946	-0.29159
GSM786556	-0.0264932	-0.101097	-0.0581861	-0.0472299	0.243482	-0.00738295	-0.176415	-0.316121	0.122254	-0.0134025	-0.0101379	-0.075353	-0.379038	-0.0449763	-0.16715	-0.179879	-0.030396	-0.141334	-0.0463635	-0.102351	-0.157494	-0.151447	0.0905336	-0.11986		TCGA-FD-A6TF-01	0.0258573	-0.057934	-0.104218	-0.081578	0.127684	-0.124078	0.562652	0.15384	-0.0182103	0.0813332	-0.246318	-0.00136404	-0.226142	-0.142871	-0.211747	-0.140609	-0.150598	-0.187872	0.0854056	-0.0747995	-0.19694	-0.0996185	-0.286196
GSM786557	-0.0936239	-0.227887	-0.0731496	-0.0172032	0.1367	0.0377228	-0.141612	-0.178992	-0.012622	-0.0944388	-0.0489862	-0.205771	-0.259297	-0.205464	-0.182778	0.0127955	-0.0150574	-0.175929	-0.0706152	-0.0978422	-0.0188203	-0.28267	0.360493	-0.218159		TCGA-DK-A2I6-01	-0.079459	-0.110225	-0.0769626	-0.0913447	-0.00485103	-0.122123	0.475577	-0.030969	-0.00817007	0.00171975	-0.106951	-0.118915	-0.248587	-0.17211	-0.252995	-0.0540643	-0.0991027	-0.125447	0.0976709	0.00783512	-0.201944	-0.107913	-0.329307
GSM786558	-0.0790002	-0.124529	-0.173063	-0.205935	-0.266572	-0.149252	-0.193619	-0.350967	0.0999376	-0.135733	-0.272344	-0.133281	-0.398673	-0.183349	-0.237716	-0.170391	-0.0759647	-0.253549	-0.0836205	-0.238893	-0.278677	-0.142203	0.258746	-0.100665		TCGA-ZF-AA54-01	-0.0694841	-0.0575666	-0.0133874	0.0550576	0.153445	-0.0758272	0.513789	0.163338	0.12218	0.243057	-0.289532	-0.0621656	-0.154786	-0.112281	-0.0846197	-0.113136	-0.153063	-0.0936961	0.0188542	-0.0595759	-0.108761	-0.0389654	-0.204376
GSM786559	-0.0817114	-0.184027	-0.155418	-0.106454	-0.0117308	-0.0355494	-0.154227	-0.191164	0.0168818	-0.117108	-0.0156529	-0.158646	-0.408163	-0.214881	-0.232822	-0.180366	-0.0520096	-0.158586	-0.20753	-0.182914	-0.239362	-0.153058	0.24781	-0.0669546		TCGA-CF-A47W-01	0.000871001	-0.0443586	-0.218944	-0.127028	0.0674205	-0.153393	0.376474	-0.157852	-0.107998	-0.0629634	-0.266211	-0.0190334	-0.196133	-0.235318	-0.229945	-0.095738	-0.110952	-0.20704	0.0877829	-0.0642466	-0.271014	-0.133967	-0.182053
GSM786560	-0.1824	-0.228809	-0.112375	0.074145	-0.0395609	0.0656848	-0.209648	-0.255303	-0.00278523	-0.0592182	0.0712084	-0.173524	-0.378105	-0.157593	-0.121007	-0.0220291	-0.13284	-0.153377	-0.0606432	-0.000208516	0.0753068	-0.165353	0.449651	-0.0802404		TCGA-G2-AA3F-01	-0.00222668	-0.0922582	-0.173933	-0.190057	0.0117679	-0.1395	0.44332	0.0403124	-0.0256684	0.00106103	-0.175093	-0.0551046	-0.136601	-0.238926	-0.26311	-0.142238	-0.125926	-0.246914	0.185325	-0.0927213	-0.273705	-0.098316	-0.321172
GSM786561	-0.122096	-0.176461	-0.0406745	0.08437	-0.222941	0.0535493	-0.183606	-0.370543	-0.00313446	-0.0795412	0.117356	-0.148621	-0.244876	-0.187874	-0.150273	-0.0400397	-0.110596	-0.166754	-0.0988296	0.100037	0.0885439	-0.272235	0.423691	-0.140202		TCGA-C4-A0EZ-01	-0.0928898	-0.0829939	-0.223569	-0.183864	0.0749371	-0.166597	0.483534	-0.0919347	-0.166774	-0.126769	-0.297739	-0.0494559	-0.305429	-0.252475	-0.332904	-0.0701717	-0.118785	-0.133656	0.0301992	-0.125177	-0.276782	-0.126044	-0.314488
GSM786562	-0.0202626	-0.270443	-0.0572968	-0.02092	-0.26529	-0.0626951	-0.178461	-0.133789	0.0581251	-0.0975484	-0.134307	-0.119748	-0.388229	-0.182585	-0.164541	-0.0461197	-0.0475154	-0.185736	-0.174326	-0.0431779	0.0261376	-0.189502	0.2534	-0.159246		TCGA-4Z-AA86-01	0.052534	-0.0679491	-0.022638	0.018338	0.0365566	-0.0406826	0.563097	0.33286	0.135665	0.224486	-0.154613	-0.0877874	-0.217388	-0.0838503	-0.0167648	0.00617313	-0.134346	-0.129319	0.0796451	-0.00167688	0.0528893	-0.0141947	-0.209848
GSM786563	-0.0828182	-0.19476	-0.0896892	-0.0781505	0.102285	-0.158384	-0.162075	-0.101316	0.169027	-0.0773743	-0.0437956	-0.118754	-0.389745	-0.150541	-0.221517	-0.107999	-0.112374	-0.206575	-0.0448275	-0.130111	-0.20192	-0.148088	0.357907	-0.0423673		TCGA-XF-AAN1-01	0.00402523	-0.0817523	-0.191806	-0.0753964	0.0849279	-0.148594	0.396689	-0.0722766	-0.0395226	-0.119879	-0.21826	-0.0561542	-0.21603	-0.247738	-0.232471	-0.0924	-0.126382	-0.165006	0.00793222	-0.0151856	-0.220665	-0.125772	-0.281421
GSM786564	-0.0693951	-0.12864	-0.130984	-0.191329	0.128946	-0.239135	-0.0493119	0.00886128	0.0972456	-0.115799	-0.285483	-0.133752	-0.396292	-0.162403	-0.243516	-0.201014	-0.220159	-0.192639	-0.147335	-0.201409	-0.118712	-0.210941	-0.159936	-0.211323		TCGA-FD-A5BS-01	0.12662	-0.0399027	0.0692376	0.0458307	0.0765	0.0150762	0.574919	0.45558	0.346062	0.308653	-0.123094	-0.0030791	0.0619346	-0.0123839	0.0583307	-0.0784299	0.0144322	-0.155409	0.102112	-0.0204154	0.299623	0.0946066	-0.000976235
GSM786565	-0.0701281	-0.0864835	-0.139857	-0.203178	-0.28781	-0.234665	-0.142405	-0.236018	0.181343	-0.153063	-0.242336	-0.034697	-0.380012	-0.166595	-0.297469	-0.178864	-0.0815774	-0.187778	-0.241499	-0.219011	-0.309248	-0.220796	-0.195031	-0.163923		TCGA-E5-A2PC-01	0.0671001	-0.117453	-0.0757665	-0.107865	-0.0369387	-0.117601	0.304606	-0.0181923	0.00816015	-0.0273215	-0.26789	-0.0254262	-0.266491	-0.207404	-0.14286	-0.0764841	-0.12667	-0.218272	0.0801943	-0.0345572	-0.116237	-0.0784143	-0.320641
GSM786566	-0.0864772	-0.242859	-0.0727247	-0.0119656	-0.240943	0.0571103	-0.0818496	-0.257175	0.00731285	-0.0871337	-0.0965126	-0.129169	-0.302081	-0.0532159	-0.16584	-0.0659782	-0.0303787	-0.116484	0.0796662	-0.0131145	-0.173905	-0.245227	0.305273	-0.161082		TCGA-CU-A0YR-01	0.0349276	-0.0738505	-0.0360521	0.0184387	0.167589	-0.0474725	0.552762	0.31907	0.0897259	0.178061	-0.198426	-0.00887168	-0.0909279	-0.117856	-0.147461	-0.146905	-0.0855633	-0.16632	0.120585	-0.0754483	-0.124101	-0.0562317	-0.241438
GSM786567	-0.0862393	-0.155451	-0.173734	-0.161821	-0.154595	-0.218708	-0.200199	-0.343543	0.114036	-0.0987879	-0.372912	-0.0973608	-0.393524	-0.189784	-0.245606	-0.167916	-0.0754871	-0.193176	-0.115574	-0.17923	-0.175209	-0.13933	0.177923	-0.132886		TCGA-G2-AA3D-01	0.0681296	-0.067084	-0.109639	-0.126106	-0.0543371	-0.15657	0.352653	-0.100059	-0.0585931	-0.105119	-0.22487	-0.0296412	-0.13405	-0.220696	-0.274906	-0.0986984	-0.089545	-0.205382	0.138151	-0.0422048	-0.278654	-0.0747679	-0.302721
GSM786568	-0.109654	-0.209322	-0.128253	-0.0833003	-0.135433	-0.0793493	-0.100762	-0.328975	0.00151921	-0.118802	-0.130576	-0.178452	-0.346768	-0.198779	-0.298622	-0.121415	-0.0963858	-0.244049	-0.178868	-0.152114	-0.160112	-0.170031	0.406352	-0.105605		TCGA-UY-A78K-01	0.214713	-0.0121277	-0.108213	-0.0842632	0.019119	-0.0970228	0.464234	0.096927	0.142406	0.0818345	-0.205988	-0.100883	-0.116129	-0.161287	-0.0911658	-0.157608	-0.0707507	-0.127997	0.157122	0.00880929	-0.013475	0.0507584	-0.166287
GSM786569	-0.0851481	-0.2571	0.00594677	0.0362496	-0.294864	0.0861585	-0.172491	-0.286017	0.0429346	-0.121792	0.206488	-0.232948	-0.398078	-0.1982	-0.135136	-0.0979982	-0.0569033	-0.182952	-0.0571726	-0.117886	0.0278194	-0.288406	0.41508	-0.163679		TCGA-GU-A42Q-01	-0.0237449	-0.082193	-0.168454	-0.0533688	-0.0928769	-0.157394	0.479706	0.015176	-0.12942	-0.0441544	-0.234643	-0.0926027	-0.304823	-0.163461	-0.184929	-0.0181848	-0.103973	-0.196825	0.174467	-0.0372386	-0.285816	-0.104011	-0.328484
GSM786570	-0.130492	-0.166583	-0.138642	-0.259605	-0.327896	-0.216361	-0.0994853	-0.300169	0.0829844	-0.13176	-0.240065	-0.152021	-0.372939	-0.191271	-0.279595	-0.210341	-0.110006	-0.165616	-0.0831624	-0.206693	-0.284047	-0.120953	0.152063	-0.207752		TCGA-GC-A3YS-01	-0.00720274	-0.0846629	-0.126502	-0.00896883	0.0391228	-0.0747858	0.578634	0.141346	-0.0434572	0.0786984	-0.226729	-0.0471497	-0.257202	-0.138316	-0.130455	-0.0998388	-0.149581	-0.238226	0.0583613	-0.0495573	-0.243661	-0.132562	-0.127183
GSM786571	-0.0939331	-0.20588	-0.153156	-0.0678073	-0.370463	-0.00496322	-0.184363	-0.176951	0.0948368	-0.116723	-0.263828	-0.126218	-0.408287	-0.209278	-0.186642	-0.0779666	-0.00471113	-0.202481	-0.197284	-0.108943	-0.00617347	-0.145187	0.39636	0.0948622		TCGA-ZF-AA4X-01	0.0331384	-0.0808848	-0.117988	-0.0912398	-0.0625226	-0.164412	0.139385	-0.0635833	-0.0969641	-0.0739875	-0.19739	-0.0414601	-0.135203	-0.169057	-0.28593	-0.0678712	-0.104738	-0.197811	0.177233	-0.0533084	-0.288523	-0.144265	-0.256297
GSM786572	-0.119123	-0.130181	-0.123315	-0.166246	-0.0782395	-0.0838159	-0.100435	-0.0979725	0.109777	-0.0594052	-0.248662	-0.14366	-0.239808	-0.195906	-0.258555	-0.185957	-0.0512613	-0.232286	-0.165173	-0.195125	-0.151887	-0.136577	0.195715	-0.0277889		TCGA-XF-A9SM-01	0.0843153	-0.0306811	-0.0381121	0.0143902	0.0276013	-0.0185046	0.551729	0.186848	0.198437	0.223293	-0.179975	-0.0554202	-0.199445	-0.0587524	-0.0390132	-0.0756842	-0.124445	-0.144735	0.0990862	0.0367282	0.148134	-0.00446619	-0.138661
GSM786573	0.118095	-0.127568	-0.141272	0.066268	-0.29332	0.133646	-0.190739	-0.293909	0.0238138	0.0248329	0.456529	0.0211879	-0.306674	-0.0697088	-0.226319	-0.1923	-0.0415132	-0.130351	-0.0297656	-0.0653903	-0.157213	-0.162734	0.344597	-0.124496		TCGA-HQ-A2OE-01	0.0145401	-0.0783151	-0.138327	-0.0520332	0.00988769	-0.0944919	0.220956	-0.0585749	-0.0763503	-0.0131834	-0.162716	-0.142312	-0.0726447	-0.140585	-0.106124	-0.151156	-0.0816498	-0.227	0.14257	0.00343664	-0.191514	-0.119298	-0.325168
GSM786574	-0.0963566	-0.152561	-0.0972901	-0.204389	0.187453	-0.17731	-0.117708	-0.290311	0.0481801	-0.164857	-0.443796	-0.150868	-0.408419	-0.177716	-0.248925	-0.158166	-0.157946	-0.236379	-0.146	-0.196558	-0.274041	-0.161824	0.0116054	-0.187992		TCGA-YC-A89H-01	-0.0134842	-0.118459	-0.153239	-0.0074663	-0.00720354	-0.104251	0.532866	0.100849	-0.0186866	-0.000318947	-0.207174	-0.0250226	-0.120449	-0.164377	-0.131411	-0.0695325	-0.104339	-0.184433	0.0621127	-0.00713688	-0.171973	-0.137693	-0.245756
GSM786575	-0.217532	-0.2405	-0.20538	-0.183331	-0.30135	-0.0572299	-0.191134	-0.22597	-0.0951587	-0.160976	-0.288727	-0.188564	-0.323089	-0.218535	-0.224898	-0.128709	-0.223315	-0.23269	-0.128824	-0.172946	-0.00293922	-0.268455	0.377773	-0.137455		TCGA-ZF-A9RL-01	-0.00945864	-0.0975925	-0.176647	-0.143805	-0.0572768	-0.169358	0.111061	-0.126316	-0.111431	-0.0812208	-0.269438	-0.0519853	-0.200307	-0.259017	-0.304053	-0.132376	-0.136822	-0.184148	0.127838	-0.0797564	-0.227189	-0.144038	-0.237477
GSM786576	-0.155985	-0.236752	-0.0990807	-0.232039	-0.248358	-0.0732675	-0.122638	-0.251974	0.166122	-0.153494	-0.47648	-0.124804	-0.374022	-0.239556	-0.257399	-0.165869	-0.0757127	-0.219352	-0.0988085	-0.250515	-0.222035	-0.137262	-0.0966729	-0.168632		TCGA-E7-A97P-01	0.0934721	-0.115571	-0.0870503	-0.0615464	0.0647973	-0.0692727	0.55902	0.139931	0.144684	0.0619309	-0.196669	-0.0569315	-0.254035	-0.135829	-0.0014369	-0.0740946	-0.149845	-0.162052	0.0863607	-0.0286328	0.182243	-0.0315127	-0.233822
GSM786577	-0.0657396	-0.0636719	-0.0846028	0.181469	-0.307372	0.189693	-0.124203	-0.29557	0.010709	-0.0708968	0.474777	-0.0230525	0.102155	-0.0384945	-0.0888393	0.0127043	-0.073037	-3.28e-05	-0.069269	0.0819031	0.0385423	-0.202548	0.429175	-0.183991		TCGA-FD-A6TB-01	0.186059	0.0809896	-0.0664247	-0.100811	0.0690551	-0.0525369	0.549182	0.190704	0.10054	0.195831	-0.264701	-0.036077	-0.114926	-0.139595	-0.107775	-0.091176	-0.128283	-0.187926	0.113416	-0.00869451	0.0361972	0.0408965	-0.146972
GSM786578	-0.100528	-0.240498	-0.142967	-0.183713	-0.323288	-0.0559087	-0.174555	-0.144138	0.0475094	-0.153842	-0.273479	-0.114984	-0.39285	-0.227038	-0.179487	-0.142286	-0.198572	-0.197054	-0.175581	-0.185634	-0.219629	-0.132054	0.0950167	-0.161292		TCGA-GC-A3RD-01	-0.0255558	-0.144081	-0.150247	-0.0553998	-0.00572844	-0.084543	0.448886	0.136106	-0.0628202	0.0339158	-0.184294	-0.0371388	-0.179669	-0.175892	-0.25858	-0.184718	-0.1077	-0.225545	0.166662	0.0173797	-0.276964	-0.154344	-0.342139
GSM786579	-0.0915881	-0.18671	-0.169528	-0.170131	-0.171636	-0.152888	-0.163895	-0.262443	0.105291	-0.151458	-0.275669	-0.16209	-0.265955	-0.245591	-0.281925	-0.118854	-0.0527648	-0.150609	-0.0680284	-0.182395	-0.26548	-0.140835	0.329305	-0.0133339		TCGA-GC-A6I3-01	0.0845269	-0.0854298	-0.0466718	-0.0212921	-0.0493993	-0.0935426	0.486717	0.131717	0.0656238	0.138829	-0.182008	-0.0255049	-0.017356	-0.169678	-0.152508	-0.13229	-0.0855876	-0.121828	0.0657508	0.0371287	-0.0112451	0.0417877	-0.12567
GSM786580	-0.167327	-0.117276	-0.159092	-0.224603	-0.332636	-0.206805	-0.161953	-0.0103604	0.0597011	-0.0819888	-0.25661	-0.156212	-0.380956	-0.200824	-0.209362	-0.146107	-0.173996	-0.209873	-0.17434	-0.260879	-0.137543	-0.253947	-0.0691095	-0.167787		TCGA-FD-A5BR-01	0.124312	-0.027663	-0.102548	-0.0745337	0.0503068	-0.0493103	0.554581	0.104779	-0.0200391	0.0738691	-0.210238	-0.0331536	-0.0709762	-0.160443	-0.173252	-0.102393	-0.0723929	-0.188962	0.13625	-0.0269208	-0.25798	0.00531795	-0.0258549
GSM786581	-0.0741177	-0.192869	-0.120262	-0.224417	-0.162307	-0.1316	-0.161005	-0.187102	0.0171746	-0.130387	-0.154258	-0.181684	-0.400365	-0.074833	-0.242357	-0.158105	-0.100776	-0.271127	0.0604843	-0.148889	-0.229575	-0.276377	0.193358	-0.160488		TCGA-ZF-A9RE-01	-0.00875109	-0.10689	-0.150179	-0.117337	-0.00502935	-0.162645	0.273514	-0.094744	-0.102653	-0.103257	-0.219461	-0.0670699	-0.312745	-0.151682	-0.210461	-0.111001	-0.117421	-0.180916	0.02195	-0.0634688	-0.275121	-0.190859	-0.236702
GSM786582	-0.035791	-0.221652	0.171589	0.170425	0.23688	0.111106	-0.199692	-0.0844789	0.0394833	-0.0918929	0.30073	-0.0984325	-0.00223547	-0.0756172	0.0312346	-0.0096049	-0.110307	0.0190075	-0.109786	0.124973	0.238535	-0.243205	0.332934	-0.119862		TCGA-UY-A9PB-01	0.0672056	-0.0633255	-0.0485279	0.0175895	0.000635341	-0.0469491	0.560788	0.315512	0.151603	0.169089	-0.212101	-0.0772455	-0.205481	-0.0811346	-0.0344071	-0.113184	-0.0772924	-0.17241	0.0713917	0.0445818	0.00734844	-0.0578269	-0.208895
GSM786583	-0.0269215	-0.162596	-0.0604712	0.107486	-0.332835	0.0827537	-0.113537	-0.224704	0.0949581	-0.104202	0.167721	-0.103153	-0.368035	-0.16755	-0.247266	-0.118163	-0.0754158	-0.210814	-0.154501	-0.0585188	-0.0853428	-0.151525	0.428388	-0.0793839		TCGA-DK-A3WW-01	0.166404	-0.072423	-0.0138232	-0.0295539	0.00179905	-0.0404632	0.444233	0.0477436	0.15536	0.145227	-0.0810667	-0.0628336	-0.207336	-0.0467218	0.14708	-0.0887894	-0.129845	-0.115025	0.0913687	-0.0036656	0.14882	-0.033362	-0.151833
GSM806803	-0.099194	-0.173455	-0.185379	-0.232895	-0.275171	-0.0827936	-0.11827	-0.173378	0.134372	-0.0859787	-0.329927	-0.108685	-0.462208	-0.26333	-0.306707	-0.211038	-0.134036	-0.216997	-0.0868978	-0.300614	-0.294183	-0.339973	0.326268	-0.175782		TCGA-2F-A9KT-01	-0.032615	-0.102592	-0.216138	-0.151761	0.0127041	-0.106779	0.485672	0.063419	-0.0496692	-0.0355984	-0.161661	-0.060765	-0.242769	-0.103607	-0.22826	-0.08942	-0.0772852	-0.147686	0.122789	0.0333823	-0.246179	-0.158516	-0.317522
GSM806804	-0.0665967	-0.136066	-0.120028	-0.0315493	-0.265751	0.0869675	-0.157376	-0.169468	0.102964	-0.0145113	0.232766	-0.131985	0.0172252	-0.203963	-0.209369	-0.0940326	-0.0619934	-0.184606	-0.167868	-0.0983817	-0.0339477	-0.101488	0.478102	-0.0627731		TCGA-LT-A8JT-01	0.0530416	-0.0720611	-0.0933099	-0.0456659	-0.00770704	-0.108646	0.385261	-0.0276168	-0.0349234	-0.0191623	-0.267175	0.0166802	-0.13838	-0.210524	-0.189756	-0.130668	-0.137676	-0.207111	0.180439	-0.040106	-0.177713	-0.0318238	-0.228448
GSM806805	-0.0856592	-0.148093	-0.267692	-0.162661	-0.0150367	-0.1276	-0.130643	-0.0268293	0.0515546	-0.193372	-0.277453	-0.103456	-0.291254	-0.143392	-0.234127	-0.110325	-0.207307	-0.297428	-0.25191	-0.00370122	-0.0765885	-0.247326	0.409922	-0.165932		TCGA-FD-A3B4-01	0.103662	0.0234161	-0.0781767	-0.0434688	0.0181045	-0.099731	0.565704	0.109731	0.0798336	0.0485061	-0.278314	-0.00823221	-0.240552	-0.116042	-0.0106796	-0.0308837	-0.0950822	-0.246853	0.0797523	0.0213167	-0.13662	-0.0390786	-0.213831
GSM806806	-0.061439	-0.209221	-0.0316783	0.07527	-0.174404	0.117581	-0.148178	-0.404447	-0.0389399	-0.0684758	0.323114	-0.131452	0.0295719	-0.15353	-0.169063	0.0590375	0.0313363	-0.0514768	-0.13991	0.0508808	-0.0668625	0.0720701	0.486985	0.0263163		TCGA-FD-A5BT-01	0.086989	-0.0328829	-0.0132692	-0.0169294	0.113329	-0.0337657	0.524203	0.2574	0.235828	0.293234	-0.201227	-0.0150765	-0.0433528	-0.0275508	-0.0215561	-0.0570751	-0.1204	-0.15319	0.0178076	0.0536575	0.106345	0.00272821	-0.18531
GSM806807	-0.147042	-0.206731	-0.21127	-0.254235	-0.291905	-0.10736	-0.131762	-0.289802	0.111574	-0.0497089	-0.302352	-0.139064	-0.460135	-0.184594	-0.271327	-0.234765	-0.0577722	-0.275718	-0.122853	-0.207834	-0.314539	-0.28846	0.131043	-0.144161		TCGA-DK-A3WY-01	0.378637	0.26506	0.0430399	-0.0171617	0.111567	-0.0103096	0.525314	0.176022	0.221561	0.215602	-0.315336	-0.059315	-0.0758193	-0.100975	-0.0532519	-0.109928	-0.0372615	-0.185477	0.159202	0.0608604	0.0718329	0.241433	-0.0626309
GSM806808	-0.0693461	-0.214528	-0.229124	-0.20346	-0.239963	-0.137794	-0.190265	-0.222382	0.0882509	-0.192334	-0.253122	-0.181948	-0.335811	-0.186665	-0.296695	-0.215215	-0.179809	-0.155837	-0.110465	-0.174533	-0.335337	-0.319624	0.239655	-0.107326		TCGA-R3-A69X-01	0.0599463	-0.0630742	-0.0804294	-0.0274432	0.122208	-0.0747365	0.555286	0.0616695	0.0311937	0.140544	-0.253842	-0.0385921	-0.0349092	-0.152878	-0.155793	-0.153124	-0.0820749	-0.210892	0.137162	-0.00737335	-0.138808	-0.0592477	-0.275876
GSM806809	-0.0805586	-0.15725	-0.200636	-0.184065	-0.160377	-0.145246	-0.100212	-0.303295	0.121688	-0.158977	-0.123277	-0.132737	-0.0279597	-0.151115	-0.292726	-0.151075	-0.0458815	-0.204576	-0.144618	-0.219139	-0.281324	-0.343723	0.310956	-0.157215		TCGA-G2-A3VY-01	-0.0321329	-0.127284	-0.179522	-0.068165	-0.0343104	-0.145516	0.180655	-0.190298	-0.118159	-0.0893042	-0.277702	-0.0717934	-0.188106	-0.239057	-0.252141	-0.171368	-0.108187	-0.225189	0.19486	-0.0366182	-0.26145	-0.125818	-0.270144
GSM806810	-0.158713	-0.205392	-0.095788	0.161823	0.113784	0.162041	-0.099145	0.00589009	0.00475409	-0.000682829	0.269749	-0.13375	-0.12869	-0.0718327	0.0403835	0.034699	-0.173129	-0.0819281	-0.143358	0.10492	0.234224	-0.0215259	0.449982	-0.143419		TCGA-K4-A5RJ-01	0.0359875	-0.0841208	0.0310267	0.0351174	0.00979789	-0.0921608	0.385782	0.29829	0.227488	0.282616	-0.223429	-0.112867	-0.055744	-0.0465339	-0.00417585	-0.0560632	-0.121201	-0.182064	0.0951997	-0.0691428	0.254176	0.154961	-0.0189722
GSM806811	-0.143304	-0.146902	-0.0507165	-0.200955	-0.379167	-0.0653941	-0.152506	-0.268189	0.108306	-0.108994	-0.331144	-0.110588	-0.45206	-0.172636	-0.273475	-0.118073	-0.0843572	-0.224813	-0.0646928	-0.179725	-0.152599	-0.326781	0.384813	-0.036831		TCGA-BL-A5ZZ-01	-0.039408	-0.099835	-0.0552676	0.00962282	0.307993	-0.0399596	0.594275	0.252663	-0.0418464	0.207567	-0.163756	-0.0532584	-0.146631	-0.090799	-0.123548	-0.124734	-0.11248	-0.21993	0.0562125	0.0106395	-0.0836832	-0.127396	-0.277425
GSM806812	-0.161815	-0.175798	-0.256373	-0.0890434	-0.256988	-0.10467	-0.0959695	-0.145603	-0.0530731	-0.179301	-0.0915653	-0.21377	-0.39017	-0.199529	-0.227611	-0.245889	-0.107141	-0.248794	-0.224816	-0.208673	-0.0412024	-0.185341	0.0442172	-0.147714		TCGA-E5-A4TZ-01	0.0352721	-0.0868455	-0.112508	-0.116008	-0.0926214	-0.107566	0.236389	-0.0885802	-0.0802086	-0.0578678	-0.306268	-0.106027	-0.312049	-0.182283	-0.216032	-0.158803	-0.125409	-0.167399	0.0431095	0.00110702	-0.270831	-0.12357	-0.29677
GSM806813	-0.277236	-0.13364	-0.148932	-0.176366	-0.0607784	0.098933	-0.155912	-0.217931	0.034217	-0.0109743	-0.326926	-0.134403	-0.336014	-0.2085	-0.260697	-0.0958938	-0.174317	-0.177576	-0.0807755	-0.229707	-0.0516828	-0.178982	0.180259	-0.132494		TCGA-4Z-AA89-01	0.0499321	-0.0849932	-0.152572	-0.132886	-0.0444037	-0.13335	0.130011	-0.115249	-0.0759601	-0.0726417	-0.289668	-0.00979046	-0.274627	-0.224299	-0.165859	-0.103272	-0.0994864	-0.20382	0.0766344	-0.0409339	-0.176036	-0.105047	-0.251421
GSM806814	-0.0150012	-0.155052	-0.110039	0.123673	-0.3416	0.12773	-0.146221	-0.308102	0.0657186	0.0559153	0.343796	-0.056832	0.0237766	-0.0834589	-0.0190951	-0.0215843	-0.0464824	-0.0596232	-0.156507	0.0789591	0.0718582	-0.0702795	0.422129	-0.232755		TCGA-G2-A2EK-01	0.0821913	-0.0406155	-0.140924	-0.0609707	0.00192695	-0.143017	0.47133	0.00435888	-0.0281668	0.0233323	-0.358595	0.0557469	-0.154031	-0.225252	-0.175639	-0.0743432	-0.133525	-0.313743	0.140875	0.00011184	-0.267541	-0.0397094	-0.24672
GSM806815	-0.162054	-0.246686	-0.123448	-0.179814	-0.265378	0.1309	-0.148275	-0.327038	-0.0288145	-0.060418	-0.340389	-0.119105	-0.378152	-0.138616	-0.265314	-0.0839642	-0.065127	-0.216371	-0.0964019	-0.0716774	-0.189956	-0.224107	0.372995	-0.0263801		TCGA-MV-A51V-01	-0.0273675	-0.108184	-0.13794	-0.233855	0.157914	-0.138565	0.460285	-0.0133031	-0.0549975	-0.0646304	-0.114696	-0.0111754	-0.142136	-0.185378	-0.300446	-0.145453	-0.101478	-0.236074	0.118424	-0.0763627	-0.271906	-0.105038	-0.257899
GSM806816	-0.0679212	-0.231793	-0.169834	-0.167861	-0.193847	0.0736253	-0.160941	-0.34988	0.00259653	-0.0287588	-0.318491	-0.188371	-0.406217	-0.154973	-0.200811	-0.167361	-0.0139317	-0.25905	-0.0828444	-0.1058	-0.278961	-0.265513	0.371267	-0.130712		TCGA-C4-A0F6-01	-0.0106251	-0.122587	-0.201259	-0.083686	0.043131	-0.111324	0.546261	0.036835	-0.0807967	-0.0157342	-0.27826	-0.0234217	-0.219168	-0.179761	-0.20434	-0.203321	-0.102465	-0.232891	0.148888	-0.0138277	-0.175747	-0.0928878	-0.217112
GSM806817	-0.0327903	-0.165933	-0.0915992	0.121042	-0.230033	0.154654	-0.179576	-0.162144	0.0326686	0.065962	0.372668	0.0546091	-0.00152174	-0.0681665	-0.128172	-0.120084	-0.035232	-0.120213	-0.075468	-0.0122505	-0.0633003	-0.028014	0.38459	0.0010009		TCGA-K4-A54R-01	0.0227365	-0.0940115	-0.105921	-0.0586579	-0.0199219	-0.072496	0.563386	0.148931	0.0826289	0.131977	-0.232051	0.00734669	-0.132719	-0.141449	-0.042684	-0.0594879	-0.0659412	-0.149902	0.165962	0.00943435	-0.0212824	-0.0428826	-0.259006
GSM806818	-0.149115	-0.144071	-0.121103	-0.124137	-0.154168	-0.00240092	-0.130669	-0.416018	0.0493689	-0.136446	-0.230414	-0.130379	-0.31322	-0.101181	-0.238599	0.0210785	0.0261267	-0.11351	-0.163814	-0.192036	-0.129415	-0.261346	0.334792	-0.118886		TCGA-G2-A2EO-01	0.0599329	-0.0741238	-0.113734	-0.0717821	0.0253155	-0.0539936	0.574822	0.193418	0.0469379	0.132722	-0.248322	0.0165937	-0.153098	-0.15557	-0.116279	-0.113624	-0.103817	-0.0974783	0.0810973	-0.0605916	0.0344602	0.000744451	-0.124987
GSM806819	-0.04493	-0.251383	-0.130056	-0.182907	-0.29951	-0.177781	-0.180552	-0.142822	0.052633	-0.137839	-0.226521	-0.145642	-0.341519	-0.150982	-0.295762	-0.0432967	-0.16106	-0.197182	-0.0465103	-0.173217	-0.235026	-0.170208	0.267527	-0.19973		TCGA-DK-A3IT-01	0.0165231	-0.0919646	-0.138483	-0.117404	0.0853659	-0.113305	0.543962	0.0299162	-0.0039598	0.00911557	-0.285025	0.0182551	-0.0747638	-0.189566	-0.233788	-0.0946226	-0.0734004	-0.140324	0.112056	0.0291173	-0.227649	-0.0696568	-0.275325
GSM806820	-0.0574663	-0.159654	-0.141796	-0.0359487	-0.00556546	0.0528333	-0.0289971	-0.224826	0.147516	-0.0955353	0.01103	-0.171847	-0.272872	-0.165871	-0.156975	-0.147293	-0.131972	-0.205682	-0.275575	-0.0730865	0.0387464	-0.233699	0.151461	-0.185839		TCGA-XF-A9SW-01	0.0277091	-0.0483138	-0.0957241	-0.071035	0.252539	-0.0897824	0.585257	0.179399	0.0160919	0.205575	-0.32949	0.0340696	-0.113734	-0.0987462	-0.173156	-0.139015	-0.158208	-0.281727	0.0481941	-0.0827823	-0.235599	-0.102691	-0.229863
GSM806821	-0.150388	-0.188696	-0.166892	-0.241532	-0.341289	-0.141932	-0.0627671	-0.145736	-0.0262908	-0.163742	-0.249473	-0.105987	-0.433499	-0.196814	-0.235785	-0.216886	-0.00955984	-0.264936	-0.102317	-0.254746	-0.134146	-0.194775	0.00884958	-0.189299		TCGA-ZF-AA5H-01	0.059532	-0.0994132	0.0729132	-0.0622027	0.014617	-0.105485	0.527789	0.179805	0.136608	0.169222	-0.249099	-0.0754055	-0.237576	-0.135483	-0.079787	-0.152118	-0.0747106	-0.184746	0.131787	0.0255549	-0.0960149	-0.0840683	-0.18994
GSM806822	0.0220116	-0.174878	-0.154249	0.1378	-0.328991	0.0428139	-0.0466704	-0.22489	0.0288895	-0.115067	0.349392	0.00852244	0.0227723	-0.133511	-0.152302	-0.0525674	-0.0646685	-0.205195	-0.269022	0.0017572	0.0320473	-0.11244	0.439644	-0.136176		TCGA-FD-A3SP-01	0.0559842	-0.0608325	-0.0452174	0.074874	0.121941	-0.0708648	0.579031	0.390451	0.120645	0.190506	-0.184184	-0.0656273	-0.182248	-0.0845814	-0.108593	-0.0927979	-0.112094	-0.227446	0.0731943	-0.0312714	-0.0693861	-0.0733572	-0.195394
GSM806823	-0.124998	-0.223164	-0.15936	-0.122086	-0.276801	0.0252833	-0.160509	-0.333678	0.0768841	-0.152509	-0.029927	-0.188536	-0.231569	-0.185247	-0.292081	-0.138138	-0.0800549	-0.203116	-0.0478208	-0.189097	-0.0589956	-0.129472	0.427998	-0.0974458		TCGA-K4-A6FZ-01	0.0428629	-0.0786617	-0.0427749	-0.0438322	0.0769706	-0.0553071	0.410904	0.142676	0.0566571	0.0931822	-0.0461983	0.0400333	-0.140391	-0.046878	-0.139373	-0.116744	-0.108023	-0.211184	0.123365	-0.0597378	-0.167385	-0.085874	-0.237739
GSM806824	-0.0293419	-0.141494	-0.00224052	0.210452	0.144632	0.143343	-0.0968972	-0.177194	0.0922088	-0.054871	0.0775345	-0.0462608	-0.217482	-0.0487216	0.206785	0.0130511	-0.0101774	0.0310605	-0.163818	0.165612	0.255196	0.0662429	0.414703	0.0322799		TCGA-FD-A5C0-01	0.0388151	-0.0845373	-0.147855	-0.0556444	-0.00699086	-0.0809071	0.524468	-0.012237	-0.0633492	-0.0193719	-0.221442	-0.00483178	-0.121611	-0.162214	-0.210355	-0.136833	-0.127836	-0.194011	0.161553	-0.0272429	-0.209555	-0.125885	-0.305007
GSM806825	-0.182322	-0.188612	-0.197912	-0.100772	-0.134899	0.0205385	-0.200662	-0.291739	0.0505706	-0.100171	-0.0641525	-0.210813	-0.277284	-0.21228	-0.244264	-0.152292	-0.129688	-0.251585	-0.110878	-0.140768	-0.187647	-0.237979	0.262765	-0.147333		TCGA-FD-A5BZ-01	-0.00644012	-0.103139	-0.133641	-0.00382623	0.107315	-0.132796	0.583824	0.192625	-0.0571668	0.0238328	-0.294512	0.0120769	-0.135691	-0.219953	-0.201584	-0.134365	-0.133812	-0.266699	0.136978	-0.016695	-0.321452	-0.13092	-0.291974
GSM806826	-0.082115	-0.205343	-0.198845	-0.0471533	-0.0821595	-0.0149396	-0.139467	-0.152238	0.117937	-0.138827	-0.039335	-0.0819965	-0.167092	-0.16494	-0.14093	-0.119893	-0.181719	-0.202948	-0.254471	-0.106565	-0.0883536	-0.1242	0.443252	-0.197392		TCGA-DK-A6B2-01	0.013455	-0.0833469	-0.0763573	-0.0247454	0.0896767	-0.0833966	0.547977	0.160753	0.0995292	0.134134	-0.309017	-0.0154381	-0.0758392	-0.165228	-0.155341	-0.0934711	-0.0824874	-0.226277	0.153515	-0.0627046	-0.130543	-0.0800117	-0.209108
GSM806827	-0.157228	-0.165457	-0.152766	-0.151834	-0.161494	0.0324354	-0.1278	-0.417341	0.0145628	-0.0451974	-0.091322	-0.115311	-0.20024	-0.0766363	-0.166471	-0.09597	-0.0725785	-0.199973	-0.151833	0.00308995	-0.181197	-0.224436	0.319253	-0.129234		TCGA-CF-A9FH-01	0.0207257	-0.094844	-0.170294	-0.151092	0.0379175	-0.173955	0.254489	-0.101428	-0.00463593	-0.0410719	-0.306837	0.0232743	-0.213011	-0.229599	-0.308887	-0.0776419	-0.137454	-0.206863	0.0833913	-0.0648763	-0.223885	-0.120398	-0.268667
GSM806828	-0.0522052	-0.11519	-0.156927	-0.0039064	-0.353741	0.107479	-0.102393	-0.298502	0.0897129	-0.0554467	0.0933496	-0.118832	-0.122629	-0.176851	-0.231384	-0.0765568	-0.0301382	-0.19335	-0.128775	-0.0655501	-0.175723	-0.0175076	0.448615	-0.0130819		TCGA-DK-A1AD-01	0.0291239	-0.100215	-0.129555	-0.116334	0.00238382	-0.108601	0.511691	-0.0255735	-0.0250507	0.011858	-0.231222	-0.0632406	-0.126643	-0.244624	-0.242248	-0.130598	-0.122553	-0.200136	0.0715669	-0.0571224	-0.163029	-0.106915	-0.243644
GSM806829	-0.150395	-0.183389	-0.0977769	-0.123443	-0.259881	0.0517872	-0.103052	-0.384213	0.0989885	-0.092957	-0.255312	-0.158921	-0.441887	-0.188468	-0.264558	-0.111084	-0.0404811	-0.211204	-0.0374218	-0.112071	-0.265904	-0.213001	0.34854	-0.0559418		TCGA-E7-A7DU-01	0.0118405	-0.0913509	-0.172381	-0.173512	0.0792765	-0.131056	0.384315	-0.115039	-0.10886	-0.00569578	-0.292764	0.0568612	-0.220888	-0.245454	-0.23372	-0.0960383	-0.151011	-0.207587	0.0784743	-0.0354294	-0.228709	-0.116498	-0.225575
GSM806830	-0.161838	-0.190378	-0.237368	-0.18927	-0.356319	-0.0873566	-0.0289813	-0.153397	0.0337804	-0.143701	-0.325466	-0.0933968	-0.378415	-0.18125	-0.249547	-0.269602	-0.173938	-0.268948	-0.276468	-0.273083	-0.14638	-0.250742	0.199176	-0.194425		TCGA-DK-A2I1-01	0.0541028	-0.0374126	-0.105607	-0.0348481	0.145024	-0.0948176	0.58965	0.161315	0.0718583	0.149011	-0.22855	0.0187512	-0.0416134	-0.138518	-0.16769	-0.149587	-0.071756	-0.178675	0.127368	-0.068133	-0.179601	-0.0512273	-0.258136
GSM806831	-0.05496	-0.196149	-0.115331	-0.103485	-0.027227	0.0482916	-0.0895821	-0.298182	-0.00354285	-0.0938294	-0.373317	-0.189188	-0.431596	-0.223754	-0.104479	-0.102228	-0.0642669	-0.151039	-0.13834	-0.0781213	0.020774	-0.302065	0.296331	-0.120044		TCGA-E7-A519-01	0.0726223	-0.0511231	0.00971943	-0.0546835	0.0516559	-0.0909241	0.457041	0.0514682	0.028602	0.113984	-0.18379	0.071771	-0.0158551	-0.106721	-0.188239	-0.0311691	-0.0958402	-0.192984	0.0736238	0.0187787	-0.168951	-0.0254853	-0.201821
GSM806832	0.0300087	-0.162433	-0.0916818	0.0118078	-0.313261	0.0394527	-0.0848886	-0.231187	0.181251	-0.114661	0.0682887	-0.0889839	-0.116482	-0.144637	-0.132054	-0.118543	-0.0801367	-0.173664	-0.191735	-0.00790261	-0.0787956	-0.133568	0.447307	-0.167103		TCGA-UY-A9PA-01	0.0598846	-0.0743146	-0.0590951	-0.0783975	-0.0254053	-0.0617368	0.282217	-0.00329777	0.0398145	0.0555224	-0.24184	0.061375	-0.180981	-0.171658	-0.0978985	-0.0855796	-0.110683	-0.231538	0.145838	-0.0557127	-0.0362201	-0.0627303	-0.246916
GSM806833	0.00557862	-0.208646	-0.197517	-0.198987	-0.349045	0.0483699	-0.147096	-0.321468	0.0188232	-0.0879699	-0.263747	-0.143862	-0.4281	-0.177257	-0.277582	-0.135113	-0.107612	-0.246995	-0.0642088	-0.172761	-0.242467	-0.27965	0.28202	-0.0653533		TCGA-GU-A42R-01	-0.000387866	-0.0792006	-0.15427	-0.18218	0.0850006	-0.159551	0.363366	-0.111807	-0.156701	-0.0648927	-0.355041	-0.0660955	-0.275636	-0.218616	-0.270062	-0.145982	-0.15937	-0.278742	0.0745575	-0.0378593	-0.227163	-0.098095	-0.279422
GSM806834	0.107126	-0.185402	-0.0999732	0.101585	-0.111099	0.00708043	-0.0918544	-0.201057	0.0741834	-0.0296619	-0.0466342	0.0199635	-0.0747089	-0.148004	-0.115901	-0.109359	-0.187106	-0.105917	-0.243746	-0.00654676	0.0689136	-0.117548	0.411687	-0.0120946		TCGA-UY-A9PF-01	0.0416509	-0.0227241	-0.0807079	-0.126334	0.139898	-0.0303822	0.495666	0.0059902	0.0195121	0.0298439	-0.255211	-0.0225867	-0.124522	-0.19794	-0.172261	-0.12135	-0.0935651	-0.220964	0.182059	-0.0636276	-0.182605	-0.0897274	-0.201342
GSM806835	-0.0242358	-0.226203	-0.107418	-0.0303539	-0.24917	0.0611511	-0.178461	-0.260436	0.00701483	-0.0452867	0.28824	-0.0891582	-0.0105544	-0.100528	-0.178844	-0.180956	-0.0264299	-0.173373	-0.281939	-0.0923755	-0.0535951	-0.182126	0.410272	-0.203372		TCGA-E7-A8O7-01	0.0663106	-0.0400245	-0.0588327	-0.046146	0.0223124	-0.120387	0.37858	0.0737286	0.00839118	-0.0338441	-0.0344462	-0.0286655	-0.131743	-0.139789	-0.236072	-0.0581147	-0.112188	-0.238953	0.154822	-0.0636733	-0.21346	-0.0604141	-0.241764
GSM806836	-0.16457	-0.224579	-0.175918	-0.188907	-0.276788	-0.147806	-0.109824	-0.250153	0.129808	-0.0373122	-0.297242	-0.18343	-0.426112	-0.195184	-0.27281	-0.191414	-0.094767	-0.203153	-0.098063	-0.183762	-0.30425	-0.262972	0.157189	-0.161549		TCGA-DK-A1AF-01	0.0244492	-0.0749841	-0.0285774	0.0180857	0.318681	-0.0371588	0.610971	0.289338	0.0740311	0.188525	-0.149911	0.0364318	-0.0035949	-0.0225776	-0.0819434	-0.13895	-0.125049	-0.257249	0.12598	-0.0481829	-0.0684221	-0.0767779	-0.216855
GSM806837	0.00281017	-0.242676	-0.143749	-0.170548	-0.361441	-0.1084	-0.116872	-0.200328	-0.00761142	-0.0782934	-0.220114	-0.126462	-0.356641	-0.202025	-0.278914	-0.180534	-0.0849005	-0.227738	-0.0869062	-0.201531	-0.217788	-0.20951	0.259321	-0.147068		TCGA-4Z-AA7Y-01	-0.00228266	-0.0874514	-0.160157	-0.0794834	0.107949	-0.132465	0.294431	-0.0462891	-0.110694	-0.0479035	-0.242918	0.00120337	-0.190177	-0.233225	-0.180591	-0.0960145	-0.0936179	-0.222508	0.144388	-0.0560066	-0.310401	-0.135899	-0.300509
GSM806838	-0.104783	-0.212322	-0.146161	-0.224166	-0.370696	-0.0343794	-0.182625	-0.314701	0.0549678	-0.120538	-0.0506894	-0.137269	-0.413254	-0.20505	-0.292603	-0.127296	0.0251821	-0.20085	-0.130834	-0.18137	-0.290906	-0.254373	0.376981	-0.132505		TCGA-GV-A3QI-01	-0.0632685	-0.0585264	-0.221578	-0.160993	0.0739422	-0.16526	0.31776	-0.055488	-0.160336	-0.0759283	-0.360758	-0.142653	-0.277816	-0.271804	-0.339873	-0.194632	-0.0587753	-0.2186	0.0725515	-0.0229533	-0.272125	-0.135291	-0.283558
GSM806839	-0.159546	-0.142529	0.0168842	-0.106954	0.161149	0.00161187	-0.126296	-0.270869	0.0166867	-0.0976558	-0.193836	-0.116172	-0.446233	-0.182366	-0.164525	-0.147114	-0.0352672	-0.204621	-0.151144	-0.221237	-0.122035	-0.303603	0.231465	-0.170579		TCGA-ZF-AA4R-01	-0.053817	-0.105266	-0.166994	-0.14159	-0.0534778	-0.122222	0.56389	0.096507	-0.059262	-0.00660437	-0.263517	-0.0411674	-0.245859	-0.214313	-0.135228	-0.147772	-0.126987	-0.267299	0.101805	-0.0226028	-0.215874	-0.0962508	-0.342608
GSM806840	-0.182565	-0.198234	-0.168878	-0.073334	-0.166932	0.0490162	-0.175422	-0.320199	-0.00886954	-0.106877	0.192539	-0.0942619	-0.351402	-0.156215	-0.246205	-0.0918396	-0.0538744	-0.215507	-0.0427107	-0.0799347	-0.228113	-0.254599	0.206836	-0.212901		TCGA-XF-A9SH-01	0.0104594	-0.0908297	-0.125367	-0.0378069	0.0200738	-0.110044	0.481786	0.004136	-0.075172	0.0739833	-0.283933	0.0538004	-0.220576	-0.199688	-0.220266	-0.0828846	-0.0873914	-0.263817	0.128227	-0.0828597	-0.266997	-0.14256	-0.23548
GSM806841	-0.11928	-0.238339	-0.0971805	-0.151976	-0.0575575	0.0254148	-0.201411	-0.393458	0.0277316	-0.0825941	-0.30073	-0.131924	-0.385343	-0.158007	-0.0983441	-0.131379	0.0399344	-0.174034	-0.120243	-0.00504672	-0.159653	-0.309012	0.239852	-0.139084		TCGA-4Z-AA82-01	-0.0267143	-0.0830658	-0.000305725	0.07392	-0.00815655	-0.0802816	0.580343	0.0905677	-0.0334505	0.00432919	-0.307233	-0.102473	-0.274822	-0.139643	-0.171229	-0.0505546	-0.181722	-0.236279	0.127673	-0.0334731	-0.324498	-0.124311	-0.371755
GSM806842	-0.164244	-0.167594	-0.122044	-0.19984	-0.178491	-0.0149847	-0.154185	-0.340361	0.0597406	-0.19594	-0.262449	-0.174947	-0.438868	-0.174461	-0.274694	-0.154588	-0.0632065	-0.257009	-0.0557658	-0.192149	-0.249395	-0.228595	0.1295	-0.192535		TCGA-CF-A9FM-01	0.0653828	-0.0353925	-0.0726578	-0.084743	0.0159841	-0.10974	0.331228	0.00404837	-0.0325203	0.0148941	-0.0989188	-0.0130203	-0.183817	-0.139158	-0.18414	-0.0780543	-0.128566	-0.253976	0.14009	-0.0659466	-0.255692	-0.0911016	-0.268956
GSM806843	-0.0511409	-0.1994	0.0237935	-0.0120816	0.144069	0.118939	-0.0301252	-0.315667	-0.0221425	-0.00335517	0.153609	-0.0507004	-0.109346	-0.103286	-0.152264	-0.0815498	0.0438409	-0.142807	-0.105998	-0.0553196	-0.144146	-0.0623758	0.396349	-0.0196465		TCGA-K4-A6MB-01	-0.0210561	-0.11904	-0.166443	-0.108439	0.0339852	-0.116295	0.590886	0.0449093	-0.0919089	-0.0454174	-0.270435	-0.0576799	-0.181722	-0.189243	-0.255596	-0.175642	-0.134072	-0.180738	0.123692	-0.00445989	-0.319996	-0.0981336	-0.326057
GSM806844	-0.0983363	-0.238239	-0.0548744	-0.0960586	-0.0922003	-0.0950372	-0.0903333	-0.313816	0.0966391	-0.105946	-0.176967	-0.174143	-0.428173	-0.137927	-0.134892	-0.183081	-0.0369333	-0.12575	-0.204542	-0.0541599	-0.186246	-0.227871	0.344768	-0.132666		TCGA-HQ-A5ND-01	0.0204634	-0.104626	-0.132141	-0.137447	-0.0369365	-0.165085	0.397808	-0.00395716	-0.030836	-0.0330848	-0.28564	-0.0890192	-0.300338	-0.194859	-0.141462	-0.100374	-0.126799	-0.168778	0.057896	-0.0488989	-0.162579	-0.146557	-0.258108
GSM806845	-0.0976463	-0.210663	-0.0931232	-0.0829296	-0.277214	-0.0747024	-0.0994366	-0.15786	0.120332	-0.123204	-0.0828873	-0.13032	-0.406475	-0.182769	-0.162077	-0.044072	-0.0391173	-0.118539	-0.093522	-0.117257	-0.0889631	-0.144758	0.247809	-0.0556902		TCGA-FJ-A3ZE-01	-0.0201647	-0.0959225	-0.195088	-0.262148	-0.0780922	-0.133653	0.261005	-0.207292	-0.146009	-0.110098	-0.330451	-0.0528521	-0.251733	-0.197293	-0.284471	-0.060417	-0.0668464	-0.264107	0.0146008	-0.0465592	-0.239919	-0.179348	-0.224274
GSM806846	-0.141642	-0.169131	-0.191728	-0.243563	-0.326326	-0.0930546	-0.17679	-0.389331	0.0963074	-0.178018	-0.212165	-0.0709505	-0.435752	-0.18601	-0.2626	-0.161348	-0.0629766	-0.235521	-0.0708563	-0.153922	-0.288322	-0.316521	-0.00146615	-0.20871		TCGA-CU-A3QU-01	-0.0111173	-0.103914	-0.129034	-0.11181	0.00341271	-0.132867	0.213615	0.0447096	-0.086449	-0.0964526	-0.178568	-0.00091542	-0.159431	-0.122264	-0.274096	-0.249865	-0.0964038	-0.172762	0.106358	-0.0356044	-0.277575	-0.144862	-0.276148
GSM806847	-0.119954	-0.144431	-0.168979	-0.21008	-0.173801	-0.0726866	-0.171059	-0.385195	0.0521948	-0.141265	-0.298135	-0.145608	-0.432157	-0.158672	-0.28832	-0.140835	-0.106688	-0.21216	-0.045945	-0.17956	-0.232627	-0.25912	0.228893	-0.23455		TCGA-K4-A3WU-01	0.131792	0.00497654	-0.123012	-0.054901	0.12274	-0.0804145	0.570597	0.106982	0.0232159	0.102155	-0.225186	-0.00463286	-0.0515009	-0.135202	-0.163082	-0.11959	-0.132986	-0.312407	0.153311	-0.0340713	-0.0609693	0.0134695	-0.120948
GSM806848	-0.139203	-0.254197	-0.0798688	-0.139821	-0.25111	0.0139836	-0.160413	-0.414543	-0.0326405	-0.115268	-0.226764	-0.166298	-0.354572	-0.189251	-0.249983	-0.0655538	0.0433409	-0.095892	-0.17803	-0.0575646	-0.139214	-0.23228	0.435004	-0.0596464		TCGA-DK-A3IM-01	-0.0837981	-0.05734	-0.0903822	-0.0893646	-0.0850062	-0.153999	0.324989	0.0386172	-0.108528	-0.0507104	-0.211828	-0.0794904	-0.292733	-0.141006	-0.194557	-0.026454	-0.118068	-0.169637	0.0486823	-0.0739578	-0.258852	-0.14444	-0.338565
GSM806849	-0.0568135	-0.181842	-0.1577	-0.112753	-0.133792	-0.123751	0.0123676	-0.136653	-0.0428438	-0.127161	-0.279319	-0.190945	-0.31457	-0.203218	-0.267103	-0.160273	-0.10571	-0.196542	-0.166463	-0.134383	-0.142108	-0.206878	0.161748	-0.0634759		TCGA-DK-AA77-01	0.0325326	-0.0970591	-0.0891387	-0.105399	0.0343013	-0.102409	0.289939	-0.0656144	0.0518534	-0.02098	-0.299542	-0.0338325	-0.218294	-0.190871	-0.181934	-0.11577	-0.100171	-0.204392	0.142239	-0.0477244	-0.0763496	-0.0640283	-0.250031
GSM806850	-0.105047	-0.195697	-0.137463	-0.180627	-0.263257	-0.0845658	-0.145284	-0.3202	0.0843295	-0.148546	-0.309165	-0.185725	-0.407927	-0.185877	-0.290128	-0.166151	-0.0590824	-0.233168	-0.111214	-0.217174	-0.248718	-0.194494	0.0184571	-0.202873		TCGA-GD-A3OP-01	0.028572	-0.0605243	-0.13961	-0.049855	0.111011	-0.103706	0.587093	0.00464957	-0.0125909	0.0836165	-0.323838	0.0724737	-0.0869836	-0.179238	-0.188362	-0.0888853	-0.145405	-0.269503	0.160386	-0.0691023	-0.166109	-0.100058	-0.216891
GSM806851	-0.121197	-0.179476	-0.0883518	-0.191095	-0.125433	-0.0256908	-0.12724	-0.387339	0.0634589	-0.190185	-0.278994	-0.150833	-0.404275	-0.198604	-0.228755	-0.115879	0.00563064	-0.204883	-0.00903962	-0.144611	-0.222345	-0.250226	0.14486	-0.15793		TCGA-GV-A40E-01	-0.00700449	-0.116929	-0.044494	-0.0798126	-0.0460266	-0.112026	0.539186	0.188877	0.0152697	0.0276891	-0.108147	-0.092968	-0.251611	-0.0730575	-0.187366	-0.130918	-0.149541	-0.108431	0.0449108	0.0847577	-0.129422	-0.0837278	-0.225902
GSM806852	-0.0987877	-0.102986	-0.120581	-0.0844034	0.12801	-0.12353	-0.131712	0.0579327	0.147682	-0.160906	-0.207786	-0.181784	-0.413166	-0.148646	-0.111125	-0.138012	-0.169404	-0.162544	-0.141879	-0.184461	0.0432303	-0.257913	0.189	-0.183511		TCGA-XF-A8HG-01	-0.018405	-0.0953725	-0.177691	-0.0821616	-0.0745325	-0.108387	0.282045	-0.114145	-0.0909763	-0.0188125	-0.286554	-0.047639	-0.155142	-0.252432	-0.326015	-0.177012	-0.0704527	-0.146855	0.161122	-0.0417644	-0.334492	-0.151207	-0.225138
GSM806853	-0.106551	-0.231157	-0.184482	-0.15508	-0.219375	-0.0753931	-0.118664	-0.301696	-0.0263375	-0.135921	-0.321573	-0.128667	-0.312881	-0.147923	-0.210848	-0.0690679	-0.0641548	-0.198892	-0.148059	-0.137257	-0.239557	-0.204303	0.16986	-0.0788317		TCGA-ZF-A9R5-01	0.04906	-0.0531728	-0.1706	-0.172841	-0.0193809	-0.144024	0.231498	-0.0804105	-0.0880073	-0.0343041	-0.324552	0.00882976	-0.211713	-0.233092	-0.205348	-0.0620584	-0.140048	-0.24469	0.12985	-0.00958278	-0.17963	-0.0839149	-0.185881
GSM806854	-0.147556	-0.166194	-0.105444	-0.274816	-0.324279	-0.00256143	-0.137069	-0.262185	-0.0132885	-0.13453	-0.329521	-0.151031	0.032893	-0.210477	-0.287603	-0.143395	-0.0639968	-0.216246	0.0108169	-0.0886209	-0.310206	-0.313787	0.23034	-0.12461		TCGA-CF-A8HX-01	0.00910592	-0.0886779	-0.168941	-0.07356	0.0126736	-0.117032	0.396246	-0.0881083	-0.124178	-0.0146445	-0.232427	-0.0255939	-0.15412	-0.23573	-0.251402	-0.0710366	-0.124389	-0.262205	0.0249064	0.0352119	-0.34948	-0.0896959	-0.253288
GSM806855	-0.189824	-0.215394	0.00656241	-0.00545501	0.105802	0.0746467	-0.0959738	-0.202364	0.0966737	-0.161164	-0.07794	-0.0967264	-0.372524	-0.216331	-0.00418947	-0.0937108	-0.148235	-0.13264	-0.166961	-0.0356735	0.114273	-0.109964	0.195309	-0.180575		TCGA-S5-AA26-01	0.0117162	-0.072348	-0.218944	-0.140237	-0.00768986	-0.153577	0.407127	-0.072585	-0.114615	-0.0634104	-0.263754	0.0137139	-0.242489	-0.271274	-0.330873	-0.094002	-0.1081	-0.19917	0.121817	0.0431842	-0.368507	-0.113614	-0.269166
GSM806856	0.00816366	-0.214326	-0.00711888	0.0739422	-0.246425	0.126465	-0.141812	-0.18211	0.0517568	0.000336891	0.35807	-0.051945	-0.331463	-0.112234	-0.166979	-0.106265	0.0207938	-0.126772	-0.147577	-0.00507572	-0.0745844	-0.172579	0.14906	-0.144577		TCGA-XF-A8HF-01	0.0620934	-0.116381	-0.180639	-0.0823202	0.0231591	-0.102075	0.542066	0.00591651	-0.0305237	0.0272129	-0.23918	-0.039025	-0.162588	-0.200901	-0.199863	-0.140144	-0.029956	-0.140409	0.0381266	-0.0351909	-0.263963	-0.101631	-0.0227206
GSM806857	-0.138484	-0.194031	-0.184803	-0.130902	-0.371115	-0.121926	-0.169672	-0.106845	0.0509176	-0.0527154	-0.281752	-0.218921	-0.298617	-0.217797	-0.177354	-0.181981	-0.0574572	-0.23146	-0.298098	-0.15083	-0.143782	-0.257509	0.211844	-0.171044		TCGA-E7-A85H-01	0.0103958	-0.0677896	-0.108148	-0.0959299	-0.0482613	-0.140919	0.510316	0.0468582	0.0301643	0.0661776	-0.25532	-0.0481327	-0.0963192	-0.20939	-0.215137	-0.149287	-0.0490448	-0.210796	0.144374	-0.0629703	-0.109795	-0.0689286	-0.273945
GSM806858	-0.0613318	-0.147008	-0.129375	-0.10617	-0.278906	0.135639	-0.124284	-0.342123	0.0655347	-0.122251	0.287267	-0.11427	-0.0537437	-0.154422	-0.22185	-0.118761	-0.0381723	-0.187755	0.0163028	-0.059985	-0.16106	-0.236611	0.170833	-0.198236		TCGA-XF-A9SL-01	0.15445	0.0616808	-0.0566966	-0.0367986	0.21938	-0.0614261	0.57497	0.157289	0.0574956	0.202414	-0.272877	0.0523179	0.0601635	-0.113601	-0.144392	-0.143809	-0.149581	-0.268927	0.100849	-0.0298569	-0.144327	0.0188838	-0.204723
GSM806859	-0.195562	-0.138827	-0.108386	-0.192789	-0.345282	-0.0758854	-0.17276	-0.329215	0.0409551	-0.0732296	-0.267559	-0.145246	-0.436039	-0.216528	-0.268854	-0.178729	-0.0957931	-0.262195	-0.0600247	-0.133651	-0.252677	-0.285065	0.350561	-0.0819337		TCGA-DK-AA71-01	0.0421615	-0.0932142	-0.151101	-0.11743	-0.0052525	-0.124444	0.472121	0.0219797	-0.0848286	-0.00893242	-0.31942	-0.0700135	-0.148656	-0.236232	-0.273472	-0.160322	-0.108514	-0.199313	0.0423149	-0.021769	-0.19169	-0.125471	-0.337871
GSM806860	-0.0804741	-0.161937	-0.0807837	-0.184854	-0.19544	-0.0197463	-0.199639	-0.379019	-0.0329797	-0.0889807	-0.208354	-0.221345	-0.326176	-0.125727	-0.24631	-0.22748	-0.148234	-0.213253	0.0669283	-0.126225	-0.123675	-0.208851	0.265558	-0.16568		TCGA-DK-AA6T-01	0.405601	0.25633	0.0423611	-0.0240174	0.00585954	-0.0452303	0.470479	-0.068717	0.0836055	0.0519922	-0.331872	-0.0173495	-0.0888207	-0.14868	-0.12892	-0.146055	-0.0227929	-0.0747309	0.140133	-0.0865561	0.083629	0.0857362	-0.11838
GSM806861	-0.157856	-0.212797	-0.129028	-0.115087	-0.321836	-0.0670221	-0.0812185	-0.0902444	-0.0222825	0.0253596	-0.261314	-0.158236	-0.38583	-0.233927	-0.184311	-0.207805	-0.0577123	-0.237466	-0.245137	-0.217799	-0.0995436	-0.264889	0.239615	-0.127079		TCGA-GV-A3QK-01	0.0907771	-0.0714498	-0.0442565	-0.0301361	0.0554258	-0.0690623	0.327803	0.0524109	0.0466156	-0.0166531	-0.168502	0.0281776	-0.086725	-0.186843	-0.15527	-0.103812	-0.115447	-0.114752	0.124973	-0.0452577	-0.105737	-0.012858	-0.240002
GSM806862	-0.094083	-0.255697	-0.132207	-0.198661	-0.304561	-0.0753607	-0.103914	-0.298293	-0.0290194	-0.125134	-0.321411	-0.166914	-0.342024	-0.206538	-0.266364	-0.153372	-0.0783552	-0.263602	-0.0903135	-0.194813	-0.215405	-0.17221	0.14115	-0.229762		TCGA-DK-A3IK-01	0.0308211	-0.0637369	-0.178253	-0.179686	0.0379489	-0.14001	0.559032	0.014559	-0.0555846	-0.0449387	-0.243431	0.0149671	-0.143851	-0.255086	-0.243744	-0.0866426	-0.11449	-0.243435	0.163812	-0.0498169	-0.275012	-0.107403	-0.269163
GSM806863	-0.161299	-0.154269	-0.0657277	-0.0137678	-0.224517	-0.00590092	-0.0570646	-0.0950845	0.0568285	-0.0433699	-0.0859692	-0.167742	-0.432979	-0.121484	-0.107563	-0.0511726	-0.191787	-0.244832	-0.129571	-0.112543	-0.0615624	-0.299143	0.445849	-0.101167		TCGA-DK-A2I2-01	0.0259374	-0.0720718	-0.0575232	0.138102	0.0713014	-0.0213206	0.54283	0.323861	0.0543194	0.117493	-0.0499689	-0.0691574	-0.171329	0.0236088	-0.101312	-0.148511	-0.118163	-0.180964	0.0638211	-0.00854261	-0.19704	-0.051761	-0.288937
GSM806864	-0.152614	-0.159817	0.150799	0.152961	-0.000489167	0.127553	-0.158591	-0.155828	-0.0223089	0.0401554	0.197891	-0.0504722	-0.251331	-0.0593449	0.132248	0.118363	-0.175781	0.00441879	0.00363536	0.226526	0.316795	-0.0546754	0.429579	-0.0166812		TCGA-G2-A3IE-01	0.0189424	-0.0931029	-0.136899	-0.137238	-0.031922	-0.128003	0.372267	-0.0757259	-0.0692711	0.00954315	-0.165005	-0.0600874	-0.162439	-0.244759	-0.243089	-0.102999	-0.105133	-0.162964	0.18615	-0.041444	-0.271915	-0.085334	-0.266256
GSM806865	-0.0996017	-0.206799	-0.187485	-0.0817671	-0.258258	-0.0544843	-0.113421	-0.265184	-0.114262	-0.0610817	0.0545823	-0.113866	-0.456944	-0.180132	-0.293798	-0.287264	-0.063205	-0.230017	-0.0674307	-0.210356	-0.20931	-0.3544	0.112299	-0.175731		TCGA-GU-AATQ-01	0.0230093	-0.113862	-0.16636	-0.0853042	-0.0109979	-0.142532	0.455415	0.0315938	-0.00699235	0.031987	-0.330536	-0.0650756	-0.26373	-0.238546	-0.208729	-0.0918043	-0.166159	-0.190242	-0.00453387	-0.0400729	-0.217819	-0.106763	-0.304225
GSM806866	-0.138352	-0.212162	-0.150637	-0.18238	-0.236474	-0.0522391	-0.211708	-0.194846	0.0445497	-0.152436	-0.216464	-0.170509	-0.375736	-0.198242	-0.291342	-0.217041	-0.0668179	-0.203072	-0.144666	-0.225401	-0.241448	-0.281277	0.396337	-0.151568		TCGA-K4-A83P-01	0.277784	0.14604	-0.0276692	0.00143959	0.0997005	0.00230199	0.592779	0.199981	0.140519	0.182644	-0.168687	0.0500943	-0.00271455	-0.0543516	-0.102358	-0.126017	-0.0729486	-0.274145	0.185366	-0.0487313	0.0108337	0.120945	-0.148327
GSM806867	-0.112005	-0.150416	-0.204285	-0.167059	-0.100951	-0.0791054	-0.048734	-0.113698	0.134257	-0.18613	-0.35734	-0.172784	-0.319678	-0.227632	-0.247681	-0.12058	-0.16961	-0.248058	-0.256103	-0.18376	-0.192887	-0.259309	0.156934	-0.0931145		TCGA-GV-A3QF-01	0.00695302	-0.0867645	-0.209844	-0.202738	0.0916022	-0.114431	0.265103	0.0316733	-0.0950062	-0.0878175	-0.167795	-0.0303248	-0.162626	-0.111005	-0.293668	-0.186915	-0.051971	-0.155602	0.107604	-0.0557755	-0.383778	-0.137563	-0.321036
GSM806868	0.112948	-0.0509779	-0.108291	0.1598	-0.357977	0.119977	-0.0985806	-0.116168	0.0878069	-0.0206331	0.41768	0.064741	0.00886386	-0.0646748	-0.152948	-0.0705264	0.0327661	-0.141683	-0.189335	-0.060437	-0.0775823	-0.182502	0.276418	-0.178407		TCGA-GC-A6I1-01	0.12343	-0.0893969	-0.0333356	-0.00577175	-6.36e-05	0.00160232	0.485812	0.253227	0.179154	0.211123	-0.0208267	-0.0459206	-0.110002	-0.0259498	0.00246327	-0.0244107	-0.0452241	-0.129413	0.0833618	0.0181187	0.116919	-0.0607108	-0.0868284
GSM806869	-0.00343569	-0.0877553	-0.0361044	-0.0150102	0.192172	-0.0854719	-0.0945721	-0.342354	0.00574602	-0.0660488	-0.270154	-0.162371	-0.414594	-0.157462	-0.183988	-0.125128	-0.0656979	-0.215691	-0.103197	-0.12682	-0.0293194	-0.188722	0.1297	-0.162535		TCGA-CF-A47V-01	0.0299293	-0.0924693	-0.125129	-0.0885415	0.224167	-0.125529	0.439341	-0.0689702	-0.0407993	0.0146793	-0.231967	0.00191332	-0.103582	-0.20819	-0.247366	-0.0148052	-0.148633	-0.244373	0.111709	-0.00294834	-0.245321	-0.109821	-0.261283
GSM806870	-0.128517	-0.142195	-0.181092	-0.187372	-0.223138	-0.0168416	-0.164351	-0.302673	0.0756773	-0.16967	-0.176075	-0.128127	-0.39746	-0.199495	-0.287193	-0.14464	-0.0833336	-0.224392	-0.0437467	-0.160928	-0.284068	-0.277679	0.0281371	-0.252825		TCGA-FD-A3SM-01	-0.000323075	-0.0900692	-0.141875	-0.128422	0.0605909	-0.128753	0.549788	0.119964	-0.0748044	0.0464908	-0.301872	-0.00546001	-0.115632	-0.214016	-0.258637	-0.112764	-0.0880118	-0.270256	0.130849	-0.0185691	-0.253078	-0.126458	-0.268741
GSM806871	-0.0955268	-0.146152	-0.115271	-0.107346	0.139614	-0.00249823	-0.101839	-0.351215	0.00996449	-0.173358	-0.259854	-0.109718	-0.352583	-0.201368	-0.24982	-0.159552	-0.121769	-0.1402	-0.218152	-0.117772	0.00177128	-0.182482	0.344776	0.00181816		TCGA-GU-A766-01	0.115689	-0.0728367	0.0233546	-0.0718079	0.16931	-0.0055202	0.493964	0.15972	0.260434	0.188375	-0.0325221	0.0346639	-0.0386409	0.0216902	0.0965428	-0.0113899	-0.144391	-0.0560204	0.0489476	-0.0176456	0.11354	0.0149355	-0.178914
GSM806872	-0.0196	-0.148509	-0.0701229	-0.0195681	-0.0306384	0.058241	-0.00814288	-0.165186	0.0384933	-0.041949	0.12871	-0.129775	-0.264061	-0.195415	-0.225908	-0.0527167	-0.0593795	-0.125908	-0.121055	-0.100145	0.00975144	-0.280044	0.362836	-0.11691		TCGA-XF-AAMH-01	-0.0424258	-0.128399	-0.219485	-0.0970828	-0.0274809	-0.129171	0.459692	0.00707596	-0.140852	0.0341155	-0.24664	-0.0833744	-0.247914	-0.238154	-0.249008	-0.191805	-0.0944066	-0.172483	-0.0245337	-0.00675852	0.118276	-0.09195	-0.309984
GSM806873	-0.180823	-0.185022	-0.180541	-0.261337	-0.315475	0.0647427	-0.12048	-0.326284	0.0803115	-0.11352	-0.343958	-0.159351	-0.299431	-0.212289	-0.253852	-0.117179	-0.00966464	-0.258905	-0.0551285	-0.180999	-0.33363	-0.365603	0.0933779	-0.125968		TCGA-GC-A4ZW-01	-0.00233886	-0.0716177	-0.150212	-0.168331	-0.0160755	-0.126017	0.322907	-0.0346001	-0.0469859	-0.053413	-0.243178	-0.00958543	-0.262848	-0.247347	-0.223617	-0.202192	-0.131296	-0.167774	0.0535481	-0.0522279	-0.138655	-0.12578	-0.300084
GSM806874	-0.107984	-0.142886	-0.133631	-0.214615	-0.230302	-0.00862759	-0.0384351	-0.228889	0.125523	-0.119423	-0.365126	-0.201628	-0.332536	-0.232727	-0.265387	-0.217826	-0.0638272	-0.157956	-0.154283	-0.252231	-0.264415	-0.174163	0.303173	-0.0340165		TCGA-GD-A6C6-01	0.0142985	-0.106887	-0.164699	-0.113955	-0.036603	-0.114861	0.396672	0.00299373	-0.0553341	0.055872	-0.224385	-0.0591514	-0.131841	-0.226674	-0.316035	-0.0705176	-0.0444767	-0.134152	0.0635604	-0.0237356	-0.262672	-0.13719	-0.286451
GSM806875	-0.118959	-0.182385	-0.123663	0.109425	-0.0901352	0.0556877	-0.193532	-0.107519	0.140519	0.00562584	0.323682	-0.044267	-0.119005	-0.142602	-0.19523	-0.0743146	-0.100186	-0.142082	0.0327935	-0.00623514	0.0358995	-0.196542	0.420832	-0.127428		TCGA-HQ-A5NE-01	0.00799751	-0.103303	3.47e-05	-0.0672186	0.076548	-0.0880682	0.563492	0.150887	-0.0149225	0.0813771	-0.131297	0.0155037	-0.173686	-0.107549	-0.203377	-0.0597299	-0.122489	-0.215868	0.131534	-0.0327104	-0.257853	-0.0934286	-0.275301
GSM806876	-0.139442	-0.235055	-0.0835952	-0.187759	-0.300524	-0.0591047	-0.118276	-0.217374	0.0389875	-0.137841	-0.365775	-0.166856	-0.456824	-0.16364	-0.243186	-0.161366	-0.166577	-0.262996	-0.0935278	-0.246829	-0.249566	-0.332201	0.402704	-0.203641		TCGA-CU-A0YN-01	-0.0237972	-0.0649469	-0.0609471	0.0225518	0.0569442	-0.087362	0.560808	0.211787	-0.00433107	0.0595917	-0.13713	-0.0581151	-0.252526	-0.0261959	-0.119513	-0.128041	-0.0943496	-0.209068	0.117567	0.00380105	-0.109819	-0.0969877	-0.276501
GSM806877	-0.104809	-0.221904	-0.0764628	-0.183152	-0.358429	0.00681854	-0.12337	-0.155282	0.000726512	0.0357347	-0.308029	-0.149089	-0.344731	-0.164304	-0.183676	-0.0621473	-0.117174	-0.293139	0.0160061	-0.241933	-0.0419866	-0.185494	0.164589	-0.150144		TCGA-CF-A8HY-01	0.00907782	-0.0798194	-0.157123	-0.0143943	0.0790333	-0.126544	0.371587	-0.0928628	-0.134518	-0.0620861	-0.268521	0.0193226	-0.189012	-0.196958	-0.235627	-0.0605774	-0.0999681	-0.212186	0.00615451	-0.0289553	-0.199114	-0.141997	-0.230773
GSM806878	0.0423469	-0.116979	-0.0664627	0.0578901	0.066928	0.274068	-0.0547306	-0.114959	0.00682405	-0.0135458	0.298297	-0.0316511	-0.21198	-0.0667706	-0.00521469	-0.0683118	-0.069334	-0.109812	-0.0142929	-0.000474093	-0.0325799	-0.178081	0.358821	-0.176524		TCGA-DK-A3X1-01	0.0104043	-0.122797	-0.14891	-0.0728261	0.0236001	-0.104174	0.480782	0.0565094	-0.0665715	0.00441555	-0.225332	-0.0371567	-0.130374	-0.221785	-0.214444	-0.147668	-0.117694	-0.228069	0.16608	-0.0485441	-0.249269	-0.0680267	-0.242679
GSM806879	-0.0904361	-0.223538	-0.107074	0.00623402	-0.292598	0.0705942	-0.0638224	-0.0781442	0.0303923	-0.126142	0.0670722	-0.115909	-0.214945	-0.178977	-0.156587	0.0269565	-0.185609	-0.132507	-0.133352	0.136686	0.0492416	-0.301551	0.415645	-0.199036		TCGA-XF-A9SK-01	-0.00128436	-0.0862187	-0.0854914	0.014046	-0.0358942	-0.0719444	0.556527	0.0916069	0.0522365	0.123996	-0.29883	-0.0046063	-0.106959	-0.158349	-0.14557	-0.0152714	-0.128509	-0.292717	0.0955406	0.0812058	-0.188893	-0.0981249	-0.263881
GSM806880	-0.0823683	-0.175071	-0.0210601	-0.1941	-0.182487	-0.0489329	-0.112582	-0.299817	0.0666817	-0.0386759	-0.282157	-0.108254	-0.367811	-0.186548	-0.238759	-0.10212	0.013774	-0.225546	-0.108713	-0.198011	-0.279683	-0.301031	0.0622755	-0.131183		TCGA-UY-A9PE-01	0.00188111	-0.0784306	-0.197955	-0.103044	-0.0106127	-0.138418	0.525237	0.0375619	-0.0402228	-0.0225249	-0.193737	-0.0549016	-0.116447	-0.223977	-0.220144	-0.147611	-0.0511479	-0.146184	0.153307	-0.066625	-0.303132	-0.104331	-0.34014
GSM806881	-0.101339	-0.185591	-0.17147	-0.0993048	-0.089899	-0.163673	-0.115978	0.032989	-0.0196072	-0.139675	-0.142174	-0.0618319	-0.28775	-0.23634	-0.165918	-0.205485	-0.246773	-0.226693	-0.273772	-0.162389	-0.119761	-0.137892	0.146972	-0.183429		TCGA-FD-A62P-01	-0.00314826	-0.10948	-0.0729947	0.0125877	0.0506952	-0.0516705	0.572699	0.171548	0.0603645	0.135791	-0.275265	-0.0172037	-0.145562	-0.102581	-0.19736	-0.0843001	-0.136857	-0.166554	0.0705502	0.0430783	-0.0169871	-0.105135	-0.300441
GSM806882	-0.120699	-0.155825	-0.143407	-0.216049	-0.291634	-0.00599843	-0.129449	-0.297047	0.0414767	-0.179787	-0.197242	-0.127934	-0.0278813	-0.200988	-0.265414	-0.214388	-0.0397395	-0.227343	0.000840832	-0.118821	-0.354612	-0.360578	0.0945508	-0.163193		TCGA-GU-A764-01	0.02465	-0.0578313	-0.0300466	-0.0443971	0.0870289	-0.0532464	0.60138	0.203587	0.0992846	0.181014	-0.16071	-0.0767186	-0.187408	-0.110289	-0.0488952	-0.0875523	-0.111583	-0.212092	0.05587	-0.0380509	-0.120894	-0.0384469	-0.242821
GSM806883	-0.144245	-0.130964	-0.157863	-0.0209837	0.130872	0.015769	-0.120648	-0.188242	-0.0179135	-0.098319	-0.266099	-0.213196	-0.414402	-0.102606	0.0213724	-0.121538	-0.056233	-0.191856	-0.221148	-0.115459	0.0962195	-0.244752	0.407973	-0.108775		TCGA-2F-A9KO-01	0.134123	-0.0686377	-0.0322274	-0.0356604	-0.040933	-0.0531137	0.559602	0.0967394	0.102588	0.0594011	-0.22775	0.0512229	-0.165091	-0.151878	-0.0908863	-0.0993569	-0.0712574	-0.252856	0.136036	-0.027746	0.0477079	0.0412274	-0.197628
GSM806884	-0.035834	-0.181507	-0.112318	-0.17331	-0.115037	-0.170596	-0.138412	-0.285738	0.0926058	-0.133642	-0.356448	-0.135027	-0.421241	-0.16232	-0.230484	-0.0685021	-0.0683068	-0.23206	-0.0193636	-0.153466	-0.268082	-0.149432	0.0455436	-0.233287		TCGA-FD-A3SQ-01	0.0427539	-0.0502183	-0.107385	-0.0113863	0.104858	-0.0910427	0.616222	0.191385	0.00852671	0.0889352	-0.278494	-0.0189417	-0.129348	-0.188188	-0.126954	-0.0502399	-0.134533	-0.303832	0.126713	0.0377679	-0.254141	-0.0905659	-0.313335
GSM806885	-0.122417	-0.171728	-0.0468758	-0.145189	0.00671144	-0.0423574	-0.162978	-0.388056	0.0288993	-0.0709079	-0.0350365	-0.0475064	-0.00426901	-0.130711	-0.218547	-0.202292	0.0355308	-0.194888	-0.112381	-0.150897	-0.142301	-0.217417	0.353962	-0.142305		TCGA-FD-A6TA-01	0.176355	-0.0651324	-0.108044	-0.0544776	0.049665	-0.0618095	0.578535	0.128612	0.0559974	0.103427	-0.268302	-0.0126966	-0.11506	-0.141602	-0.17506	-0.152591	-0.0728875	-0.247238	0.117302	0.00164116	-0.124237	-0.0677975	-0.266528
GSM806886	-0.160323	-0.180138	-0.0843248	0.0583749	-0.0774849	0.1389	-0.116118	-0.0274031	0.0695907	0.00431096	0.323277	-0.119629	-0.103857	-0.0825741	-0.104937	0.0546415	-0.080764	-0.155999	-0.0307597	-0.02169	0.0141704	-0.313177	0.424185	-0.220537		TCGA-ZF-AA53-01	0.0812113	-0.119751	-0.022117	0.0295541	0.0205918	-0.0400486	0.548792	0.204135	0.143224	0.184074	-0.196425	-0.0981457	-0.215771	-0.0147148	-0.104603	-0.0941399	-0.139558	-0.14514	0.0254194	-0.0300682	-0.0544355	-0.0902025	-0.239704
GSM806887	-0.0688662	-0.194732	-0.168272	-0.166326	-0.29985	-0.0476054	-0.0329196	-0.0681216	0.0758875	-0.105493	-0.237875	-0.188997	-0.373613	-0.15974	-0.274495	-0.19802	-0.0262289	-0.222348	0.00723463	-0.313125	-0.247421	-0.201075	0.210258	-0.106455		TCGA-XF-AAMR-01	-0.0370192	-0.110766	-0.148418	-0.0619804	0.11363	-0.104481	0.532467	0.0469649	-0.0603715	0.182521	-0.298159	0.00188184	-0.196862	-0.174607	-0.157738	-0.0796193	-0.164887	-0.332346	0.112055	-0.0717732	-0.28823	-0.154515	-0.245284
GSM806888	-0.144564	-0.117364	-0.124111	-0.208567	-0.27249	-0.0737696	-0.140438	-0.37783	0.0737447	-0.15406	-0.253366	-0.122883	-0.461046	-0.178506	-0.259329	-0.172599	0.00875094	-0.198186	-0.0905543	-0.1863	-0.332922	-0.36029	0.152581	-0.203529		TCGA-E7-A4IJ-01	0.079232	-0.0762058	-0.149043	-0.107995	0.0605911	-0.126084	0.365506	-0.0802776	-0.0142238	-0.0519949	-0.151564	-0.0658641	-0.178068	-0.211302	-0.0931293	-0.138203	-0.0911456	-0.177957	0.136636	0.0275974	-0.0813216	-0.0487164	-0.179045
GSM806889	-0.0856789	-0.259123	-0.0986789	-0.211146	-0.187189	-0.167738	-0.109892	-0.281618	0.100518	-0.0630458	-0.3485	-0.124326	-0.430083	-0.154169	-0.24253	-0.189589	-0.0980146	-0.276529	-0.13778	-0.250222	-0.15457	-0.236551	0.139356	-0.153922		TCGA-BT-A42C-01	-0.000577798	-0.0765052	-0.166246	-0.14055	0.0270257	-0.138628	0.314982	-0.0143219	-0.0944978	-0.047866	-0.102145	-0.05153	-0.210806	-0.183197	-0.265771	-0.154321	-0.105092	-0.229731	0.0330934	-0.00390852	-0.218107	-0.12495	-0.294782
GSM806890	-0.167265	-0.200146	-0.0549905	-0.0633821	-0.0254552	-0.0785471	-0.104754	-0.325809	0.0543702	-0.0856281	0.0468775	-0.200138	-0.330253	-0.197534	-0.263079	-0.142	-0.107327	-0.181607	-0.0658396	-0.184668	-0.195407	-0.315895	0.254693	-0.0901825		TCGA-4Z-AA83-01	0.0407602	-0.0835958	-0.0901385	-0.080762	0.0892931	-0.0944801	0.458309	0.0952651	0.0405984	0.0231086	-0.16163	-0.0360846	-0.17025	-0.141458	-0.116711	-0.120061	-0.0624696	-0.212866	0.117732	0.0200838	-0.264225	-0.10363	-0.268811
GSM806891	-0.124755	-0.219325	-0.173028	-0.123308	-0.27481	-0.037681	-0.0882016	-0.151148	0.0349912	-0.0884707	-0.213382	-0.132347	-0.398907	-0.187881	-0.264748	-0.149727	-0.194305	-0.180225	-0.29677	-0.295585	-0.270806	-0.254215	-0.0285136	-0.221183		TCGA-XF-AAMW-01	0.0339118	-0.0748901	-0.053542	-0.0122058	0.0669734	-0.07684	0.475249	0.174157	0.056174	0.0965334	-0.192316	-0.0610306	-0.22635	-0.127513	-0.196177	-0.123209	-0.133583	-0.180792	0.0857359	0.00282236	-0.242924	-0.0440898	-0.326366
GSM806892	0.00881465	-0.197034	-0.0453828	-0.201537	-0.239982	-0.0936937	-0.0717038	-0.213843	0.0281188	-0.0743159	-0.10738	-0.20277	-0.401844	-0.20725	-0.217166	-0.213351	-0.00439639	-0.194638	-0.0830232	-0.326728	-0.278863	-0.385882	-0.121244	-0.191208		TCGA-G2-A2EC-01	0.0467656	-0.0809222	-0.064818	-0.10633	0.139253	-0.115516	0.600664	0.0764228	-0.0340971	0.0462699	-0.257629	0.0817259	-0.10379	-0.222895	-0.156045	-0.0696977	-0.121252	-0.30165	0.135394	0.00508054	-0.18897	-0.066119	-0.261227
GSM806893	-0.0400642	-0.192612	-0.0121061	0.135473	0.150609	0.149056	-0.165594	-0.127595	0.0718952	0.00311736	0.458881	-0.0481685	-0.0916957	-0.146916	-0.0392957	-0.0341658	0.0294177	-0.0344876	-0.0928747	0.0102381	0.111733	-0.186495	0.344553	0.0221929		TCGA-CF-A1HR-01	0.0608705	-0.0904117	-0.135704	-0.0950348	0.089117	-0.115211	0.504207	-0.0111989	-0.00681193	0.0580334	-0.312474	-0.0217647	-0.120186	-0.200943	-0.156624	-0.0923679	-0.112186	-0.205751	0.0855017	-0.0491474	-0.118521	-0.155408	-0.259476
GSM806894	-0.176039	-0.194597	-0.121104	-0.192365	-0.380055	0.0863927	-0.0993789	-0.173938	0.014968	-0.0966242	-0.242174	-0.144019	-0.416379	-0.132787	-0.258597	-0.198215	-0.12224	-0.205556	-0.14259	-0.285646	-0.233374	-0.213343	0.0493142	-0.202382		TCGA-FD-A3SL-01	0.00088054	-0.0627698	-0.109343	-0.0368596	0.219426	-0.104777	0.573944	0.13899	0.0629633	0.110146	-0.298567	0.0557334	-0.144014	-0.163018	-0.153797	-0.136997	-0.138696	-0.248904	0.169657	-0.105582	-0.18038	-0.115113	-0.277523
GSM806895	0.111808	-0.201637	-0.121482	-0.108183	-0.341519	-0.0228402	-0.02625	-0.238428	0.05789	-0.0896535	-0.0651257	-0.192101	-0.285819	-0.243803	-0.310381	-0.15071	0.0220757	-0.187566	-0.156886	-0.211262	-0.0965469	-0.28246	0.353591	-0.0935174		TCGA-BT-A20U-01	0.00154875	-0.105829	-0.125372	-0.0226491	0.00441226	-0.132358	0.527441	0.109656	-0.0440806	0.02549	-0.21398	-0.0352942	-0.275768	-0.153625	-0.213257	-0.144033	-0.134894	-0.187746	0.0778732	-0.0651344	-0.189811	-0.101645	-0.279236
GSM806896	-0.106908	-0.17768	-0.0877204	-0.148265	-0.106744	-0.0929024	-0.0639469	-0.252009	0.145914	-0.189583	-0.305353	-0.178336	-0.395805	-0.212171	-0.276682	-0.138076	-0.196391	-0.219775	-0.256075	-0.157362	-0.147313	-0.197963	0.0621239	-0.0987845		TCGA-ZF-A9RD-01	0.218972	0.00776034	-0.0594504	0.0134388	0.0400311	-0.057072	0.518806	0.0810201	0.140051	0.162457	-0.155917	-0.0197902	-0.191508	-0.0637379	0.0118798	-0.0458935	-0.0941966	-0.163831	0.0629111	-0.00449874	0.00525927	-0.02619	-0.164053
GSM806897	-0.0722038	-0.197864	-0.105799	-0.0604639	-0.0202638	-0.0728604	-0.0585763	-0.0706944	-0.0373504	-0.0323818	-0.120681	-0.170301	-0.485633	-0.241988	-0.0688282	-0.126978	-0.0976922	-0.0818147	-0.165766	-0.0437611	0.0271538	-0.324705	0.389865	-0.131011		TCGA-DK-AA6Q-01	0.0139321	-0.0958538	-0.104876	-0.00282468	-0.0795446	-0.0960829	0.325785	-0.10337	0.0164723	0.0863267	-0.229261	-0.103165	-0.267111	-0.192069	-0.0525532	-0.0512202	-0.146713	-0.149701	0.0449948	-0.00798645	0.0746208	-0.0881734	-0.217992
GSM806898	-0.0985701	-0.15419	0.0130537	0.247749	-0.0592348	0.191128	-0.136418	-0.0351425	0.0215162	-0.00911325	0.268613	-0.0431386	-0.172224	-0.0933158	0.0837561	0.0400521	-0.0897632	-0.0487334	-0.235059	0.259167	0.367729	-0.0163286	0.437268	-0.0659096		TCGA-DK-A2I4-01	0.101516	-0.0700533	0.0432938	-0.0420757	0.0945652	-0.00476938	0.555288	0.327809	0.21356	0.258225	-0.25119	0.0537069	-0.0884456	-0.00309354	0.0643279	-0.131484	-0.109362	-0.174564	0.116412	-0.0549318	0.183524	0.0262422	-0.138351
GSM806899	-0.192354	-0.160693	-0.197122	-0.201874	-0.224022	0.0273273	-0.121518	-0.324143	0.0434198	-0.150069	-0.182644	-0.14911	-0.33922	-0.156787	-0.297153	-0.159343	-0.0880069	-0.229258	0.0333426	-0.151361	-0.294527	-0.248332	0.0084684	-0.190036		TCGA-FD-A3B7-01	-0.00102367	-0.0534161	-0.00301951	-0.0159525	0.210273	-0.0549138	0.535818	0.288663	0.155765	0.206071	-0.0947405	-0.0292623	-0.148942	-0.0291093	-0.0276223	-0.0254252	-0.0805238	-0.172526	0.101767	-0.0211161	0.17413	-0.0325065	0.00275863
GSM806900	0.0674976	-0.218161	-0.0236046	-0.042232	0.146676	0.140891	-0.119322	-0.216001	0.0364289	0.00438672	0.200243	-0.0679551	-0.127734	-0.0751177	-0.186322	-0.0374248	-0.0336386	-0.132619	-0.160979	-0.146003	-0.0546942	-0.0816635	0.483597	-0.0937357		TCGA-E7-A7DV-01	0.0829954	-0.107684	-0.0388915	0.0615902	-0.0272098	-0.0299625	0.47698	0.369651	0.16474	0.277378	-0.209591	-0.0314749	-0.0681741	-0.0188302	-0.191493	-0.106968	-0.0938472	-0.189814	0.0450423	-0.0650515	-0.0713191	-0.141157	-0.271292
GSM806901	-0.141172	-0.213862	-0.142272	-0.184039	-0.296153	-0.04544	-0.136034	-0.241516	0.105828	-0.0628389	-0.208759	-0.0834076	-0.440419	-0.224687	-0.264845	-0.199846	-0.154051	-0.217566	-0.0708754	-0.221374	-0.299749	-0.219565	0.384821	-0.130475		TCGA-ZF-AA5N-01	-0.0156775	-0.107492	-0.154271	-0.153559	0.0317499	-0.137417	0.371069	-0.0375244	-0.0231415	-0.0599821	-0.219742	-0.0192003	-0.175678	-0.17115	-0.133312	-0.119071	-0.122601	-0.159455	0.0278115	0.0230891	-0.150458	-0.0975644	-0.310744
GSM806902	-0.102967	-0.19059	-0.0880584	-0.0199074	-0.308705	0.102189	-0.110613	-0.246712	0.0511584	-0.00243928	0.211598	-0.16694	-0.196585	-0.181874	-0.180031	-0.0736432	-0.0516884	-0.232907	-0.194153	-0.0591522	-0.048541	-0.135259	0.301935	-0.260296		TCGA-DK-A1AG-01	0.0100897	-0.085775	-0.179908	-0.125785	0.0420633	-0.116078	0.271702	-0.0611321	-0.071237	-0.0337937	-0.241747	-0.0297796	-0.203343	-0.130378	-0.171576	-0.0648434	-0.075048	-0.233544	0.0484706	0.0209848	-0.156876	-0.115549	-0.242661
GSM806903	0.0322548	-0.135704	-0.116914	-0.0950987	-0.364948	0.00523166	-0.132408	-0.223138	0.0253983	-0.135589	-0.232522	-0.185644	-0.27617	-0.19112	-0.205095	-0.0990696	-0.0935291	-0.18224	-0.183729	-0.0259205	-0.115527	-0.0929029	0.44686	-0.110911		TCGA-CU-A3YL-01	0.00644725	-0.0977851	-0.17118	-0.11279	0.178203	-0.12705	0.472478	-0.0744253	-0.0410663	-0.059746	-0.301566	0.0146775	-0.118663	-0.2072	-0.227095	-0.152504	-0.139808	-0.278729	0.097556	-0.014732	-0.159742	-0.11396	-0.232516
GSM806904	-0.10918	-0.191214	-0.177422	-0.107551	-0.275151	-0.0877066	-0.0700912	-0.127305	0.0159059	-0.0608999	0.0175994	-0.13021	-0.298612	-0.203574	-0.277235	-0.167252	-0.108591	-0.225328	-0.238099	-0.243566	-0.310572	-0.275279	0.0143928	-0.216827		TCGA-LC-A66R-01	0.0536512	-0.0783197	-0.041437	-0.0419873	0.134084	-0.071122	0.540868	0.148298	0.102282	0.144994	-0.158508	-0.00149051	-0.207761	-0.0621219	-0.0567899	-0.0365581	-0.0889729	-0.195751	0.10137	0.00188414	0.0239956	-0.0472805	-0.150569
GSM806905	-0.184734	-0.277433	-0.134641	-0.174115	-0.105242	0.0609796	-0.118717	-0.352511	-0.0018483	-0.0955648	-0.148986	-0.215525	-0.297762	-0.123032	-0.223893	-0.043287	-0.026696	-0.190781	-0.0937756	-0.1327	-0.133274	-0.296594	0.32011	-0.111737		TCGA-GV-A40G-01	-0.0136057	-0.120844	-0.199457	-0.163952	0.111965	-0.15298	0.323371	-0.0823543	-0.115715	-0.0975544	-0.250082	-0.109895	-0.16793	-0.17525	-0.287257	-0.135222	-0.12103	-0.201175	0.0991834	-0.0212085	-0.327868	-0.194354	-0.302351
GSM806906	-0.098892	-0.201752	-0.0274992	-0.0714708	-0.313441	0.0430651	-0.17755	-0.295786	0.0615142	-0.105396	-0.097648	-0.117555	-0.305708	-0.172958	-0.221541	-0.0380866	-0.0167138	-0.176114	-0.0833576	-0.194692	-0.171425	-0.171903	0.220387	-0.104203		TCGA-FD-A3B8-01	0.125983	0.0204843	0.0347432	-0.0112209	0.193252	-0.00397314	0.569607	0.32817	0.228857	0.239718	-0.180681	-0.0166645	-0.103586	0.027282	-0.0160032	-0.0879413	-0.140115	-0.217708	0.128225	-0.0468151	0.111227	0.063657	-0.130697
GSM806907	-0.0705025	-0.18521	-0.164731	-0.265822	-0.312768	0.00346913	-0.116606	-0.339415	0.066173	-0.143996	-0.340633	-0.13533	-0.330039	-0.165627	-0.263368	-0.159011	-0.00999179	-0.250942	0.0179669	-0.174358	-0.252843	-0.3363	0.0813934	-0.197915		TCGA-BT-A3PK-01	0.00493993	-0.117922	-0.0531535	-0.0622439	0.217405	-0.0657612	0.577626	0.18433	0.0644404	0.0984834	-0.042883	-0.0599946	-0.237445	-0.00907596	-0.112411	-0.117636	-0.119332	-0.147131	0.0781793	0.00236757	-0.200551	-0.0952254	-0.353277
GSM806908	-0.0421616	-0.139871	-0.106406	-0.124192	-0.210611	0.018918	-0.144579	-0.321362	0.0837915	-0.0997157	-0.148094	-0.174366	-0.288847	-0.115338	-0.242042	-0.178798	-0.131293	-0.236307	-0.145246	-0.0911738	-0.156774	-0.151895	0.404182	-0.141242		TCGA-XF-A9T0-01	0.0112648	-0.0911447	-0.14207	-0.0994574	0.0280541	-0.0959356	0.540152	0.0677322	-0.0346063	0.0210464	-0.120991	-0.0989526	-0.0894346	-0.176331	-0.169078	-0.133806	-0.0798597	-0.177729	0.143156	-0.0579753	-0.165618	-0.051601	-0.235456
GSM806909	-0.116785	-0.149755	-0.125357	-0.222381	-0.180917	-0.0295648	-0.039488	-0.291157	0.0771663	-0.0904276	-0.354177	-0.180144	-0.471018	-0.220951	-0.267929	-0.153025	-0.0160302	-0.211083	-0.0989985	-0.244003	-0.25348	-0.203805	0.242185	-0.150079		TCGA-BL-A3JM-01	-0.0348465	-0.0823051	-0.171946	-0.120731	0.0393138	-0.129353	0.428943	0.0163987	-0.0247795	-0.0291713	-0.317274	-0.150211	-0.245023	-0.20141	-0.148487	-0.150992	-0.156827	-0.132893	0.0703489	-0.0525565	-0.00861554	-0.0773971	-0.106955
GSM806910	-0.079862	-0.258545	-0.184212	-0.171506	-0.217324	-0.132892	-0.122218	-0.117422	0.111968	-0.131738	-0.239416	-0.145088	-0.0563396	-0.247542	-0.2402	-0.160817	-0.220731	-0.23568	-0.185955	-0.170355	-0.23287	-0.195306	0.23786	-0.163766		TCGA-PQ-A6FN-01	0.0185431	-0.067736	-0.142615	-0.0590767	0.0616839	-0.124449	0.520487	0.0633401	-0.0247755	0.0719596	-0.257051	-0.0511879	-0.165911	-0.130877	-0.112671	-0.0609602	-0.0943655	-0.135516	0.118185	0.023477	-0.137844	-0.130335	-0.220702
GSM806911	-0.0784047	-0.1799	-0.106427	-0.12049	-0.34212	-0.00877852	-0.077584	-0.162344	0.051178	-0.0951591	-0.0659367	-0.183739	-0.0681805	-0.192803	-0.219897	-0.195345	-0.106866	-0.246402	-0.146308	-0.250569	-0.12386	-0.239108	0.122173	-0.15773		TCGA-4Z-AA81-01	0.0861787	-0.124459	-0.00834896	-0.120853	-0.0796083	-0.121582	0.377858	0.0480724	0.0416129	0.00925043	-0.265391	-0.120037	-0.219412	-0.171249	-0.015927	-0.0969772	-0.0853507	-0.112647	0.0620596	0.0427501	0.0495796	0.00220718	-0.215507
GSM806912	-0.0825977	-0.139924	-0.0287382	-0.0542553	0.122287	0.0746789	-0.0835508	-0.324197	0.0609822	-0.0549421	0.0334144	-0.0885406	-0.186428	-0.135653	-0.148305	-0.107967	-0.0449116	-0.203725	0.130306	-0.0141501	-0.106917	-0.23658	0.0641531	-0.218446		TCGA-C4-A0F1-01	-0.0189696	-0.0644132	-0.126956	-0.072879	0.026331	-0.12703	0.532733	0.0290189	0.0125547	-0.00647234	-0.181239	-0.0777135	-0.253529	-0.0987232	-0.135251	-0.0545913	-0.106623	-0.229667	0.120935	-0.0630452	-0.275762	-0.147528	-0.293855
GSM806913	-0.131754	-0.179295	-0.19828	-0.150508	-0.180268	-0.0907106	-0.167942	0.0394538	0.0393852	-0.0731748	-0.174777	-0.155513	-0.425717	-0.239056	-0.265702	-0.186396	-0.160359	-0.266271	-0.263918	-0.176847	-0.0922671	-0.228609	0.337997	-0.152203		TCGA-DK-A6B0-01	0.00731109	-0.0652761	-0.171816	-0.133713	0.0432973	-0.139638	0.251429	-0.0942835	-0.100589	0.00145255	-0.248504	8.8e-05	-0.183083	-0.218892	-0.245966	-0.0471976	-0.107263	-0.253572	0.113793	-0.0544042	-0.247654	-0.14308	-0.262768
GSM806914	0.0641899	-0.171415	-0.0859235	-0.0457228	0.127031	0.0938948	-0.131237	0.00102085	-0.0122401	-0.0396415	0.145904	-0.0661032	-0.378981	-0.165212	-0.24002	-0.0971378	-0.113976	-0.170262	-0.0503733	-0.132182	-0.182529	-0.248734	0.211462	-0.280728		TCGA-G2-A2EF-01	-0.0483814	-0.050202	-0.0518233	0.00933941	0.0531191	-0.0952048	0.414879	0.13513	0.145273	0.136056	-0.105839	-0.0134652	-0.221562	-0.141762	0.0144384	-0.0230529	-0.0882956	-0.160551	0.0583607	-0.062337	-0.0195428	-0.106273	-0.175555
GSM806915	-0.0424996	-0.20528	-0.107432	-0.243781	-0.357177	-0.0832768	-0.06091	-0.189813	-0.00306476	-0.0743185	-0.311841	-0.170945	-0.325821	-0.251548	-0.33271	-0.16559	-0.10678	-0.224839	-0.158356	-0.167623	-0.305676	-0.267845	0.0763991	-0.18566		TCGA-2F-A9KP-01	0.0428142	-0.0680417	-0.170947	-0.151815	0.0587473	-0.119543	0.388406	-0.0895251	-0.0881273	-0.0965863	-0.269735	-0.0334017	-0.132625	-0.208345	-0.261447	-0.0868897	-0.121275	-0.168777	0.173411	-0.0221283	-0.317959	-0.14037	-0.271784
GSM806916	-0.112011	-0.255058	-0.0623805	-0.117882	-0.357804	-0.0412282	-0.167124	-0.0688636	-0.0398879	-0.0949323	0.0352798	-0.0563622	-0.397701	-0.134549	-0.216515	-0.220167	-0.0929986	-0.274779	-0.16714	-0.270147	-0.136267	-0.343247	0.359327	-0.252224		TCGA-ZF-AA5P-01	0.0751029	-0.0409054	-0.0831791	-0.10667	0.181761	-0.0932636	0.601918	0.189209	0.0611711	0.090532	-0.0342783	-0.0145993	-0.0808756	-0.163832	-0.176608	-0.136644	-0.0992026	-0.257151	0.141923	-0.0865925	-0.218541	-0.070373	-0.253837
GSM806917	-0.0521346	-0.214987	-0.310966	-0.141205	-0.255676	-0.0846645	-0.0641271	-0.181572	0.0997913	-0.114108	-0.270235	-0.210523	-0.387063	-0.262462	-0.273613	-0.197216	-0.131256	-0.240878	-0.15131	-0.226793	-0.186144	-0.192219	0.222797	-0.13759		TCGA-E7-A5KE-01	-0.00751699	-0.127599	-0.1822	-0.144458	0.010389	-0.183271	0.199217	-0.0952816	-0.14215	-0.195754	-0.191008	-0.0916042	-0.225403	-0.199733	-0.339346	-0.137776	-0.120906	-0.191331	0.0343765	-0.113566	-0.373747	-0.178086	-0.17558
GSM806918	-0.135557	-0.178156	-0.208401	-0.121905	-0.346361	-0.0607739	-0.102808	-0.146665	-0.0281036	-0.0592242	-0.243228	-0.140347	-0.414484	-0.209096	-0.269634	-0.174981	-0.10128	-0.263229	-0.184964	-0.143847	-0.081734	-0.126792	0.41329	0.0951085		TCGA-K4-AAQO-01	0.0182806	-0.082877	-0.111511	-0.0893758	0.0874587	-0.0721766	0.543173	0.0861708	0.0138267	0.0888514	-0.308097	0.0115494	-0.0341843	-0.199436	-0.165528	-0.154453	-0.137145	-0.224893	0.13922	-0.0587023	-0.184616	-0.0746754	-0.225915
GSM806919	-0.0606056	-0.0778943	-0.244577	-0.119728	-0.0736963	-0.0882005	-0.16012	-0.183986	0.163443	-0.186469	-0.213788	-0.17351	-0.398864	-0.175603	-0.272699	-0.220295	-0.0513626	-0.147679	-0.188323	-0.163727	-0.0337592	-0.108517	0.279336	-0.104369		TCGA-CF-A9FF-01	0.0720077	0.00709285	-0.125247	-0.127349	0.188393	-0.0897902	0.515002	0.0127618	-0.0274477	-0.00228186	-0.203445	0.00675137	-0.128803	-0.201355	-0.178887	-0.129357	-0.112085	-0.212223	0.115516	-0.0485222	-0.182816	-0.0346132	-0.21666
GSM806920	-0.185825	-0.166574	-0.000906231	0.0824358	-0.344563	0.250404	-0.154634	-0.0865824	-0.0283348	-0.0200513	0.347689	-0.126755	-0.0278464	-0.146059	-0.0685476	0.070935	-0.29748	-0.124232	0.023202	0.196292	0.053562	0.111737	0.430663	-0.16782		TCGA-CF-A7I0-01	-0.0202657	-0.0764399	-0.18764	-0.0857212	0.203969	-0.105294	0.533406	-0.0801083	-0.102821	-0.00120221	-0.297978	0.0412832	-0.0935597	-0.199817	-0.194338	-0.0968504	-0.127973	-0.220339	0.127287	-0.0919322	-0.191086	-0.098513	-0.214537
GSM806921	-0.205546	-0.211068	-0.146115	0.0218855	-0.144069	-0.0279203	-0.103156	-0.255981	0.115371	-0.111125	0.124736	-0.184084	0.0361765	-0.193983	-0.104805	-0.0841642	0.0183154	-0.17235	-0.198339	-0.0793306	-0.0131087	-0.229799	0.40855	-0.151903		TCGA-SY-A9G0-01	0.0503109	-0.00392708	-0.116748	-0.0943292	0.258233	-0.110746	0.57883	0.119562	-0.0257678	0.0561788	-0.261792	0.0114842	-0.182497	-0.203329	-0.134988	-0.108093	-0.114879	-0.282394	0.125668	-0.0556231	-0.228063	-0.00781592	-0.222637
GSM806922	-0.0778391	-0.141606	-0.0881983	-0.0607647	-0.355174	0.0512192	-0.0269111	-0.234522	0.042644	-0.0324152	0.115815	-0.0858782	-0.378381	-0.200194	-0.241536	-0.104439	-0.11635	-0.175895	-0.15888	-0.120022	-0.181334	-0.180206	0.26923	-0.129164		TCGA-CU-A0YO-01	0.0345186	-0.0769368	-0.0318445	-0.0760248	0.107154	-0.0741475	0.542504	0.0572721	0.0147922	0.0650486	-0.154189	0.0438955	-0.102512	-0.15247	-0.106701	-0.112165	-0.129239	-0.276158	0.12863	-0.0326806	-0.213111	-0.0903851	-0.24671
GSM806923	0.068923	-0.120187	-0.0687811	0.101183	0.139814	0.100404	-0.0586658	-0.350381	0.0329807	-0.103286	0.21249	-0.0329445	-0.0797239	-0.099553	0.10586	0.0782512	0.0182625	0.0797929	-0.112846	0.232327	0.0490297	0.221026	0.482487	0.0410483		TCGA-XF-A9T5-01	0.0879478	-0.0599324	0.0265133	0.0857723	0.0624207	-0.0353657	0.503088	0.182241	0.141803	0.139993	-0.273019	-0.0501281	-0.140945	-0.113085	-0.108992	-0.125866	-0.0941905	-0.171021	0.0793372	-0.0120365	0.107977	-0.0252825	-0.135024
GSM806924	0.0573651	-0.0875543	-0.00411319	0.145711	-0.0649479	0.245423	-0.137349	-0.278899	0.107873	-0.0834707	0.457583	0.0103359	-0.0304271	-0.0892908	-0.027933	-0.00460075	0.0615691	-0.0559438	-0.144483	0.128091	0.173788	-0.0644626	0.417104	-0.136813		TCGA-K4-A5RI-01	0.0141258	-0.0947025	-0.113547	-0.0121359	-0.0507067	-0.115617	0.528177	0.0353391	-0.125367	0.0456868	-0.332718	-0.0153719	-0.257165	-0.187065	-0.0884782	-0.107033	-0.166265	-0.240348	0.0907177	-0.0581807	-0.251352	-0.124583	-0.372457
GSM806925	0.00614424	-0.170662	-0.148481	0.0139277	-0.227604	0.0997872	-0.0946825	-0.23789	0.0403381	-0.0572529	0.40884	-0.0185767	-0.358078	-0.0657681	-0.174415	-0.0662618	-0.021827	-0.170271	-0.0673001	-0.0142871	-0.0775555	-0.253391	0.207453	-0.22071		TCGA-FD-A3B6-01	0.0777699	-0.0706659	-0.00927033	-0.040811	-0.00448673	-0.0493151	0.497504	0.231011	0.112901	0.171319	-0.208084	-0.0929263	-0.171972	-0.050923	0.00943199	-0.154465	-0.137577	-0.115024	0.107858	-0.00955352	0.016829	-0.0394093	-0.260485
GSM806926	-0.155593	-0.114116	-0.20354	-0.0982025	-0.0644666	-0.0849079	-0.118714	-0.0769139	-0.00515383	-0.0743836	-0.368289	-0.225606	-0.360225	-0.133336	-0.212116	-0.111642	-0.176051	-0.203563	-0.253873	-0.118446	0.0784862	-0.184106	0.460859	-0.128021		TCGA-KQ-A41Q-01	0.045482	-0.0808341	-0.13238	-0.111857	-0.063856	-0.127567	0.45536	-0.0545053	-0.129164	-0.0522477	-0.183199	-0.00868878	-0.141038	-0.199701	-0.314493	-0.0838768	-0.120291	-0.196249	0.149484	-0.0349882	-0.310796	-0.131707	-0.229375
GSM806927	-0.154625	-0.180274	-0.0465311	0.111087	-0.123133	0.0494893	-0.0429553	-0.0638155	-0.0507553	-0.159988	0.248418	-0.1858	-0.139969	-0.150193	-0.0241713	0.0899998	-0.0716248	-0.000779028	-0.147734	0.148373	0.157062	0.179495	0.401005	-0.0991136		TCGA-XF-A9T6-01	-0.0123144	-0.11443	-0.0301624	-0.0345352	0.00555267	-0.0788893	0.401044	0.0173829	-0.0294054	0.055053	-0.17302	-0.0753782	-0.243145	-0.117366	-0.206746	-0.14193	-0.0773847	-0.147497	0.0661065	-0.0342962	-0.155113	-0.165124	-0.208728
GSM806928	-0.168552	-0.21354	-0.218535	-0.105511	-0.182039	-0.0899286	-0.156564	-0.269303	-0.0629907	-0.111343	-0.0214923	-0.183395	-0.359245	-0.184363	-0.229148	-0.13003	0.0328761	-0.177449	-0.150395	-0.0759438	-0.159275	-0.264715	0.256993	-0.143649		TCGA-FD-A5C1-01	0.095095	-0.0928193	0.0538435	0.0258212	0.0747503	-0.0439202	0.53785	0.188268	0.165565	0.211151	-0.138579	-0.00287653	-0.174402	0.0173456	-0.0438497	-0.103987	-0.146775	-0.143277	0.00585478	0.0399061	-0.00318446	0.00646961	-0.232078
GSM806929	0.0184578	-0.174201	-0.123831	-0.0854839	-0.338294	-0.00681236	-0.0602419	-0.237912	0.0727401	-0.0338097	-0.0852393	-0.200004	-0.33769	-0.176055	-0.237119	-0.0999246	-0.104548	-0.198086	-0.0674473	-0.0769992	-0.0904673	-0.166075	0.48236	-0.0230097		TCGA-E7-A3Y1-01	0.0197904	-0.0878287	-0.191391	-0.150611	0.142144	-0.165317	0.463328	-0.133704	-0.110122	0.0164142	-0.316055	0.0385829	-0.248424	-0.270534	-0.222685	-0.0320513	-0.166118	-0.260893	0.035196	-0.0495337	-0.221014	-0.0801801	-0.222789
GSM806930	-0.0136826	-0.158992	-0.110918	-0.113562	0.101537	-0.104794	-0.126162	-0.191645	0.0341407	-0.121947	-0.0935929	-0.119819	-0.329415	-0.180616	-0.171594	-0.051505	-0.0224858	-0.0755457	-0.0808822	-0.0795277	0.00370261	-0.0768152	0.454981	-0.0396906		TCGA-BT-A2LB-01	0.0368679	-0.106906	-0.0869074	-0.0822696	0.0411641	-0.03743	0.571742	0.0862593	0.0458079	0.0474658	-0.161954	-0.0038355	-0.0820494	-0.0733748	-0.137969	-0.0722941	-0.104072	-0.187586	0.16373	0.0582376	-0.167336	-0.0654362	-0.254012
GSM806931	-0.205983	-0.178052	-0.0529525	-0.00226412	-0.062774	0.208167	-0.0554458	-0.294522	0.0599654	0.0215019	0.0652879	-0.187661	-0.269488	-0.0810015	0.146938	0.0653199	-0.0681275	-0.0283157	-0.086541	0.0257643	0.0234294	-0.137885	0.401339	-0.174769		TCGA-FD-A62N-01	0.127498	-0.00641983	0.0634659	0.0820587	0.0572143	-0.0104253	0.555848	0.291031	0.299131	0.30119	-0.206099	0.000894771	-0.101456	-0.0158839	-0.000948042	-0.0604986	-0.0914105	-0.124955	0.0942738	0.053032	0.310719	0.0725776	-0.0278343
GSM806932	-0.100491	-0.196156	-0.0912541	0.111566	-0.159781	0.0986687	-0.0996311	-0.092061	0.0761026	-0.0965761	0.361071	-0.0252518	-0.115627	-0.120777	-0.186241	-0.087256	-0.0731712	-0.152556	-0.203907	0.0507985	-0.0182004	-0.127365	0.230836	-0.167242		TCGA-BT-A20R-01	-0.0266338	-0.0894371	-0.067393	-0.0300851	0.121114	-0.0704937	0.572739	0.202242	-0.0453264	0.0573104	-0.285999	0.00464966	-0.223823	-0.132905	-0.216486	-0.17649	-0.106863	-0.234592	0.160972	-0.094522	-0.214457	-0.135009	-0.282055
GSM806933	-0.131176	-0.180619	-0.196534	-0.123424	-0.148077	-0.103277	-0.0582757	-0.263499	0.0292584	-0.163329	-0.199919	-0.170273	-0.342183	-0.26431	-0.0973644	-0.0780754	-0.0964807	-0.118418	-0.0935088	-0.086171	-0.0243113	-0.0257002	0.411022	-0.0199965		TCGA-UY-A78P-01	0.0747548	-0.100121	-0.0172236	0.0923651	0.10789	-0.0311904	0.53534	0.300124	0.132551	0.21849	-0.188686	-0.00514436	-0.112819	-0.0368448	-0.0461315	-0.108087	-0.102282	-0.176818	0.0567419	-0.00950968	-0.0179596	-0.0712763	-0.265051
GSM1709066	-0.248637	-0.252293	-0.129556	-0.0495699	-0.0702528	0.11396	-0.178737	-0.260343	-0.0765541	-0.188415	-0.261314	-0.221909	-0.392881	-0.212555	0.0358935	-0.0671211	-0.0423248	-0.231727	-0.0542977	0.056066	0.203112	-0.10657	0.423809	0.0308653		TCGA-FD-A62S-01	-0.0181477	-0.0827703	-0.0541222	0.0560061	0.0395494	-0.0780981	0.568996	0.21599	0.078254	0.158027	-0.257906	-0.0199722	-0.20136	-0.126495	-0.151583	-0.0238755	-0.110102	-0.22361	0.0935458	0.0257469	-0.185696	-0.10388	-0.30003
GSM1709067	-0.110017	-0.185465	-0.188974	-0.17662	-0.345438	0.0534918	-0.102827	-0.249525	0.0329374	-0.102415	-0.138037	-0.168031	-0.13667	-0.215554	-0.242675	-0.142381	-0.0837917	-0.260756	-0.0668182	-0.0593514	-0.139211	-0.209587	0.361903	-0.120037		TCGA-XF-A9SZ-01	-0.026801	-0.0982794	-0.116105	-0.094009	0.107685	-0.0644474	0.56617	0.224391	-0.000197977	0.112069	-0.188666	0.0303903	-0.102573	-0.0958701	-0.228505	-0.0894863	-0.0999305	-0.20679	0.0927661	-0.0357734	-0.223297	-0.148564	-0.310684
GSM1709068	-0.0822885	-0.211432	-0.126639	-0.182118	-0.358574	-0.169946	-0.0781649	-0.139179	0.0561581	-0.143541	-0.226277	-0.0890104	-0.395131	-0.255067	-0.25115	-0.204083	-0.113392	-0.171697	-0.161193	-0.199163	-0.207233	-0.224409	0.204493	-0.180138		TCGA-ZF-AA52-01	0.0186515	-0.111697	-0.0913841	0.0147588	0.0367632	-0.05905	0.573643	0.273248	-0.0013851	0.130726	-0.193814	-0.0283226	-0.186703	-0.0476379	-0.197066	-0.143454	-0.138396	-0.194583	0.0680821	-0.0498764	-0.185972	-0.153422	-0.262446
GSM1709069	0.035243	-0.082369	-0.0470581	0.12208	-0.115398	0.154129	-0.0164877	-0.0479698	-0.097861	-0.0483841	0.255069	-0.0715245	-0.178829	-0.0543801	-0.127202	-0.146239	-0.101359	-0.161294	-0.129278	-0.00122381	0.0262529	-0.108407	0.326076	-0.136542		TCGA-ZF-A9RC-01	-0.0271166	-0.101935	-0.234074	-0.110681	-0.00321703	-0.152798	0.566563	0.113087	-0.103488	-0.0282371	-0.186304	-0.0394567	-0.239881	-0.224365	-0.297111	-0.102683	-0.116394	-0.166249	0.114938	0.00317453	-0.317621	-0.130049	-0.357877
GSM1709070	-0.0174258	-0.14688	-0.103822	0.06211	-0.164784	0.167846	-0.13287	0.0143997	-0.0128958	-0.108296	0.208516	-0.0546429	-0.18741	-0.162104	-0.235555	-0.209185	-0.155909	-0.137503	-0.173841	-0.064931	0.0518946	-0.249427	0.275708	-0.195358		TCGA-KQ-A41P-01	-0.032646	-0.105101	-0.0300499	-0.0239497	0.0442361	-0.120624	0.541711	0.185851	-0.0222885	0.134927	-0.303513	0.0390094	-0.0880774	-0.18313	-0.214331	-0.0603264	-0.144042	-0.238849	0.156194	-0.00260655	-0.2168	-0.110787	-0.290096
GSM1709071	-0.0890666	-0.227303	-0.0700889	-0.128377	-0.326325	0.0457722	-0.144343	-0.216927	0.122321	-0.0269224	-0.180616	-0.0816586	-0.378005	-0.188645	-0.251544	-0.168989	-0.109959	-0.218805	-0.238809	-0.154399	-0.313167	-0.164551	0.229259	-0.136388		TCGA-G2-AA3C-01	0.0483868	-0.0819163	-0.0897503	-0.035515	0.0708638	-0.0797118	0.373988	0.219703	0.0668474	0.300008	-0.238486	-0.0267067	0.0851044	-0.0379736	-0.118077	-0.0748952	-0.121642	-0.108836	0.106241	-0.107425	-0.113083	-0.0949531	-0.249494
GSM1709072	-0.198578	-0.280214	-0.184726	-0.175318	-0.328654	-0.150707	-0.0724715	-0.151598	0.0992549	-0.156233	-0.493187	-0.220713	-0.393562	-0.251486	-0.245099	-0.203339	-0.083613	-0.262855	-0.202859	-0.141386	-0.230796	-0.289106	0.244641	-0.220698		TCGA-XF-A9SP-01	0.0441208	-0.109035	-0.119453	-0.0992101	0.0932568	-0.124187	0.574391	0.0870487	7.72e-05	0.103034	-0.288248	0.0237141	-0.0773064	-0.193522	-0.18873	-0.0631473	-0.123024	-0.26149	0.136774	-0.0173474	-0.205865	-0.128981	-0.207336
GSM1709073	-0.122578	-0.183384	-0.0362166	-0.0354045	-0.320673	-0.000630145	-0.138636	-0.291675	0.0160045	-0.021678	-0.304785	-0.126774	-0.419365	-0.161704	-0.182222	-0.0397128	-0.0458701	-0.240039	-0.157261	-0.0738029	-0.174779	-0.210837	0.401129	-0.117794		TCGA-DK-AA6L-01	0.0193353	-0.0711129	-0.110414	0.0430781	-0.0568673	-0.0561807	0.487341	0.111862	-0.0134292	0.0351195	-0.24789	-0.00619437	-0.179229	-0.131881	-0.147422	-0.138435	-0.0980133	-0.220619	0.145363	0.0537392	-0.207963	-0.111505	-0.278495
GSM1709074	-0.116852	-0.203802	-0.130798	-0.134247	-0.0723625	-0.0260876	-0.18891	-0.285176	-0.0917939	-0.0472113	-0.288727	-0.218709	-0.436632	-0.178328	-0.141347	-0.0223612	-0.116998	-0.241308	-0.104242	-0.0046662	0.16184	-0.220528	0.412064	-0.0302176		TCGA-FD-A3N5-01	-0.0361264	-0.127334	-0.0773946	-0.00883729	0.0377235	-0.130802	0.496108	0.181666	0.0259271	0.0519112	-0.214538	-0.0783156	-0.290238	-0.0681741	-0.0802864	-0.111658	-0.152926	-0.145557	0.120491	0.0895514	-0.16277	-0.170773	-0.309719
GSM1709075	0.0643408	-0.0723442	-0.153749	0.0370049	-0.421706	0.0257558	-0.131483	-0.2097	0.0512003	-0.0704566	0.0210868	0.00882804	-0.0997121	-0.160932	-0.288857	-0.112224	-0.113827	-0.180462	-0.0971014	-0.12537	-0.188243	-0.13987	0.131849	-0.160012		TCGA-XF-AAMG-01	-0.0273988	-0.0624872	-0.192229	-0.166586	0.104748	-0.125601	0.535321	0.0197293	-0.0795654	-0.00435827	-0.162877	-0.115356	-0.184893	-0.209335	-0.278092	-0.202065	-0.0254001	-0.19995	0.170515	-0.0272576	-0.1997	-0.0366927	-0.154772
GSM1709076	-0.031459	-0.147482	-0.16684	-0.0926399	-0.263692	-0.0116624	-0.0930422	-0.239766	0.0485474	-0.0926858	-0.432279	-0.148007	-0.481054	-0.209384	-0.180241	-0.153627	-0.139786	-0.266847	-0.178103	-0.0852167	0.0497743	-0.236126	0.389407	-0.16647		TCGA-GU-A763-01	0.0604102	-0.0683837	-0.185167	-0.106862	-0.0582165	-0.125512	0.250055	-0.0969171	-0.0986587	-0.0321216	-0.302667	0.00447703	-0.262679	-0.235956	-0.222911	-0.000220592	-0.141273	-0.164823	0.0894639	-0.04161	-0.18326	-0.092006	-0.156456
GSM1709077	-0.148053	-0.17323	-0.203895	-0.118284	-0.294025	-0.0845765	-0.118259	-0.268765	0.0489345	-0.0533703	-0.168938	-0.136007	-0.225405	-0.187222	-0.271808	-0.14641	-0.0751359	-0.246304	-0.070414	-0.155676	-0.235211	-0.137954	0.3365	-0.171281		TCGA-DK-A3IV-01	0.112124	-0.0300226	-0.0323188	-0.106728	-0.0549518	-0.109465	0.308635	0.0308863	0.0959741	0.0209875	-0.215222	-0.0613507	-0.12799	-0.154949	-0.157507	-0.0988997	-0.137569	-0.210511	0.191209	0.0138449	-0.106946	-0.027979	-0.176717
GSM1709078	-0.103299	-0.22496	-0.136455	0.00541503	-0.0433102	0.0585264	-0.104772	-0.314121	0.017004	-0.034352	-0.00665045	-0.142124	-0.333011	-0.201857	-0.262826	-0.153582	-0.093796	-0.187287	-0.0616161	-0.0225704	-0.178258	-0.216978	0.295299	-0.127995		TCGA-4Z-AA80-01	0.0404557	-0.0398409	-0.162578	-0.182125	-0.0239048	-0.0900664	0.241188	-0.109903	-0.0458538	-0.0977158	-0.212102	-0.0814119	-0.216829	-0.219236	-0.274657	-0.114868	-0.120299	-0.107557	0.15457	-0.0377076	-0.169034	-0.0623313	-0.224866
GSM1709079	-0.0839779	-0.203267	-0.213068	-0.131271	-0.322124	0.00724966	-0.0454296	-0.118613	0.16716	-0.0543257	-0.298135	-0.010042	-0.352917	-0.192577	-0.277136	-0.106064	-0.231669	-0.264176	-0.176734	-0.0999294	0.00925977	-0.270363	0.313894	-0.133751		TCGA-BT-A2LD-01	0.0113651	-0.113745	-0.0722502	-0.162766	0.0135176	-0.141338	0.504877	0.0335707	0.0899446	0.0294595	-0.283472	-0.046967	-0.139143	-0.0856474	-0.181947	-0.17212	-0.125687	-0.175616	-0.00281402	0.0273892	-0.140673	-0.0519941	-0.226464
GSM1709080	-0.110913	-0.231567	-0.261588	-0.164216	-0.234461	-0.00405115	-0.0463064	-0.163563	0.0136746	-0.0553881	-0.480211	-0.174593	-0.431352	-0.246872	-0.203096	-0.128127	-0.1577	-0.214322	-0.183494	-0.155845	-0.0341209	-0.183028	0.357237	-0.179454		TCGA-ZF-A9R3-01	0.0499771	-0.0934587	-0.09499	-0.0697403	0.00577985	-0.103617	0.418801	0.00191111	0.00860406	-0.014429	-0.183664	0.0136142	-0.117231	-0.178237	-0.172321	-0.134121	-0.0903961	-0.225294	0.131641	-0.0364606	-0.260141	-0.0991641	-0.286454
GSM1709081	-0.147246	-0.164514	-0.150513	-0.249645	-0.129213	-0.108063	-0.127005	-0.232621	0.0127332	-0.108146	-0.448256	-0.124815	-0.403231	-0.243242	-0.276988	-0.161966	-0.143663	-0.224404	-0.0796762	-0.244541	-0.332593	-0.198488	0.0857141	-0.0926772		TCGA-FJ-A871-01	-0.0846278	-0.128255	-0.13198	-0.171485	-0.0451521	-0.176463	0.501842	-0.0454874	-0.105521	-0.0474097	-0.287591	-0.130317	-0.208368	-0.279662	-0.197871	-0.067548	-0.142692	-0.145968	0.026659	-0.0297543	-0.268049	-0.210892	-0.283732
GSM1709082	-0.124828	-0.227979	-0.112331	-0.0408833	-0.344529	-0.0232992	-0.101723	-0.291744	0.0192943	-0.025947	-0.137875	-0.164553	-0.350397	-0.224911	-0.224953	-0.0255592	-0.100952	-0.224974	-0.149	-0.0919784	-0.103704	-0.36204	0.388327	-0.143238		TCGA-YC-A9TC-01	-0.027179	-0.0900373	-0.168407	-0.0719717	-0.0188606	-0.13219	0.468593	0.0257764	-0.102358	-0.0431138	0.00141803	-0.193974	-0.307983	-0.227078	-0.226983	-0.123291	-0.105265	-0.163201	0.0240769	-0.0804984	-0.131817	-0.127326	-0.239134
GSM1709083	-0.234746	-0.162463	-0.163724	-0.0955494	-0.0157474	0.13484	-0.152945	-0.454025	0.0343867	-0.0521887	0.0734793	-0.117788	-0.349139	-0.137192	-0.114777	-0.0798121	0.00449395	-0.170124	-0.0972866	-0.0603715	-0.154828	-0.208464	0.421943	-0.0699152		TCGA-UY-A8OB-01	-0.00451601	-0.102758	-0.0513734	-0.138527	-0.0729223	-0.114368	0.459631	0.0410267	0.0134679	0.0100967	-0.221401	-0.0865813	-0.278724	-0.137561	-0.0518322	-0.119601	-0.140953	-0.0971037	-0.0282519	-0.0361363	-0.0949804	-0.121293	-0.346315
GSM1709084	-0.0494708	-0.106145	-0.0419876	0.0125324	0.0391681	0.141303	-0.0790252	-0.292015	0.0945481	-0.0314271	0.185401	-0.0608401	-0.244882	-0.0848767	-0.103421	-0.166406	-0.00737588	-0.122178	-0.238435	0.0528778	0.0038343	-0.0324481	0.410912	0.0247713		TCGA-XF-A9SV-01	-0.00536878	-0.0756697	-0.175518	-0.0928999	0.048854	-0.122281	0.554464	0.100901	-0.0616534	-0.0384669	-0.287416	0.065485	-0.136659	-0.184839	-0.216828	-0.129635	-0.137008	-0.201672	0.113469	-0.0622759	-0.214946	-0.0993787	-0.210028
GSM1709085	0.0272949	-0.0488153	-0.0817572	0.105372	-0.315097	0.223096	-0.062878	-0.264016	-0.0637947	-0.0646795	0.237956	0.0100543	-0.0711119	-0.0219605	-0.173925	-0.0632942	-0.164301	-0.187249	-0.070707	0.0343076	0.0625671	-0.124735	0.412339	-0.0670451		TCGA-DK-A1A7-01	0.0697456	-0.0162854	-0.129737	-0.0915691	0.0929216	-0.11785	0.482052	-0.0802624	-0.063235	-0.0103027	-0.265338	0.0698686	-0.137636	-0.226001	-0.23941	-0.179873	-0.108844	-0.235944	0.131094	-0.0757206	-0.206039	-0.0455714	-0.194558
GSM1709086	-0.133928	-0.223765	-0.0842802	0.0217276	-0.251817	0.0917525	-0.12779	-0.333511	0.0778494	-0.0262598	0.0777778	-0.133089	-0.247952	-0.137795	-0.172015	-0.0742258	-0.0478544	-0.194954	-0.101292	-0.0850822	-0.14789	-0.168262	0.36675	-0.0900941		TCGA-GU-A767-01	-0.0327987	-0.0897056	-0.178614	-0.137424	0.194534	-0.114819	0.525077	-0.0765977	-0.0667191	0.05559	-0.246919	0.0264743	-0.0883466	-0.209775	-0.227279	-0.110524	-0.146145	-0.234727	0.080705	-0.0428594	-0.285352	-0.116979	-0.295633
[truncated: 1,092 more rows]
[truncated: 26 more columns]

## Sheet: S4.TCGA-ESTIMATEScore
TCGA sample ESTIMATEScore.
ID	Subtype	StromalScore	ImmuneScore	ESTIMATEScore
TCGA-E7-A8O8-01	ClusterA	-1594.12	-688.729	-2282.85
TCGA-GC-A4ZW-01	ClusterA	-1873.12	-992.932	-2866.05
TCGA-E7-A5KE-01	ClusterA	-2193.26	-1308.92	-3502.18
TCGA-4Z-AA80-01	ClusterA	-1896.22	-950.335	-2846.55
TCGA-E7-A5KF-01	ClusterA	-2465.16	-897.465	-3362.62
TCGA-YC-A9TC-01	ClusterA	-1078.95	-710.848	-1789.8
TCGA-E7-A7DU-01	ClusterA	-1708.87	-606.724	-2315.59
TCGA-KQ-A41S-01	ClusterB	219.027	-241.821	-22.7941
[truncated: 399 more rows]

## Sheet: S5.TCGA-TMEscore
TCGA sample TMEScore
[truncated: 408 more rows]

[truncated: 2 more sheets: S6.Difference analysis result, S7.signaling pathway enrichment]
